# Supplementary material for: Anoikis-related gene signatures in colorectal cancer: implications for cell differentiation, immune infiltration, and prognostic prediction
Source: Sci Rep. 2024 May 21;14:11525. doi: 10.1038/s41598-024-62370-y (PMC11109202; doi:10.1038/s41598-024-62370-y)
Supplement: Supplementary file 4 — Supplementary Table 3. [file 41598_2024_62370_MOESM4_ESM.csv]

	p_val	avg_log2FC	pct.1	pct.2	p_val_adj	gene	cluster
ANXA2	0	2.16037892632502	0.996	0.605	0	ANXA2	on
S100A11	0	2.00286962296815	0.995	0.551	0	S100A11	on
PDZK1IP1	0	1.04140129013214	0.564	0.086	0	PDZK1IP1	on
PHLDA1	0	1.41563859721814	0.913	0.273	0	PHLDA1	on
SLC2A1	0	1.28284522213378	0.609	0.08	0	SLC2A1	on
PHLDA2	0	1.32222371280748	0.853	0.238	0	PHLDA2	on
DUSP5	0	0.936415117836098	0.614	0.107	0	DUSP5	on
PLEK2	0	0.790131327571113	0.615	0.113	0	PLEK2	on
ERO1A	0	1.78139090118414	0.792	0.193	0	ERO1A	on
FHL2	0	1.52791347939792	0.777	0.14	0	FHL2	on
CD59	0	1.07995471094237	0.718	0.139	0	CD59	on
TNFRSF12A	0	0.91591488075369	0.614	0.08	0	TNFRSF12A	on
EMP1	0	1.97784350608863	0.842	0.177	0	EMP1	on
EPHA2	0	0.604949070078955	0.497	0.071	0	EPHA2	on
CAV2	0	1.02897671812504	0.568	0.063	0	CAV2	on
SERPINE2	0	1.0547858434922	0.574	0.08	0	SERPINE2	on
NQO1	0	1.162251700781	0.749	0.151	0	NQO1	on
TM4SF1	0	2.47760519761839	0.858	0.178	0	TM4SF1	on
LMTK3	0	0.546154210183487	0.373	0.033	0	LMTK3	on
CDA	0	0.802308610223887	0.457	0.061	0	CDA	on
ANXA3	0	1.43260187349458	0.749	0.176	0	ANXA3	on
S100A16	0	1.54157272923213	0.838	0.207	0	S100A16	on
KCNK1	0	0.908844152658099	0.631	0.125	0	KCNK1	on
SERPINB5	0	1.4125321408372	0.69	0.117	0	SERPINB5	on
S100A2	0	0.848334371369947	0.314	0.027	0	S100A2	on
F2RL1	0	0.813185927661392	0.576	0.099	0	F2RL1	on
CHAC1	0	0.598756249089609	0.326	0.029	0	CHAC1	on
S100P	0	1.89583684866666	0.832	0.256	0	S100P	on
ITGA2	0	1.52081656535273	0.834	0.217	0	ITGA2	on
FOSL1	0	1.0680289957751	0.509	0.067	0	FOSL1	on
SLC6A14	0	0.674276202456884	0.385	0.046	0	SLC6A14	on
F3	0	1.4460394679677	0.598	0.098	0	F3	on
UCA1	0	2.51924081721193	0.784	0.222	0	UCA1	on
KLK10	0	2.01355555113078	0.741	0.132	0	KLK10	on
KLK7	0	1.22145842283352	0.56	0.076	0	KLK7	on
CA9	0	0.715736057728734	0.394	0.039	0	CA9	on
SULT2B1	0	0.89005860286419	0.487	0.054	0	SULT2B1	on
KLK6	0	1.52078276856369	0.698	0.12	0	KLK6	on
GJB5	0	0.310769264836572	0.232	0.016	0	GJB5	on
RNF128	6.41622133313446e-308	0.592708817272777	0.493	0.076	2.57585621640016e-303	RNF128	on
LDHA	1.71530597844552e-307	1.89903757873924	0.966	0.442	6.88626738106737e-303	LDHA	on
NDFIP2	2.08674399842759e-307	0.935371138710876	0.681	0.146	8.37744245608739e-303	NDFIP2	on
TACSTD2	1.87823707952625e-306	0.792286834730372	0.367	0.043	7.5403705794661e-302	TACSTD2	on
PITX1	5.26139192675687e-305	0.626546030608377	0.507	0.08	2.11223840291581e-300	PITX1	on
ZNF185	5.18293209807481e-304	0.435625442433769	0.319	0.032	2.08073992009311e-299	ZNF185	on
GJB3	6.10044022722027e-301	0.398847633522662	0.35	0.039	2.44908273361985e-296	GJB3	on
PERP	1.46411514712358e-300	2.0480027500338	0.871	0.342	5.87783666964231e-296	PERP	on
TNFRSF21	3.44719712405017e-300	0.557825807126358	0.507	0.081	1.38391175742118e-295	TNFRSF21	on
LAMC2	3.4574403819979e-300	1.55170302081617	0.643	0.137	1.38802401575688e-295	LAMC2	on
BHLHE40	1.35946409217747e-299	1.17762744594359	0.792	0.204	5.45770454445567e-295	BHLHE40	on
SYPL1	2.88197000424697e-298	0.751724979189536	0.718	0.159	1.15699567790499e-293	SYPL1	on
ARPC1A	1.88015031833109e-297	0.832993354490238	0.661	0.141	7.548051467972e-293	ARPC1A	on
ERRFI1	1.18217016486141e-295	1.41253635374553	0.689	0.159	4.74594034385261e-291	ERRFI1	on
ADIRF	2.21068613698512e-295	1.21972646008976	0.682	0.158	8.87502056554045e-291	ADIRF	on
CLDN12	6.68338390302722e-295	0.469252766495962	0.43	0.06	2.68311130170931e-290	CLDN12	on
CALB1	7.14476825331237e-295	1.716725133107	0.666	0.168	2.86833866297479e-290	CALB1	on
RAB11A	1.47012314002974e-294	1.23479380666592	0.877	0.28	5.90195635796339e-290	RAB11A	on
ACTG1	4.45414413862501e-292	1.74004888326146	0.999	0.805	1.7881607058924e-287	ACTG1	on
RRAD	6.56889979782465e-287	1.06237521840222	0.442	0.068	2.63715051283469e-282	RRAD	on
IGFBP2	1.82618020863024e-286	0.647662392414413	0.546	0.097	7.33138306556695e-282	IGFBP2	on
MSLN	5.63076596900499e-286	0.479261821917707	0.421	0.059	2.26052730591674e-281	MSLN	on
BNIP3L	2.60325149445454e-285	0.927623052040001	0.673	0.149	1.04510134496372e-280	BNIP3L	on
PAM	2.66602605773612e-285	0.552293578994116	0.534	0.092	1.07030282113874e-280	PAM	on
MRLN	9.00657289272362e-285	0.564877074425199	0.306	0.032	3.61577875351283e-280	MRLN	on
TMEM176A	3.95814397767448e-284	1.14303074634573	0.802	0.221	1.5890364812772e-279	TMEM176A	on
MET	5.35330020150243e-282	1.02126685250663	0.717	0.177	2.14913589889516e-277	MET	on
FAM96B	1.07956689646973e-281	1.17627313641199	0.853	0.258	4.33402926256738e-277	FAM96B	on
PDLIM1	9.57558358395214e-280	1.01856010022769	0.859	0.254	3.84421378561343e-275	PDLIM1	on
AL365226.2	3.11064535965841e-279	1.12944987949568	0.631	0.14	1.24879968608846e-274	AL365226.2	on
TIMP1	4.6889071694371e-278	1.12251094235367	0.889	0.26	1.88240867224222e-273	TIMP1	on
CAV1	6.45387264796093e-278	1.0279873656972	0.335	0.04	2.59097171325039e-273	CAV1	on
INSIG2	6.93078749229203e-278	0.561046080580558	0.405	0.057	2.78243394665556e-273	INSIG2	on
CDC42EP1	1.98715465379631e-275	0.514349424626009	0.501	0.085	7.97763107313065e-271	CDC42EP1	on
RAC1	6.91586790091702e-275	1.39303158000051	0.988	0.512	2.77644432750215e-270	RAC1	on
PCCA	6.97366419670068e-275	1.22375213591262	0.678	0.17	2.79964722840746e-270	PCCA	on
IL1RN	8.89528584264012e-275	0.637909620488648	0.46	0.074	3.5711014543863e-270	IL1RN	on
S100A6	3.4136025599483e-274	1.71308383839544	1	0.854	1.37042488371685e-269	S100A6	on
VDAC1	6.78944962657728e-273	1.3526698590978	0.95	0.397	2.72569244708572e-268	VDAC1	on
CXCL1	7.97812684186008e-273	2.17128756755975	0.771	0.245	3.20289880193315e-268	CXCL1	on
NCEH1	2.95700094889691e-271	0.889706628715625	0.594	0.124	1.18711760094415e-266	NCEH1	on
S100A10	4.37499927164671e-270	1.83561839387339	0.991	0.745	1.75638720759529e-265	S100A10	on
ZYX	9.43438460456194e-269	0.965713444008002	0.802	0.219	3.78752804334744e-264	ZYX	on
YWHAG	1.43682072814579e-268	0.843663634790635	0.798	0.213	5.7682604952141e-264	YWHAG	on
TWF1	2.84832375990637e-266	0.833352122885396	0.783	0.207	1.14348805665201e-261	TWF1	on
PKM	3.82985741490649e-266	1.30489604376225	0.973	0.44	1.53753455778836e-261	PKM	on
BMP7	1.71524586795822e-265	0.369494047577266	0.275	0.027	6.88602606150507e-261	BMP7	on
ZFAND2A	1.98450303159771e-264	1.07435854776775	0.618	0.136	7.96698587065215e-260	ZFAND2A	on
CEACAM6	7.55278320707857e-263	2.04360615094708	0.869	0.408	3.03214034631376e-258	CEACAM6	on
KDELR2	2.75568682511535e-262	1.02101127207409	0.858	0.271	1.10629803281081e-257	KDELR2	on
KCMF1	3.63041441780427e-262	0.543395674960329	0.558	0.107	1.4574661721717e-257	KCMF1	on
SERPINH1	1.51462356232233e-261	1.1694202414593	0.598	0.128	6.08060775329921e-257	SERPINH1	on
AP001453.2	1.5519729982912e-260	0.273775019056431	0.237	0.02	6.23055079893986e-256	AP001453.2	on
PLAUR	4.32063060201877e-260	0.991262318949107	0.757	0.199	1.73456036148645e-255	PLAUR	on
DDIT4	8.41271792635468e-258	1.10846462389021	0.757	0.206	3.37736973871435e-253	DDIT4	on
RHOC	2.1262164400992e-257	0.878450859455654	0.815	0.232	8.53590852042225e-253	RHOC	on
P4HA1	2.47608414953128e-255	0.790974462353021	0.605	0.132	9.94048742670827e-251	P4HA1	on
TRIM16	5.89559910552672e-255	0.35624115248727	0.33	0.041	2.36684721690476e-250	TRIM16	on
PGK1	9.68607186234039e-255	1.47950633387057	0.886	0.332	3.88857040985517e-250	PGK1	on
GAPDH	1.35156485374324e-254	1.41238205871124	1	0.826	5.42599226183762e-250	GAPDH	on
HMGA1	1.25863137430527e-253	1.04487957429014	0.822	0.255	5.05290151528593e-249	HMGA1	on
YWHAZ	2.17671793799287e-253	1.32553754428453	0.997	0.654	8.73865183386617e-249	YWHAZ	on
GARS	5.29322175814486e-253	0.935828889899975	0.792	0.225	2.12501680702484e-248	GARS	on
CD9	9.96623558649463e-252	1.43274119265578	0.882	0.351	4.00104493855414e-247	CD9	on
PMAIP1	2.96802702581727e-251	0.992616751265709	0.747	0.201	1.1915441297846e-246	PMAIP1	on
PPP1R14B	9.38943425470386e-251	0.546071257192977	0.587	0.122	3.76948227589341e-246	PPP1R14B	on
STEAP1	1.65280579625397e-250	0.4767426847892	0.382	0.056	6.63535414964118e-246	STEAP1	on
RRAS	2.41798931045755e-250	0.500802646559147	0.479	0.084	9.7072598857629e-246	RRAS	on
BCL2L1	3.65551963476505e-249	0.421957568238089	0.445	0.073	1.46754491257278e-244	BCL2L1	on
EFNB2	9.14611251841424e-249	0.789060846692197	0.643	0.149	3.67179833164258e-244	EFNB2	on
KRT17	1.46297114805246e-247	1.74433978320649	0.292	0.035	5.87324397097141e-243	KRT17	on
KRT80	1.49382376800495e-247	0.28205419310302	0.209	0.016	5.99710489903266e-243	KRT80	on
RALB	1.63472766798492e-247	0.714063228828405	0.69	0.169	6.56277769589226e-243	RALB	on
HLA-G	3.42372851317427e-247	0.584806618052844	0.214	0.018	1.37449004889894e-242	HLA-G	on
CDCP1	3.95748153573641e-246	0.656945746736961	0.651	0.15	1.58877053733674e-241	CDCP1	on
AKAP12	6.08890856284895e-246	1.91375603744061	0.69	0.192	2.44445323164134e-241	AKAP12	on
RAB25	1.4111571136949e-245	0.642660054892575	0.592	0.128	5.66523134863954e-241	RAB25	on
TMEM176B	2.40760850697786e-245	0.926863476722975	0.798	0.232	9.6655851121133e-241	TMEM176B	on
ADAM9	2.88191912940892e-244	0.705423922053624	0.696	0.171	1.1569752536925e-239	ADAM9	on
AP1S1	4.44563377667247e-244	0.58521196477282	0.586	0.125	1.78474413598293e-239	AP1S1	on
C12orf75	5.08985582976068e-243	1.18885231733577	0.838	0.293	2.04337352141572e-238	C12orf75	on
NT5E	8.54440933971441e-242	0.51870726623205	0.469	0.084	3.43023857352175e-237	NT5E	on
GPI	5.48061191936871e-241	0.973815221336945	0.828	0.259	2.20024646114976e-236	GPI	on
GREM1	1.47710314416586e-240	0.70194668939642	0.367	0.054	5.92997828256828e-236	GREM1	on
GPRC5A	1.75666033539776e-240	1.57018390869623	0.847	0.355	7.05228858248785e-236	GPRC5A	on
PSMB5	5.31605778207824e-240	0.703678643828706	0.666	0.162	2.13418455719313e-235	PSMB5	on
TPMT	1.92920139490413e-239	0.685504231533202	0.623	0.145	7.74497191998213e-235	TPMT	on
BIK	1.97259900925557e-238	0.649326135338009	0.538	0.111	7.91919598255741e-234	BIK	on
RHEB	2.67471578399408e-238	0.600288719906427	0.655	0.155	1.07379139864226e-233	RHEB	on
PHLDA3	1.02685586789104e-237	0.3023944576942	0.282	0.032	4.12241556723538e-233	PHLDA3	on
MYL12B	1.52258607787112e-237	1.39718397899784	0.983	0.57	6.11257406822138e-233	MYL12B	on
ANXA1	7.17180019322196e-237	1.2408931341315	0.92	0.333	2.87919090557089e-232	ANXA1	on
ANKRD22	1.05534607717206e-236	0.81035590785032	0.626	0.149	4.23679236141496e-232	ANKRD22	on
CCND1	7.75817502826595e-236	0.891208461400595	0.751	0.212	3.11459694684765e-231	CCND1	on
SDC4	8.40138097166517e-236	0.742732525910666	0.602	0.138	3.3728184048847e-231	SDC4	on
ARF4	8.90387098397379e-236	1.01545143879651	0.857	0.285	3.57454804522612e-231	ARF4	on
TMBIM1	2.58210121425731e-235	0.86696743787849	0.7	0.184	1.03661035347574e-230	TMBIM1	on
TMSB10	1.21172268306623e-234	1.23032398339029	0.999	0.884	4.86458188343767e-230	TMSB10	on
PRELID3B	1.86106687154147e-234	0.62453682693804	0.649	0.155	7.4714390624904e-230	PRELID3B	on
STK24	2.20390176661729e-234	0.685035332985015	0.661	0.161	8.84778403226178e-230	STK24	on
CRB3	1.13280167022516e-233	0.357713878162717	0.355	0.051	4.54774558528592e-229	CRB3	on
LAPTM4A	1.72490423019268e-233	0.812653002417389	0.776	0.216	6.92480052253153e-229	LAPTM4A	on
TRIB3	2.05784090549063e-233	0.41152898291406	0.288	0.035	8.26140809918269e-229	TRIB3	on
DYNLT1	2.46458690570842e-233	0.793131324866364	0.761	0.213	9.89433059165704e-229	DYNLT1	on
ABHD12B	4.91905323645617e-233	0.268856763304942	0.248	0.025	1.97480311230769e-228	ABHD12B	on
CAPZA2	3.84858287679987e-232	0.917488684695998	0.861	0.277	1.54505208172008e-227	CAPZA2	on
INO80C	1.38680493737213e-231	0.411342594733718	0.414	0.068	5.56746710157416e-227	INO80C	on
DKK1	1.94653878899906e-231	0.700312824737254	0.205	0.017	7.81457462231564e-227	DKK1	on
MIF	2.15193251194918e-231	0.611826294617891	0.638	0.151	8.63914826247119e-227	MIF	on
EREG	3.37022208537764e-231	1.29902963932901	0.676	0.19	1.35300935839571e-226	EREG	on
SCEL	4.25446712158078e-229	0.596831235827601	0.24	0.024	1.70799837062982e-224	SCEL	on
ACE2	9.20727528238154e-229	0.490065871427386	0.405	0.067	3.69635273486489e-224	ACE2	on
RHPN2	1.46083968093143e-228	0.552408740783244	0.495	0.096	5.86468698306731e-224	RHPN2	on
SCARB2	5.38247997369906e-228	0.848539507459715	0.815	0.252	2.16085041024123e-223	SCARB2	on
SPINT2	1.28550897719034e-227	1.16329777250186	0.835	0.308	5.16080433982834e-223	SPINT2	on
CXCL16	2.35254318709452e-226	0.531568973054929	0.591	0.131	9.44451987890965e-222	CXCL16	on
GALNT1	4.20262517604375e-226	0.731862199210808	0.705	0.189	1.68718590317452e-221	GALNT1	on
BCL10	7.55816166559983e-226	0.819040770088643	0.704	0.195	3.03429958227171e-221	BCL10	on
KRT18	8.13022373585033e-226	1.97273946664488	0.917	0.622	3.26395962099447e-221	KRT18	on
JPT1	9.23235464677669e-226	1.23202968310426	0.875	0.34	3.70642109649497e-221	JPT1	on
PCBD1	1.34781692334165e-225	0.673032865712071	0.68	0.174	5.41094582044737e-221	PCBD1	on
KDELR3	1.77536611429341e-225	0.455882155874604	0.343	0.051	7.12738480244232e-221	KDELR3	on
CNIH1	2.0787053285783e-225	0.601319650986214	0.65	0.158	8.34517041211044e-221	CNIH1	on
BMP4	1.49996276557439e-224	0.660823580501548	0.543	0.116	6.02175051867494e-220	BMP4	on
SQOR	4.29460771894002e-224	0.621024492921348	0.661	0.163	1.72411321484566e-219	SQOR	on
CYSTM1	4.40077912467239e-224	1.07155861418904	0.819	0.273	1.76673678739098e-219	CYSTM1	on
ENO1	6.60155480939206e-224	1.27280888589671	0.977	0.502	2.65026019377854e-219	ENO1	on
LAMB3	1.96654804476606e-223	1.17917404119349	0.682	0.187	7.89490378051783e-219	LAMB3	on
C4orf3	2.6065379150724e-223	1.10171831900606	0.804	0.265	1.04642071138497e-218	C4orf3	on
NRAS	8.86787771227198e-222	0.445815075019452	0.487	0.095	3.56009818636871e-217	NRAS	on
RALA	1.08872520250313e-221	0.711611131023028	0.713	0.192	4.37079619796908e-217	RALA	on
LGALS3	2.72862376134928e-221	1.7778455700782	0.985	0.69	1.09543329523128e-216	LGALS3	on
PLAU	3.91139866261237e-221	1.15083352030606	0.374	0.061	1.57027010709236e-216	PLAU	on
CLIC1	5.99872115453059e-221	1.23839095298061	0.962	0.454	2.40824659469785e-216	CLIC1	on
HSPB1	7.04925567025119e-221	1.59338164164829	0.962	0.51	2.82999418137904e-216	HSPB1	on
CMAS	1.72077531485423e-220	0.701715708151351	0.701	0.186	6.9082245790138e-216	CMAS	on
PON2	9.66267412042755e-220	0.895131080510453	0.749	0.226	3.87917715238684e-215	PON2	on
SOX9	3.02855048379869e-219	1.0457793059785	0.643	0.175	1.21584187722582e-214	SOX9	on
IFITM3	1.7878755965317e-218	1.34458454248759	0.941	0.421	7.17760536983618e-214	IFITM3	on
ARF1	1.29793813518259e-217	1.02489039450722	0.972	0.441	5.21070243750403e-213	ARF1	on
MAFF	1.90132479097329e-217	0.419831720811512	0.454	0.085	7.63305850584138e-213	MAFF	on
UFM1	3.18043035644589e-217	0.806040466234607	0.828	0.267	1.27681557089877e-212	UFM1	on
SEC61G	3.46946811705779e-217	0.850889515208193	0.847	0.283	1.39285267027402e-212	SEC61G	on
TPI1	5.40791101890941e-217	1.28482496981307	0.971	0.506	2.17105995765137e-212	TPI1	on
MTPN	1.58832485837069e-216	0.624702101643874	0.708	0.188	6.37648897641499e-212	MTPN	on
GALNT3	3.32309237568696e-216	0.806515867780448	0.721	0.206	1.33408866514329e-211	GALNT3	on
TPM2	5.83015942775391e-216	0.737666337406447	0.681	0.176	2.34057580386608e-211	TPM2	on
CSTB	1.259921978795e-215	1.41571066049359	0.918	0.385	5.05808277607041e-211	CSTB	on
BRI3	1.46711194500174e-215	0.713139113132569	0.792	0.232	5.88986761440398e-211	BRI3	on
AP3S1	2.02946704244295e-215	0.530367241285389	0.622	0.149	8.14749838859145e-211	AP3S1	on
CNIH4	3.47023881819563e-215	0.585787064328998	0.67	0.172	1.39316207595282e-210	CNIH4	on
ALDOC	3.61639268728802e-215	0.311487820358059	0.276	0.034	1.45183700823865e-210	ALDOC	on
DSTN	1.2329650069823e-214	1.00625100889493	0.964	0.435	4.94986131703115e-210	DSTN	on
TES	2.52952525915748e-214	0.813419533390458	0.795	0.248	1.01550321054136e-209	TES	on
PPA1	1.10481108603943e-213	1.02422968636992	0.895	0.339	4.4353745860139e-209	PPA1	on
YAP1	1.81358590880953e-213	0.430289884698441	0.452	0.085	7.28082198950675e-209	YAP1	on
HSPA5	3.57922749851657e-213	1.58221644388635	0.979	0.571	1.43691667155446e-208	HSPA5	on
COMT	1.29761255157661e-212	0.549679200383645	0.601	0.143	5.20939534955944e-208	COMT	on
DSG2	2.02113813682027e-212	1.41393018695393	0.867	0.407	8.11406116407866e-208	DSG2	on
CNN3	5.71506134387506e-212	0.66394712703014	0.57	0.132	2.29436852711208e-207	CNN3	on
BZW1	6.08832507461595e-212	0.849567029927537	0.85	0.285	2.44421898445532e-207	BZW1	on
VDAC2	2.36027457151857e-211	0.875658525697773	0.842	0.287	9.47555829481844e-207	VDAC2	on
DSG3	7.16877386070505e-211	0.621028191762659	0.249	0.029	2.87797595411865e-206	DSG3	on
TPM4	1.06676339959586e-210	1.26901065175746	0.981	0.533	4.28262834401755e-206	TPM4	on
ITGB4	1.19055800482907e-210	0.714870607787863	0.678	0.182	4.77961416618679e-206	ITGB4	on
LAD1	2.07789415971107e-210	0.841513526800788	0.704	0.206	8.34191389357607e-206	LAD1	on
CARD19	4.08893751364505e-210	0.405513922682915	0.41	0.073	1.64154485422794e-205	CARD19	on
MYDGF	4.55132022547482e-210	0.722104133029667	0.748	0.218	1.82717301771912e-205	MYDGF	on
ACTB	4.71990566563271e-210	1.32819570793572	0.999	0.899	1.89485332852491e-205	ACTB	on
CEACAM5	5.19123025884356e-210	1.91618355561587	0.858	0.488	2.08407129971534e-205	CEACAM5	on
TXNL1	8.4682793726633e-210	0.599544842686792	0.69	0.183	3.39967543694941e-205	TXNL1	on
TPT1	1.60062634502882e-209	1.06788026306345	1	0.902	6.42587452475268e-205	TPT1	on
TMED2	1.89447738209005e-209	0.71466106013982	0.811	0.251	7.60556889813871e-205	TMED2	on
SERPINB1	3.38420463758884e-209	1.42737106201467	0.881	0.385	1.35862279380642e-204	SERPINB1	on
POMP	6.70254128033797e-209	0.9694661060754	0.893	0.343	2.69080222240448e-204	POMP	on
JUP	2.77108855284655e-208	0.876472537208925	0.772	0.246	1.11248121042578e-203	JUP	on
S100A14	9.04577815370957e-208	1.08642165420638	0.702	0.212	3.63151809758825e-203	S100A14	on
VAMP3	1.96614329174287e-207	0.475657619890607	0.542	0.121	7.89327885903093e-203	VAMP3	on
GNG4	5.47601886509457e-207	0.45105282256043	0.335	0.052	2.19840253358087e-202	GNG4	on
TRIP6	8.94388092124185e-207	0.494578985888187	0.55	0.123	3.59061043464175e-202	TRIP6	on
IL1R2	9.6590129972059e-207	0.724823718976717	0.487	0.105	3.87770735785828e-202	IL1R2	on
CALU	9.92730535796221e-207	0.857327968994922	0.619	0.158	3.98541600900751e-202	CALU	on
CHMP2B	1.94256807303137e-206	0.801632766491968	0.794	0.256	7.79863378599173e-202	CHMP2B	on
ATP6V1F	4.01944112530252e-206	0.574328983931685	0.796	0.232	1.61364483416395e-201	ATP6V1F	on
KDELR1	4.9004309451798e-206	0.68503818028138	0.831	0.261	1.96732700725188e-201	KDELR1	on
GUK1	1.18708864016816e-204	0.85123646336014	0.886	0.326	4.76568605481911e-200	GUK1	on
NCKAP1	4.40391148502618e-204	0.525858519408136	0.619	0.152	1.76799430477861e-199	NCKAP1	on
GSTP1	4.66975795035004e-204	1.19125167258076	0.976	0.497	1.87472102674753e-199	GSTP1	on
RND3	6.56849453395101e-204	1.10193385394452	0.79	0.267	2.63698781559997e-199	RND3	on
NDUFA12	1.35900346131788e-203	0.762148352894065	0.838	0.273	5.45585529580675e-199	NDUFA12	on
ZDHHC20	2.37258100323253e-203	0.525486590744168	0.629	0.157	9.52496369557733e-199	ZDHHC20	on
CLIC4	3.1280646452808e-203	0.622227076428713	0.437	0.086	1.25579283249443e-198	CLIC4	on
ESYT2	4.15011833111245e-203	0.594545330382493	0.669	0.177	1.66610650520841e-198	ESYT2	on
ELOVL1	5.33332506499004e-203	0.559990035165453	0.599	0.149	2.1411166805909e-198	ELOVL1	on
ANG	1.11845296054159e-202	0.46295540063242	0.391	0.071	4.49014125539026e-198	ANG	on
ARL5B	1.75708820447248e-202	0.477179305897637	0.485	0.101	7.05400630567522e-198	ARL5B	on
CD24	2.17670512471159e-202	1.66733659281036	0.865	0.438	8.73860039366714e-198	CD24	on
KRT19	4.81837528744895e-202	1.77899674177439	0.859	0.468	1.93438494289926e-197	KRT19	on
ARNTL2	5.62543226267853e-202	0.47877678915444	0.359	0.06	2.25838603617492e-197	ARNTL2	on
PPIC	2.18016874714907e-201	0.451114810522475	0.425	0.081	8.75250545230466e-197	PPIC	on
CHMP5	4.61466561000618e-201	0.530762542978763	0.639	0.165	1.85260365579308e-196	CHMP5	on
GNB2	8.61951322727918e-201	0.678158922084154	0.787	0.243	3.4603897802235e-196	GNB2	on
GNG5	1.69570779122557e-200	0.957352638665138	0.93	0.388	6.80758849865419e-196	GNG5	on
CTGF	2.37158082952392e-200	1.08393735006006	0.397	0.075	9.52094839820673e-196	CTGF	on
BUD31	3.03322718064349e-200	0.767574786858073	0.808	0.259	1.21771938394114e-195	BUD31	on
GADD45A	3.73068132425657e-200	0.761573710799991	0.674	0.185	1.49771932443604e-195	GADD45A	on
RPLP0	4.60988227796889e-200	1.16101055619433	0.995	0.735	1.85068333931339e-195	RPLP0	on
MDH2	6.15483132726594e-200	0.83009938458274	0.782	0.254	2.47091858464419e-195	MDH2	on
RAB22A	6.22646647707748e-200	0.434223364659491	0.492	0.105	2.49967723188753e-195	RAB22A	on
GPC1	2.53520016203794e-199	0.264968945546071	0.214	0.022	1.01778145705175e-194	GPC1	on
RBCK1	3.41775264307687e-199	0.752118993404352	0.709	0.207	1.37209097608964e-194	RBCK1	on
TMEM14C	5.02355376891452e-199	0.54724044635038	0.658	0.174	2.01675589606842e-194	TMEM14C	on
KLF10	9.48068715091373e-199	0.714534451330111	0.618	0.163	3.80611666360582e-194	KLF10	on
CAPG	1.04120380102782e-198	0.632083253002245	0.7	0.199	4.18001677960628e-194	CAPG	on
MPZL2	2.8900538225648e-198	0.529475019376646	0.449	0.092	1.16024100760686e-193	MPZL2	on
PLOD2	3.15317120536525e-198	0.90494730003388	0.535	0.129	1.26587211210593e-193	PLOD2	on
PLP2	1.06946409038944e-197	0.709235625105869	0.787	0.244	4.29347053727743e-193	PLP2	on
RAB10	1.08014142034157e-197	0.856704349107929	0.802	0.271	4.33633574610328e-193	RAB10	on
SELENOF	1.72658927143303e-197	0.655842778382073	0.757	0.228	6.93156528909504e-193	SELENOF	on
CCDC51	1.86181173017112e-197	0.250458200042381	0.264	0.034	7.47442937194498e-193	CCDC51	on
CXCL2	4.01691062217989e-197	1.63846936291863	0.702	0.236	1.61262893838034e-192	CXCL2	on
ABHD2	4.33441065758303e-197	0.635003209939355	0.696	0.194	1.74009250259328e-192	ABHD2	on
ANXA4	6.72345535989669e-197	0.844609357969932	0.775	0.262	2.69919838878413e-192	ANXA4	on
ARPC5	1.02240452196565e-196	0.938980526333508	0.95	0.412	4.1045451938833e-192	ARPC5	on
MPG	2.28452774221374e-196	0.402163235502948	0.491	0.105	9.17146507389128e-192	MPG	on
EPCAM	2.28531938039262e-196	1.70333199924271	0.882	0.59	9.17464318452419e-192	EPCAM	on
YOD1	4.2720887332361e-196	0.475795738728753	0.367	0.063	1.71507274284497e-191	YOD1	on
PLBD1	5.42944555482953e-196	0.745171392486887	0.65	0.181	2.17970521244186e-191	PLBD1	on
NT5C3A	5.95643938505499e-196	0.876219605808487	0.773	0.257	2.39127215552418e-191	NT5C3A	on
PTBP3	6.6327476348291e-196	0.886099429159488	0.897	0.351	2.66278286547849e-191	PTBP3	on
SFN	7.97617192799089e-196	1.24193516257758	0.8	0.313	3.20211398221122e-191	SFN	on
DUSP10	1.17666421646394e-195	0.424671583573692	0.507	0.11	4.72383616341613e-191	DUSP10	on
DNAJC15	3.32152509845938e-195	1.08244241477095	0.926	0.385	1.3334594660275e-190	DNAJC15	on
SLC35D3	5.52499514111397e-195	0.316996154263328	0.318	0.048	2.21806454935161e-190	SLC35D3	on
CD82	1.4511840322247e-194	0.530019948527465	0.582	0.143	5.82592341576927e-190	CD82	on
LMNA	1.51076579178929e-194	0.903035699234713	0.908	0.365	6.0651203477173e-190	LMNA	on
KLK11	1.87885452947919e-194	0.320522357644908	0.232	0.027	7.54284939404717e-190	KLK11	on
TXNDC17	1.93229595454674e-194	0.82673957610556	0.855	0.307	7.75739533912334e-190	TXNDC17	on
RAB1A	2.17875652036483e-194	0.615692241270915	0.741	0.217	8.74683592665663e-190	RAB1A	on
SEMA5A	4.38602147363947e-194	0.423596937923495	0.397	0.073	1.7608121808073e-189	SEMA5A	on
ME1	1.67657641903476e-193	0.442213376303478	0.379	0.068	6.73078369185696e-189	ME1	on
SMAGP	1.69815897761639e-193	0.456976693270274	0.484	0.105	6.81742903153878e-189	SMAGP	on
ATP6V1D	9.1279326432692e-193	0.548341471534151	0.65	0.174	3.66449983896685e-188	ATP6V1D	on
SF3B6	1.72310650043074e-192	0.655581325790511	0.782	0.244	6.91758335662924e-188	SF3B6	on
DYNLL1	1.98475198525167e-192	1.00555178076458	0.944	0.418	7.96798531999136e-188	DYNLL1	on
TSPO	2.41562845798426e-192	0.801202272402111	0.849	0.295	9.69778200742361e-188	TSPO	on
CXCL8	5.42436456793939e-192	1.49707115850586	0.701	0.233	2.17766539944495e-187	CXCL8	on
ZDHHC3	7.18340673797936e-192	0.532362751888672	0.626	0.163	2.88385046902919e-187	ZDHHC3	on
YWHAQ	7.67359846459163e-192	0.704316162102602	0.814	0.265	3.08064283959496e-187	YWHAQ	on
EMP2	3.76639256702798e-191	0.813539800752489	0.759	0.242	1.51205595995905e-186	EMP2	on
BAG3	3.98312110624896e-191	0.645429561505162	0.432	0.087	1.59906379931471e-186	BAG3	on
AZIN1	7.34019306904332e-191	0.525090543658343	0.69	0.191	2.94679390949813e-186	AZIN1	on
PPIA	9.12728176645611e-191	1.11505745727507	0.981	0.587	3.66423853796147e-186	PPIA	on
STC2	1.01476134764732e-190	0.355348204280675	0.252	0.032	4.07386090626494e-186	STC2	on
PITPNC1	1.15237699344032e-190	0.294531645673409	0.345	0.057	4.6263326778655e-186	PITPNC1	on
FXYD3	2.6036988022072e-190	1.78653802987366	0.854	0.463	1.0452809211341e-185	FXYD3	on
SBDS	3.63951368930794e-190	0.592316486867434	0.775	0.241	1.46111916570956e-185	SBDS	on
NPNT	4.03421706835044e-190	0.393219893300743	0.385	0.07	1.61957678425997e-185	NPNT	on
TMEM54	4.53666624887434e-190	1.0604557893698	0.775	0.285	1.82129003227309e-185	TMEM54	on
PRDX1	4.56183410460869e-190	0.948301645988156	0.913	0.378	1.8313939196362e-185	PRDX1	on
SEPT10	5.17514375919229e-190	0.448241417543752	0.527	0.121	2.07761321356534e-185	SEPT10	on
NDRG1	5.85837013905409e-190	0.843717719542726	0.524	0.128	2.35190127602466e-185	NDRG1	on
IFI27	9.50741123962766e-190	1.37029122475	0.96	0.531	3.81684531626092e-185	IFI27	on
P4HA2	1.28368210275651e-189	0.517475719586205	0.33	0.054	5.15347016972629e-185	P4HA2	on
TSG101	2.04367586608611e-189	0.495754504193536	0.588	0.147	8.20454113198928e-185	TSG101	on
COL17A1	1.23780537347217e-188	0.974204508544491	0.66	0.199	4.96929345234139e-184	COL17A1	on
HDGF	1.58462489817925e-188	0.623762392037063	0.751	0.228	6.3616351162304e-184	HDGF	on
HSD17B12	3.21317402679233e-188	0.596236326374686	0.672	0.189	1.28996084479605e-183	HSD17B12	on
TRIB1	2.74954669642601e-187	0.71182379055696	0.638	0.179	1.10383301674719e-182	TRIB1	on
DEPP1	7.93004683014096e-187	0.691908577900352	0.357	0.064	3.18359660042839e-182	DEPP1	on
PSMB1	8.49257294976868e-187	0.698805510515675	0.818	0.272	3.40942833641413e-182	PSMB1	on
SAR1A	8.58648290343148e-187	0.490179879020712	0.575	0.143	3.4471294264116e-182	SAR1A	on
MGST1	2.22444553818891e-186	0.829815347728129	0.709	0.222	8.93025905761318e-182	MGST1	on
CXCL3	3.0636722399934e-186	1.81670058609842	0.795	0.329	1.22994185746775e-181	CXCL3	on
EIF4H	3.43773609457932e-186	0.482895382296606	0.633	0.168	1.38011353252981e-181	EIF4H	on
TGFA	4.7036142647243e-186	0.252818721036011	0.206	0.022	1.88831298271622e-181	TGFA	on
SERTAD2	5.10549958366926e-186	0.368098015053627	0.393	0.074	2.04965386285986e-181	SERTAD2	on
ARL1	6.33749234117424e-186	0.471252207902684	0.548	0.133	2.54424967528781e-181	ARL1	on
CLDN4	6.97150311985158e-186	1.57761539347602	0.859	0.524	2.79877964249562e-181	CLDN4	on
IRF6	4.70667206751855e-185	0.40733241174937	0.426	0.087	1.889540568226e-180	IRF6	on
LSR	6.31987908355109e-185	0.583413644729235	0.639	0.176	2.53717865688242e-180	LSR	on
LAMC1	7.75025122391236e-185	0.528713396075303	0.383	0.072	3.11141585635186e-180	LAMC1	on
RHOD	9.71752785151937e-185	0.25667094809084	0.214	0.024	3.90119873127096e-180	RHOD	on
PPP2CB	1.28009883450879e-184	0.420291516456357	0.485	0.108	5.13908478101898e-180	PPP2CB	on
PSMB6	1.3008052326059e-184	0.625464791481914	0.71	0.211	5.22221268681964e-180	PSMB6	on
GPX2	4.86920570031478e-184	1.41671361081419	0.83	0.374	1.95479132044837e-179	GPX2	on
MTCH2	4.91841775624057e-184	0.495462738888463	0.609	0.159	1.97454799242034e-179	MTCH2	on
GNG12	7.64308852645067e-184	0.484800006331673	0.567	0.141	3.06839431982889e-179	GNG12	on
MRPS10	1.04005888865479e-183	0.478758820043454	0.535	0.129	4.17542041439352e-179	MRPS10	on
PLIN3	1.14240844988213e-183	0.514969038822059	0.571	0.144	4.58631296289679e-179	PLIN3	on
GNAI3	1.21728451691829e-183	0.503814065470525	0.621	0.164	4.88691042162018e-179	GNAI3	on
TSPAN3	1.32316039538357e-183	0.819083727328296	0.836	0.306	5.31195972330687e-179	TSPAN3	on
NOP10	1.6221968845086e-183	0.635137327225012	0.845	0.283	6.51247161254823e-179	NOP10	on
PPL	2.45011816445914e-183	0.31625532620194	0.235	0.029	9.83624438303768e-179	PPL	on
EIF3H	2.70296182303338e-183	0.73198311025061	0.899	0.337	1.08513105347498e-178	EIF3H	on
PTS	7.31398364488353e-183	0.350318726788162	0.445	0.093	2.93627187407494e-178	PTS	on
MGST3	1.01488974499974e-182	0.71725822763964	0.808	0.269	4.07437637027597e-178	MGST3	on
RAD23B	1.25152232338833e-182	0.634167951377049	0.782	0.25	5.02436151947479e-178	RAD23B	on
TMED10	1.61678784737941e-182	0.728605343086807	0.827	0.289	6.49075649208938e-178	TMED10	on
HSBP1	2.50582130498648e-182	0.641245779348689	0.784	0.252	1.00598702109987e-177	HSBP1	on
UBE2R2	3.85420422295445e-182	0.419998850940938	0.571	0.142	1.54730882734729e-177	UBE2R2	on
BROX	5.37245745329053e-182	0.639935632078766	0.728	0.225	2.15682676919802e-177	BROX	on
SNX3	5.76770224149548e-182	0.518061284129874	0.784	0.239	2.31550174187078e-177	SNX3	on
F11R	9.80806345844466e-182	0.411524120111811	0.495	0.112	3.93754515602719e-177	F11R	on
PSAT1	1.01699163661024e-181	0.440869981238632	0.332	0.057	4.08281462433547e-177	PSAT1	on
PSMB2	1.02029578356879e-181	0.608294004388996	0.688	0.2	4.09607945271525e-177	PSMB2	on
ATF3	1.43105425322136e-181	1.24250786934152	0.854	0.363	5.74511040498245e-177	ATF3	on
TXN	2.11037463479576e-181	1.15850026211434	0.984	0.621	8.47231000885106e-177	TXN	on
CAP1	2.14711377397261e-181	0.902636443383759	0.934	0.393	8.61980295699043e-177	CAP1	on
SLC39A1	2.26843773943659e-181	0.311379846060601	0.366	0.067	9.10687014874214e-177	SLC39A1	on
APOL1	2.66729486552657e-181	0.73496609859554	0.567	0.148	1.0708121967143e-176	APOL1	on
SNX9	2.80448736360219e-181	0.558055644202926	0.615	0.165	1.12588949699174e-176	SNX9	on
DYNLRB1	3.62286931788596e-181	0.563539081904626	0.71	0.213	1.4544371163585e-176	DYNLRB1	on
TMEM159	5.04437251502097e-181	0.347594306483004	0.377	0.07	2.02511378988032e-176	TMEM159	on
MRPL18	1.12105694790791e-180	0.560060731675888	0.613	0.164	4.50059522307108e-176	MRPL18	on
TMOD3	1.33787252703816e-180	0.817647187967816	0.889	0.346	5.37102304704738e-176	TMOD3	on
CLIC3	2.79713239675273e-180	0.362209549297648	0.267	0.037	1.12293677200035e-175	CLIC3	on
CCT7	5.42389150090693e-180	0.489025746909756	0.611	0.162	2.1774754819541e-175	CCT7	on
PDIA6	9.70333571996113e-180	0.870489490997258	0.885	0.351	3.89550115813559e-175	PDIA6	on
ELOC	1.98168229772748e-179	0.513755162601421	0.706	0.205	7.95566175245676e-175	ELOC	on
YES1	3.27607161134267e-179	0.471432310956092	0.535	0.13	1.31521170908963e-174	YES1	on
GGH	6.00293666554189e-179	0.538328912394977	0.495	0.117	2.40993895374845e-174	GGH	on
YIPF6	6.27038015597383e-179	0.367174929641565	0.422	0.087	2.51730681741726e-174	YIPF6	on
TUBA1C	7.26797447204817e-179	0.824574898026877	0.804	0.284	2.91780103154846e-174	TUBA1C	on
FTH1	1.41185033289782e-178	1.35509368237252	1	0.931	5.6680143464516e-174	FTH1	on
PRSS3	1.47738761116112e-178	0.7740262551522	0.696	0.217	5.93112030376744e-174	PRSS3	on
RAB7A	1.92600450725176e-178	0.590372922099537	0.814	0.262	7.73213769481292e-174	RAB7A	on
KRT8	1.94466556081888e-178	1.59479498708941	0.89	0.654	7.80705436046346e-174	KRT8	on
TMEM106B	2.03056197410418e-178	0.535148040348104	0.567	0.146	8.15189410123863e-174	TMEM106B	on
CD164	2.76136100615521e-178	0.880227783604688	0.914	0.378	1.10857598953107e-173	CD164	on
ACP1	3.43821898593153e-178	0.514883098485307	0.692	0.199	1.38030739409207e-173	ACP1	on
AREG	4.33469562172457e-178	1.23505853873517	0.78	0.294	1.74020690429755e-173	AREG	on
GLUD1	4.56830413978108e-178	0.416819788836281	0.555	0.138	1.83399137995651e-173	GLUD1	on
ATP6V1E1	5.39533955706566e-178	0.464771787204424	0.607	0.16	2.16601301857958e-173	ATP6V1E1	on
GLRX3	7.62483668556387e-178	0.414254030283714	0.534	0.128	3.06106693578647e-173	GLRX3	on
ETFA	7.70877521826171e-178	0.666693746920179	0.755	0.245	3.09476489912335e-173	ETFA	on
MMADHC	1.3356324950079e-177	0.456432896751897	0.617	0.165	5.36203021445873e-173	MMADHC	on
CHCHD2	1.48943011235775e-177	0.938520507409217	0.956	0.463	5.97946612907142e-173	CHCHD2	on
AHNAK2	2.50292811145336e-177	0.432982779367012	0.358	0.065	1.00482551962406e-172	AHNAK2	on
DARS	2.59646297685084e-177	0.573213796421313	0.692	0.205	1.04237602668654e-172	DARS	on
DYNLT3	2.72147930941601e-177	0.441011616470665	0.468	0.104	1.09256508355815e-172	DYNLT3	on
RTN3	3.2661166022427e-177	0.604257468802833	0.737	0.228	1.31121517113636e-172	RTN3	on
TOMM20	8.93891567728915e-177	0.707904846473375	0.845	0.298	3.5886170878045e-172	TOMM20	on
STAU1	1.50388428393852e-176	0.541551016542479	0.718	0.218	6.03749384629957e-172	STAU1	on
SAP18	1.5931258074521e-176	0.751378914251764	0.905	0.353	6.39576286659721e-172	SAP18	on
PPP2R2A	1.87686490820562e-176	0.611277318926675	0.692	0.207	7.5348618604823e-172	PPP2R2A	on
EDN1	7.92724741241743e-176	0.971389730845885	0.397	0.083	3.1824727461891e-171	EDN1	on
FXYD5	1.0417799811465e-175	0.571234252014795	0.792	0.253	4.18232991231073e-171	FXYD5	on
MANSC1	1.89410488042806e-175	0.325412580057664	0.346	0.062	7.60407345296651e-171	MANSC1	on
NUTF2	2.36886225049069e-175	0.534118833992138	0.638	0.179	9.51003439081994e-171	NUTF2	on
GALNT5	2.38891167215663e-175	0.750967731404929	0.655	0.197	9.59052479904001e-171	GALNT5	on
OXSR1	2.98120119014247e-175	0.481433202482065	0.562	0.142	1.1968330297946e-170	OXSR1	on
HIGD1A	3.24714833035257e-175	0.531318625350847	0.602	0.164	1.30360016870334e-170	HIGD1A	on
PRR13	4.5948727745646e-175	0.725079691585206	0.814	0.288	1.84465762407671e-170	PRR13	on
SLC16A1	7.14418302202253e-175	0.422440877386493	0.444	0.096	2.86810371602117e-170	SLC16A1	on
LAMTOR5	1.13641201878888e-174	0.530664390378316	0.71	0.213	4.56223969062982e-170	LAMTOR5	on
NDUFS4	1.66730324042043e-174	0.439500562105323	0.614	0.165	6.69355558899187e-170	NDUFS4	on
MANF	2.36255706778612e-174	0.451714230698677	0.562	0.144	9.48472160433416e-170	MANF	on
FAM3C	3.37903928332414e-174	0.364829844018167	0.461	0.103	1.35654911068331e-169	FAM3C	on
PPP2CA	9.40343081347511e-174	0.402192407602762	0.615	0.164	3.77510133437772e-169	PPP2CA	on
OCIAD2	1.25958217436674e-173	0.555201362159544	0.551	0.141	5.05671859721271e-169	OCIAD2	on
RAB6A	1.27110227131334e-173	0.488708809916666	0.637	0.176	5.10296717841454e-169	RAB6A	on
TPD52	1.53440316052254e-173	0.663535343442671	0.673	0.207	6.16001492823379e-169	TPD52	on
CMPK1	2.12801149410227e-173	0.679594110683222	0.776	0.263	8.54311494422297e-169	CMPK1	on
BIRC3	4.57477987299869e-173	0.945772805224928	0.718	0.237	1.83659112781405e-168	BIRC3	on
PGRMC1	1.2102428527077e-172	0.558777134349276	0.621	0.175	4.85864095648032e-168	PGRMC1	on
CLTA	1.24496391890249e-172	0.673783480624052	0.804	0.276	4.99803214882594e-168	CLTA	on
BRK1	1.2981495490157e-172	0.453395610557283	0.697	0.202	5.21155117947841e-168	BRK1	on
P4HB	2.09490331046604e-172	0.704172602110682	0.909	0.351	8.41019883019695e-168	P4HB	on
AP1M2	4.11283981225325e-172	0.358442328791616	0.416	0.087	1.65114067102719e-167	AP1M2	on
ADIPOR1	5.07172920635481e-172	0.381624600341725	0.479	0.111	2.0360964071832e-167	ADIPOR1	on
PIM1	7.89200827712056e-172	0.349308282895411	0.349	0.063	3.16832564293282e-167	PIM1	on
VKORC1L1	9.9287385901278e-172	0.349845081042728	0.383	0.075	3.98599139439271e-167	VKORC1L1	on
RHOF	1.20007951590978e-171	0.308606096005247	0.377	0.072	4.81783922457139e-167	RHOF	on
PSMB4	1.53073195525588e-171	0.559978563422691	0.765	0.243	6.14527650757027e-167	PSMB4	on
RNF11	1.55529720182121e-171	0.300870473442393	0.409	0.083	6.24389614643142e-167	RNF11	on
GNPNAT1	1.59020651931025e-171	0.422019123936648	0.504	0.12	6.38404309242292e-167	GNPNAT1	on
RHOB	2.13381797899686e-171	0.68433061645052	0.78	0.26	8.56642565848079e-167	RHOB	on
EIF3E	2.1542732519286e-171	0.775489344521885	0.886	0.347	8.64854539719256e-167	EIF3E	on
ATP6V0E1	2.29645389607379e-171	0.643565794177681	0.855	0.306	9.21934381117782e-167	ATP6V0E1	on
AGPAT2	2.94470017163517e-171	0.509557563925568	0.622	0.174	1.18217933090465e-166	AGPAT2	on
TMEM139	3.55192671417041e-171	0.302315452409566	0.299	0.048	1.42595649867085e-166	TMEM139	on
SRP9	3.732898990724e-171	0.687889420103667	0.802	0.278	1.49860962881606e-166	SRP9	on
UBE2H	4.08791189426831e-171	0.477055366408606	0.534	0.132	1.64113310907295e-166	UBE2H	on
BTF3	6.57047088000643e-171	0.910180874930742	0.953	0.495	2.63778123948738e-166	BTF3	on
TIMM17A	7.93127371275972e-171	0.425549080245182	0.559	0.143	3.18408914472452e-166	TIMM17A	on
EMC4	1.5180042872789e-170	0.46319312787256	0.611	0.167	6.09418001170986e-166	EMC4	on
B4GALT1	1.93648177353494e-170	0.409546739265228	0.46	0.104	7.77419972803337e-166	B4GALT1	on
TXNRD1	1.94619720947908e-170	0.834698361621592	0.735	0.247	7.81320331717471e-166	TXNRD1	on
STT3B	2.46697142613407e-170	0.581689765457004	0.731	0.228	9.90390348735782e-166	STT3B	on
SYNGR2	2.99112722094106e-170	0.899862033852901	0.812	0.307	1.200817934119e-165	SYNGR2	on
TMEM14A	3.99037205866607e-170	0.362148095792314	0.413	0.087	1.60197476667208e-165	TMEM14A	on
TARS	7.50002492131501e-170	0.58237207655855	0.714	0.22	3.01096000491112e-165	TARS	on
KPNA3	8.93593997936949e-170	0.427218105394569	0.575	0.15	3.58742246411768e-165	KPNA3	on
SELENOW	9.25269635851086e-170	0.861378173258473	0.899	0.387	3.71458748008777e-165	SELENOW	on
PPP4C	9.61850300393719e-170	0.47385461706022	0.682	0.199	3.86144421596062e-165	PPP4C	on
ANAPC11	9.93547441917908e-170	0.612817767877906	0.775	0.254	3.98869556032363e-165	ANAPC11	on
EFNB1	1.03448030038687e-169	0.345273387831556	0.403	0.083	4.15302461393315e-165	EFNB1	on
EIF3I	1.34566996882897e-169	0.734552487055764	0.855	0.325	5.40232665686076e-165	EIF3I	on
FKBP9	2.33936075436171e-169	0.279227457786724	0.31	0.052	9.39159768446053e-165	FKBP9	on
DDAH1	2.84636925547345e-169	0.429757812003716	0.488	0.116	1.14270340130237e-164	DDAH1	on
MRPL32	2.95296501427423e-169	0.580159994049044	0.674	0.204	1.18549733463053e-164	MRPL32	on
SUMO1	3.06123795648286e-169	0.475575642665439	0.634	0.178	1.22896459000961e-164	SUMO1	on
CAPNS1	3.77657689994632e-169	0.561033836299158	0.765	0.25	1.51614456225245e-164	CAPNS1	on
SSR1	3.98378896471282e-169	0.569680357094941	0.764	0.247	1.59933191777361e-164	SSR1	on
NAA50	5.89139671368012e-169	0.492983606151343	0.63	0.176	2.36516012467402e-164	NAA50	on
ADI1	1.60188265520662e-168	0.479641030465275	0.599	0.163	6.4309181075925e-164	ADI1	on
EI24	1.84207576438563e-168	0.400075094705243	0.523	0.129	7.39519736370257e-164	EI24	on
CD63	2.29772228063982e-168	0.906583132574664	0.981	0.491	9.22443586785661e-164	CD63	on
PSMA5	3.04541068178052e-168	0.497406683022143	0.643	0.184	1.22261057230761e-163	PSMA5	on
ANXA11	9.80431605965399e-168	0.642554585125363	0.791	0.273	3.93604072530869e-163	ANXA11	on
TMEM123	2.59532267652484e-167	0.696873974276282	0.822	0.293	1.04191824171766e-162	TMEM123	on
MTHFD2	4.87721054491784e-167	0.598333937913487	0.576	0.158	1.95800494536272e-162	MTHFD2	on
PSMB3	5.29431291350833e-167	0.671283700302907	0.803	0.281	2.12545486225706e-162	PSMB3	on
GDI2	8.01046578346252e-167	0.609783192292423	0.812	0.279	3.21588159342886e-162	GDI2	on
ATP5F1C	1.02308224131357e-166	0.737540991105308	0.854	0.325	4.10726596597747e-162	ATP5F1C	on
NUDT4	1.64009302277239e-166	0.514369343733117	0.657	0.192	6.58431744922202e-162	NUDT4	on
CTNNA1	2.17461874328264e-166	0.762979836438385	0.903	0.373	8.7302244067825e-162	CTNNA1	on
MYL12A	2.32274197521155e-166	0.92169652611835	0.918	0.448	9.32487993368429e-162	MYL12A	on
ABHD11	4.10942009587134e-166	0.740898092507041	0.721	0.244	1.64976779168851e-161	ABHD11	on
HEBP2	4.17142185549738e-166	0.761679546911105	0.831	0.313	1.67465901810798e-161	HEBP2	on
ABHD17C	5.60041427778213e-166	0.348919102564929	0.394	0.081	2.24834231595842e-161	ABHD17C	on
RCN1	6.51028342959127e-166	0.378580681059403	0.393	0.081	2.61361838564371e-161	RCN1	on
ITGB1	6.75064547147482e-166	0.873160298560431	0.916	0.377	2.71011413097828e-161	ITGB1	on
TMEM50A	1.21066123930232e-165	0.61813855474999	0.777	0.26	4.8603206113031e-161	TMEM50A	on
NPSR1	1.30413302587339e-165	0.496422930289966	0.552	0.143	5.2355724456713e-161	NPSR1	on
SMS	1.36558239022701e-165	0.431307564934072	0.631	0.175	5.48226706380534e-161	SMS	on
NR1D1	1.41819966456368e-165	0.340538873389813	0.26	0.039	5.69350437335733e-161	NR1D1	on
CLDN1	2.12342304448152e-165	0.273779162635969	0.224	0.029	8.52469415437551e-161	CLDN1	on
CHMP4C	2.20835258227861e-165	0.382548754999624	0.412	0.088	8.86565227681571e-161	CHMP4C	on
BID	2.57426841179189e-165	0.353121432771003	0.45	0.102	1.03346579659797e-160	BID	on
TSPAN6	3.95164754155223e-165	0.339365079311229	0.374	0.075	1.58642842203156e-160	TSPAN6	on
EIF6	5.07882411514425e-165	0.501888042954173	0.67	0.198	2.03894472926581e-160	EIF6	on
C1GALT1	5.19340118783413e-165	0.510128469670043	0.568	0.153	2.08494284086789e-160	C1GALT1	on
SUGT1	6.0151214613305e-165	0.479289982242149	0.678	0.2	2.41483066186574e-160	SUGT1	on
WASL	7.2119676259308e-165	0.483755288310357	0.694	0.207	2.89531652310618e-160	WASL	on
TMEM200A	9.26367980836745e-165	0.297455467485842	0.299	0.05	3.7189968958672e-160	TMEM200A	on
PPP1R11	1.12603752538897e-164	0.343124620450195	0.477	0.112	4.52059024942654e-160	PPP1R11	on
GDF15	1.1445668584143e-164	1.01007822397142	0.513	0.138	4.59497810979004e-160	GDF15	on
TRAM1	1.44391199593655e-164	0.726264740606352	0.802	0.281	5.79672909888687e-160	TRAM1	on
GOLT1B	1.50673247558098e-164	0.349296119037804	0.393	0.081	6.0489281964674e-160	GOLT1B	on
LYPLA1	2.90491789153729e-164	0.455954367114415	0.576	0.155	1.16620833673656e-159	LYPLA1	on
PLS3	4.62833937521338e-164	0.462203449267598	0.32	0.058	1.85809312557316e-159	PLS3	on
DCTD	1.22845089910975e-163	0.325270383895342	0.422	0.092	4.931738979566e-159	DCTD	on
EPRS	1.30358444383608e-163	0.835967091013535	0.849	0.341	5.23337010822433e-159	EPRS	on
IFNGR1	2.49933010719932e-163	0.54294185609612	0.713	0.222	1.00338106483624e-158	IFNGR1	on
CYB5R3	3.42043307316875e-163	0.437195108346628	0.473	0.113	1.37316706155433e-158	CYB5R3	on
SEM1	3.64090495845381e-163	0.780319767110267	0.926	0.402	1.46167770462086e-158	SEM1	on
PCNP	5.97149238080076e-163	0.47959655249921	0.661	0.194	2.39731533119627e-158	PCNP	on
MAP3K20	9.04979297037602e-163	0.563504557995285	0.653	0.191	3.63312988588716e-158	MAP3K20	on
MARCKSL1	1.28627708763677e-162	0.649951990683797	0.712	0.231	5.16388799602659e-158	MARCKSL1	on
PMEPA1	1.51175810674368e-162	0.735780148652681	0.559	0.155	6.06910409533317e-158	PMEPA1	on
EBPL	4.12615246905636e-162	0.367804389684343	0.468	0.11	1.65648517022737e-157	EBPL	on
UBQLN1	4.31455600998779e-162	0.486819694046691	0.643	0.189	1.7321216557697e-157	UBQLN1	on
EIF4E2	5.78253859880898e-162	0.388155772982114	0.558	0.147	2.32145794587785e-157	EIF4E2	on
PARD6B	6.32085496944357e-162	0.32952796830677	0.299	0.051	2.53757043603282e-157	PARD6B	on
GCNT3	6.5584396413789e-162	0.838080459894135	0.575	0.171	2.63295117842797e-157	GCNT3	on
PPP2R1A	8.10761163385646e-162	0.435817024996286	0.623	0.176	3.25488176652801e-157	PPP2R1A	on
MYEOV	8.47334011964229e-162	0.270400384262785	0.252	0.037	3.4017071244316e-157	MYEOV	on
TMED7	8.65331884815794e-162	0.346857917698353	0.458	0.106	3.47396138478149e-157	TMED7	on
VPS26A	9.11749848430843e-162	0.500899375259385	0.665	0.199	3.66031094151046e-157	VPS26A	on
LAPTM4B	1.2672408482115e-161	0.396005370234517	0.394	0.083	5.0874651092299e-157	LAPTM4B	on
SOWAHC	1.84122441669155e-161	0.382491505833889	0.358	0.071	7.39177954324991e-157	SOWAHC	on
GHITM	2.45031362294654e-161	0.606871434268687	0.806	0.28	9.83702907068118e-157	GHITM	on
ASS1	3.23198373743832e-161	1.22006211377984	0.736	0.286	1.29751219123199e-156	ASS1	on
ITPK1	4.011705561507e-161	0.34760215630118	0.421	0.092	1.6105393147226e-156	ITPK1	on
RHOA	6.49982032753639e-161	0.752703608094156	0.956	0.417	2.60941786869276e-156	RHOA	on
ZNHIT1	9.11873501763129e-161	0.611782745466232	0.769	0.267	3.66080736017826e-156	ZNHIT1	on
MGST2	1.03566969899406e-160	0.505931057693057	0.579	0.161	4.15779957358157e-156	MGST2	on
TMEM167A	1.17563506102258e-160	0.457902099253421	0.634	0.183	4.71970451598126e-156	TMEM167A	on
STIP1	1.52703152757325e-160	0.46484490012839	0.63	0.182	6.13042077059555e-156	STIP1	on
RAB2A	1.63403300003066e-160	0.579042505350441	0.824	0.289	6.55998888192307e-156	RAB2A	on
RNF141	5.00789601641295e-160	0.371575735792068	0.34	0.065	2.01046993474914e-155	RNF141	on
RNF7	6.08505671246274e-160	0.487632023024291	0.662	0.199	2.44290686778529e-155	RNF7	on
OSTC	7.41266072438863e-160	0.582137213881199	0.647	0.196	2.97588677441306e-155	OSTC	on
ARCN1	7.69686443580117e-160	0.493272151755542	0.627	0.181	3.08998319639674e-155	ARCN1	on
GNB1	1.01528567944585e-159	0.394822314648035	0.614	0.171	4.07596588870331e-155	GNB1	on
LMAN1	1.23668969821654e-159	0.711700125827982	0.803	0.285	4.96481446246011e-155	LMAN1	on
DDOST	1.58201688966124e-159	0.37977676245246	0.52	0.133	6.35116500523399e-155	DDOST	on
SEC61B	2.35222208685676e-159	0.639267115960574	0.863	0.319	9.44323078989516e-155	SEC61B	on
GMFB	4.03919180109979e-159	0.352429658045759	0.471	0.112	1.62157394046952e-154	GMFB	on
ARMC10	1.05106973529923e-158	0.315797604287861	0.403	0.087	4.21962455933227e-154	ARMC10	on
CLCN3	1.4660988913155e-158	0.61385918874732	0.676	0.212	5.88580060907522e-154	CLCN3	on
SLC25A3	1.6466664643592e-158	0.82869602329654	0.913	0.416	6.61070718781644e-154	SLC25A3	on
IPO7	2.00468559911725e-158	0.543257873905027	0.692	0.216	8.0480108062161e-154	IPO7	on
ZNF706	3.01748927511672e-158	0.593879112097754	0.806	0.283	1.21140124438836e-153	ZNF706	on
CLDN3	3.16099985217676e-158	1.21221577358728	0.815	0.395	1.26901500065488e-153	CLDN3	on
GULP1	3.96661570003959e-158	0.312560095099249	0.247	0.036	1.59243753893789e-153	GULP1	on
COL4A2	4.24721295205305e-158	0.620290956476129	0.257	0.04	1.70508611173122e-153	COL4A2	on
ITGA6	6.43334845392101e-158	0.964992210660404	0.842	0.366	2.58273207031113e-153	ITGA6	on
DDT	1.02773181185165e-157	0.472200795078095	0.664	0.199	4.12593213185965e-153	DDT	on
MUC1	1.15397639758308e-157	0.670614008122462	0.704	0.235	4.63275364573704e-153	MUC1	on
ARPC3	1.17385468749331e-157	0.741736655850563	0.936	0.409	4.71255702841064e-153	ARPC3	on
CCL20	1.83232086742194e-157	1.7908172965904	0.516	0.154	7.35603535435213e-153	CCL20	on
YWHAH	4.19671338349088e-157	0.43928211398913	0.672	0.202	1.68481255493625e-152	YWHAH	on
MORF4L2	6.39451503986793e-157	0.65719314433147	0.846	0.314	2.56714200790538e-152	MORF4L2	on
CARHSP1	7.28859858512459e-157	0.335853012385641	0.428	0.097	2.92608078798412e-152	CARHSP1	on
SH3YL1	9.30325484479643e-157	0.389968234596178	0.497	0.124	3.73488468999198e-152	SH3YL1	on
TSC22D1	1.18083446797009e-156	0.945628494537832	0.878	0.376	4.74057805511273e-152	TSC22D1	on
PICALM	1.31047660370686e-156	0.470208751534899	0.638	0.187	5.26103937324156e-152	PICALM	on
COX7A2	1.33646521555772e-156	0.840864727365584	0.941	0.459	5.365373254378e-152	COX7A2	on
MISP	1.48876947583159e-156	0.800636116453603	0.759	0.281	5.97681393767351e-152	MISP	on
SEC13	1.55235686748745e-156	0.470055015883076	0.615	0.179	6.23209188021511e-152	SEC13	on
AK2	1.57343394839114e-156	0.472513649140121	0.63	0.185	6.31670792921107e-152	AK2	on
SMIM15	1.87811817344071e-156	0.440339328122515	0.634	0.184	7.53989321909506e-152	SMIM15	on
PRKCI	2.33235319294984e-156	0.326136379498525	0.406	0.089	9.36346512841644e-152	PRKCI	on
EZR	4.35035867197148e-156	1.14508746626064	0.898	0.53	1.74649499244967e-151	EZR	on
CANX	5.66760153337927e-156	0.75936860589928	0.954	0.429	2.27531531159044e-151	CANX	on
PSENEN	6.6202428939388e-156	0.359909091596292	0.519	0.134	2.65776271220067e-151	PSENEN	on
AXIN2	7.18516695843967e-156	0.539128458742055	0.567	0.158	2.88455712713519e-151	AXIN2	on
CTTN	1.70047996519378e-155	0.505616024860275	0.717	0.227	6.82674686826693e-151	CTTN	on
NECTIN2	1.83840126921057e-155	0.37592126476377	0.433	0.1	7.38044573537274e-151	NECTIN2	on
GOLPH3	2.24888013436253e-155	0.322303088221304	0.471	0.113	9.02835418741181e-151	GOLPH3	on
TSEN34	2.83091636365111e-155	0.285138670742689	0.387	0.082	1.13649968335138e-150	TSEN34	on
BCL3	2.86915166924938e-155	0.295242729202068	0.426	0.096	1.15184962913686e-150	BCL3	on
CDK7	2.95364419163554e-155	0.274685392472323	0.373	0.076	1.185769997174e-150	CDK7	on
TMEM179B	3.35065482607645e-155	0.38597951850066	0.532	0.141	1.34515388647665e-150	TMEM179B	on
PDZD11	3.49672377749001e-155	0.37905255899347	0.445	0.105	1.40379472771114e-150	PDZD11	on
RAN	4.5073920174114e-155	0.801647403537763	0.893	0.38	1.80953759930998e-150	RAN	on
BCAP31	5.99239362163447e-155	0.442699126634832	0.689	0.21	2.40570634334138e-150	BCAP31	on
TFG	6.07672260368162e-155	0.445386986621982	0.641	0.189	2.43956105647402e-150	TFG	on
EFHD2	6.08955391792614e-155	0.560598825881653	0.705	0.228	2.44471231589063e-150	EFHD2	on
COX6A1	6.89285283247104e-155	0.723577604282835	0.893	0.366	2.76720469812382e-150	COX6A1	on
TSPAN8	9.33141026471592e-155	1.21587442094387	0.818	0.409	3.74618796487285e-150	TSPAN8	on
ACBD3	1.08329051889539e-154	0.434828885129021	0.67	0.203	4.34897811715745e-150	ACBD3	on
CYP2S1	1.27266973591275e-154	0.289919035330835	0.284	0.048	5.10925992179534e-150	CYP2S1	on
TXNDC12	1.35800232456718e-154	0.366440604469128	0.515	0.132	5.45183613220742e-150	TXNDC12	on
PSMB7	1.78525856974671e-154	0.488060361170963	0.72	0.229	7.16709905410513e-150	PSMB7	on
CEACAM1	2.03098159110355e-154	0.835597191650549	0.59	0.181	8.15357869564429e-150	CEACAM1	on
PDIA4	2.81801859049062e-154	0.714128336234278	0.836	0.326	1.13132174333836e-149	PDIA4	on
CDKN1A	3.03314226495557e-154	0.548744690998556	0.633	0.19	1.21768529368906e-149	CDKN1A	on
HSBP1L1	3.37966535193683e-154	0.455148454592238	0.591	0.167	1.35680045218856e-149	HSBP1L1	on
VPS37A	3.68058780399431e-154	0.322393359315417	0.395	0.086	1.47760877979156e-149	VPS37A	on
PRELID1	4.44745697050861e-154	0.520011372618906	0.724	0.234	1.78547607538039e-149	PRELID1	on
B4GALT5	6.02572451556351e-154	0.298318486586916	0.358	0.072	2.41908736401813e-149	B4GALT5	on
VCL	8.16801653533306e-154	0.604786298497546	0.673	0.213	3.27913191827481e-149	VCL	on
MAL2	9.87863895913265e-154	0.480573531060438	0.551	0.151	3.96587839653339e-149	MAL2	on
ENC1	1.13947990153064e-153	0.517933199713398	0.542	0.147	4.57455601268491e-149	ENC1	on
ANO6	1.5820885271634e-153	0.334641806972386	0.379	0.08	6.3514526011502e-149	ANO6	on
CEBPG	1.62742026956791e-153	0.613452566211283	0.718	0.243	6.53344141420732e-149	CEBPG	on
FAM162A	1.6355623182945e-153	0.724209058985022	0.714	0.247	6.56612848302509e-149	FAM162A	on
SNRPB	2.90720111713355e-153	0.542531440129275	0.704	0.227	1.16712496048443e-148	SNRPB	on
LAMTOR3	3.41270739621707e-153	0.380260355658563	0.46	0.112	1.37006551128531e-148	LAMTOR3	on
SERINC3	5.01281661224273e-153	0.443810107936543	0.627	0.184	2.01244535715097e-148	SERINC3	on
GGCT	6.26978740640386e-153	0.493159144523319	0.535	0.146	2.51706885217489e-148	GGCT	on
RTCA	7.37394641823778e-153	0.304945739727149	0.374	0.079	2.96034452906574e-148	RTCA	on
LMO7	9.91036392531254e-153	1.20327606094523	0.756	0.301	3.97861470145597e-148	LMO7	on
YKT6	1.34178429822165e-152	0.343623013712451	0.409	0.092	5.38672724364062e-148	YKT6	on
KLF5	1.39588198688131e-152	1.05186547036804	0.845	0.413	5.6039078245337e-148	KLF5	on
PYCR1	1.84721615967391e-152	0.324177643753588	0.318	0.06	7.41583399462689e-148	PYCR1	on
IER3	2.18992356989987e-152	1.25904827737977	0.886	0.46	8.79166716372003e-148	IER3	on
FERMT1	4.5105709734067e-152	0.988749051988747	0.732	0.273	1.81081382298385e-147	FERMT1	on
TMEM141	4.65595635885204e-152	0.62948807807217	0.594	0.18	1.86918023982474e-147	TMEM141	on
ARL8B	5.66569136375101e-152	0.356485084057238	0.473	0.116	2.27454845489148e-147	ARL8B	on
COPS6	1.34759480818289e-151	0.43058179775597	0.629	0.187	5.41005411693105e-147	COPS6	on
SRSF9	1.56540431639275e-151	0.464608606471267	0.685	0.214	6.28447216859032e-147	SRSF9	on
TMEM248	1.8424150574059e-151	0.324018908959033	0.479	0.118	7.39655948946172e-147	TMEM248	on
NDUFA6	2.01207718730129e-151	0.527585724562072	0.76	0.259	8.07768507613975e-147	NDUFA6	on
C1orf43	2.18785036797213e-151	0.393429208442353	0.694	0.211	8.78334408726091e-147	C1orf43	on
CHMP2A	2.92244384631047e-151	0.456443945109233	0.712	0.226	1.1732443065398e-146	CHMP2A	on
SGCB	3.37161580087859e-151	0.453087398152177	0.288	0.051	1.35356887942072e-146	SGCB	on
AP1S3	3.41372656473432e-151	0.305643635639004	0.311	0.057	1.37047466667824e-146	AP1S3	on
ZNRD1	4.10890470223305e-151	0.270373655799274	0.449	0.106	1.64956088175848e-146	ZNRD1	on
C6orf132	4.18353587868357e-151	0.363065790311974	0.35	0.071	1.6795223138563e-146	C6orf132	on
CAPZA1	4.80668629681597e-151	0.470991483586988	0.728	0.234	1.92969228071974e-146	CAPZA1	on
CD55	5.51231716534467e-151	0.56144360735403	0.587	0.172	2.21297484919927e-146	CD55	on
PTMA	5.85982074117663e-151	0.965595353316168	1	0.935	2.35248363475277e-146	PTMA	on
MED8	6.34411667646941e-151	0.299775544885963	0.346	0.069	2.54690908093541e-146	MED8	on
MYD88	7.09435164195774e-151	0.370056562535524	0.412	0.093	2.84809841018036e-146	MYD88	on
ARHGAP5	8.01900541932404e-151	0.675183275213222	0.822	0.313	3.21930991564183e-146	ARHGAP5	on
PDIA3	1.09891613136773e-150	0.878449887148367	0.976	0.568	4.4117087009889e-146	PDIA3	on
TAX1BP3	1.1276026661845e-150	0.280709977498693	0.362	0.075	4.52687366366429e-146	TAX1BP3	on
ARMT1	2.35786489482939e-150	0.275983446221499	0.334	0.065	9.46588440678206e-146	ARMT1	on
EIF3M	2.39008800839678e-150	0.540973103224644	0.739	0.25	9.59524731850972e-146	EIF3M	on
CCNG2	2.53225803094324e-150	0.350692875377422	0.314	0.059	1.01660030910247e-145	CCNG2	on
PDP1	2.7436086726678e-150	0.307377411827426	0.349	0.07	1.10144913772922e-145	PDP1	on
LGALS3BP	3.32851900417601e-150	0.667112163784248	0.823	0.311	1.3362672394165e-145	LGALS3BP	on
SLC25A5	3.39402668819763e-150	0.979399088093809	0.906	0.446	1.36256595424382e-145	SLC25A5	on
COPS2	3.67561287200102e-150	0.416130968306732	0.627	0.185	1.47561154359353e-145	COPS2	on
TGIF1	4.6402611896613e-150	0.402974621888002	0.531	0.142	1.86287925720143e-145	TGIF1	on
EIF4G2	4.76269598745706e-150	0.837854098891536	0.973	0.565	1.91203193112451e-145	EIF4G2	on
TMBIM6	6.58921856483787e-150	0.838093016098146	0.988	0.583	2.64530768503981e-145	TMBIM6	on
TFAP2A	8.96346270598448e-150	0.350426962201404	0.326	0.063	3.59847173794453e-145	TFAP2A	on
GPD2	1.03048186275839e-149	0.326061984892109	0.377	0.081	4.13697248622985e-145	GPD2	on
SPON2	1.17432562888009e-149	0.706723942890503	0.34	0.07	4.71444766970201e-145	SPON2	on
OLA1	2.08883665430594e-149	0.402090906063027	0.602	0.173	8.38584363237663e-145	OLA1	on
RSL24D1	2.39145552053316e-149	0.464753018068112	0.708	0.227	9.60073733273243e-145	RSL24D1	on
UBE2V2	3.42388229864406e-149	0.431587442371857	0.646	0.194	1.37455178761364e-144	UBE2V2	on
EIF2AK1	4.02230710013022e-149	0.554734968779498	0.717	0.241	1.61479540841828e-144	EIF2AK1	on
DPY30	6.07834859804612e-149	0.360776319013313	0.552	0.152	2.4402138281716e-144	DPY30	on
GORASP2	8.43869465435017e-149	0.357693843300381	0.517	0.137	3.38779835593542e-144	GORASP2	on
TMEM30A	9.21916816175968e-149	0.467327506260749	0.547	0.152	3.70112725022004e-144	TMEM30A	on
ZNF664	1.05131471515922e-148	0.45133704157645	0.56	0.158	4.22060805547822e-144	ZNF664	on
SSBP1	1.06474908277734e-148	0.730528002653009	0.842	0.334	4.27454166771793e-144	SSBP1	on
ALAS1	1.47626708572156e-148	0.438331077927688	0.495	0.13	5.92662184233778e-144	ALAS1	on
DNAJB1	1.84166081557567e-148	1.06524077546286	0.962	0.568	7.39353151021008e-144	DNAJB1	on
C1QBP	2.02554885862425e-148	0.53535725561099	0.643	0.2	8.13176844783293e-144	C1QBP	on
CLTB	2.56099003114184e-148	0.454024311521951	0.544	0.151	1.0281350579022e-143	CLTB	on
CCNI	3.4436282825869e-148	0.670486174829777	0.926	0.399	1.38247901032734e-143	CCNI	on
WDR45B	9.56531618517277e-148	0.456801404660286	0.662	0.205	3.84009183569946e-143	WDR45B	on
VAPA	1.27578599944053e-147	0.733503624071028	0.836	0.34	5.12177047335394e-143	VAPA	on
EFNA1	1.34272415339326e-147	0.527692128695577	0.523	0.144	5.3905003862126e-143	EFNA1	on
TAGLN2	1.49591943974728e-147	0.796342186879032	0.92	0.414	6.00551818280942e-143	TAGLN2	on
CDH1	1.73327368411757e-147	0.77545530510385	0.751	0.284	6.95840053225839e-143	CDH1	on
PDXK	2.4099169113465e-147	0.426758420347416	0.531	0.145	9.67485243229165e-143	PDXK	on
IGFBP4	4.37363024146498e-147	0.496797207889628	0.437	0.107	1.75583759673853e-142	IGFBP4	on
UGCG	4.53347192844491e-147	0.4075131126019	0.445	0.109	1.82000764039349e-142	UGCG	on
MYO5B	5.91044187988501e-147	0.430861449312472	0.56	0.157	2.37280599709864e-142	MYO5B	on
RTN4	6.04994169479865e-147	0.652971105907528	0.862	0.335	2.42880959279386e-142	RTN4	on
DDAH2	6.44598516521519e-147	0.319064538612302	0.446	0.108	2.58780520442729e-142	DDAH2	on
NCOA7	7.03726957007749e-147	0.878733335768432	0.643	0.216	2.82518224160331e-142	NCOA7	on
IARS2	8.74924296309085e-147	0.48514619469636	0.645	0.199	3.51247107996245e-142	IARS2	on
MAPRE1	1.61065477967005e-146	0.364080317398404	0.583	0.166	6.46613467846339e-142	MAPRE1	on
COX7A2L	1.71104751708019e-146	0.45132838338895	0.617	0.185	6.86917136207012e-142	COX7A2L	on
S100A13	2.03458946312071e-146	0.434198260857699	0.46	0.116	8.16806285864438e-142	S100A13	on
UQCRH	2.1602168927028e-146	0.834269650580208	0.913	0.444	8.67240673744465e-142	UQCRH	on
PFKP	2.23547043634625e-146	0.408201658324103	0.536	0.146	8.97451961375567e-142	PFKP	on
PLS1	2.28085298815921e-146	1.05573071253003	0.76	0.327	9.15671240626398e-142	PLS1	on
ACAA2	2.30461978550744e-146	0.638354902454188	0.696	0.239	9.25212659089816e-142	ACAA2	on
ADRM1	3.42829058360513e-146	0.315792001549829	0.509	0.133	1.37632153769412e-141	ADRM1	on
B3GNT5	3.55187401868678e-146	0.52604016243862	0.552	0.16	1.42593534354199e-141	B3GNT5	on
SCRN1	4.80480608532523e-146	0.268213465047982	0.307	0.057	1.92893745101467e-141	SCRN1	on
TCIM	5.03230186243658e-146	0.992214140151694	0.702	0.258	2.02026790569379e-141	TCIM	on
PAFAH1B2	5.93740328736731e-146	0.374814597373348	0.483	0.124	2.38362992374648e-141	PAFAH1B2	on
PAIP1	6.6667366631564e-146	0.33797984439637	0.442	0.107	2.67642810079077e-141	PAIP1	on
ILVBL	7.69074955480849e-146	0.305470499331736	0.394	0.089	3.08752831627341e-141	ILVBL	on
ECM1	1.02407047850166e-145	0.414598336999011	0.218	0.032	4.11123334299277e-141	ECM1	on
BSG	1.08668383242024e-145	0.540984625652046	0.849	0.317	4.3626009136343e-141	BSG	on
NDUFAB1	1.10797672047297e-145	0.551027205625283	0.68	0.221	4.4480833420108e-141	NDUFAB1	on
RAB5A	1.11174766605842e-145	0.393764023187538	0.555	0.155	4.46322218015813e-141	RAB5A	on
EGLN1	2.00499082524381e-145	0.270456882786045	0.346	0.071	8.04923616702381e-141	EGLN1	on
NDUFA4	2.28838008679174e-145	0.847393845825718	0.918	0.436	9.18693069643412e-141	NDUFA4	on
PSMD8	3.40148034496538e-145	0.488071618194006	0.69	0.223	1.3655582992898e-140	PSMD8	on
SNORC	3.95113596960163e-145	0.454330114379742	0.436	0.107	1.58622304635627e-140	SNORC	on
CNN2	6.07167445195432e-145	0.33749429534777	0.555	0.153	2.43753442548158e-140	CNN2	on
HK2	6.85332106345577e-145	0.398221585736715	0.398	0.092	2.75133427413495e-140	HK2	on
TAP1	1.25063019480864e-144	0.5033247684201	0.653	0.207	5.02077998007878e-140	TAP1	on
LMAN2	1.40603032028689e-144	0.448321284001955	0.658	0.205	5.64464932382376e-140	LMAN2	on
CDK2AP2	1.65507996418699e-144	0.473531019115097	0.602	0.183	6.64448402422509e-140	CDK2AP2	on
FUT4	1.76322905398189e-144	0.286931876753046	0.354	0.074	7.07865936011569e-140	FUT4	on
HSPH1	2.01456633925771e-144	0.904416038960277	0.926	0.449	8.08767802558399e-140	HSPH1	on
HNRNPC	2.06131507410311e-144	0.739586048439272	0.938	0.45	8.27535549649434e-140	HNRNPC	on
ARF6	3.38672799105584e-144	0.465598492375906	0.654	0.208	1.35963581928928e-139	ARF6	on
GALE	4.07126941024216e-144	0.44889104395037	0.621	0.19	1.63445181743582e-139	GALE	on
PSMC2	6.02222858149652e-144	0.40398202985844	0.575	0.165	2.41768388632759e-139	PSMC2	on
GNA13	6.3766682517077e-144	0.359006784056449	0.469	0.119	2.55997723633057e-139	GNA13	on
EIF5A	7.13963913956309e-144	0.604962419576556	0.786	0.291	2.866279528969e-139	EIF5A	on
INSIG1	9.23602877686519e-144	0.869833106828632	0.601	0.193	3.7078961127603e-139	INSIG1	on
RPN2	1.18651377443524e-143	0.592368003303045	0.828	0.312	4.76337819884773e-139	RPN2	on
POLR1D	1.66168819711094e-143	0.562719967713315	0.794	0.291	6.67101343612158e-139	POLR1D	on
VASP	2.28333176205153e-143	0.386175018238165	0.654	0.202	9.16666369193209e-139	VASP	on
DESI2	2.82576152189959e-143	0.314415888615533	0.452	0.112	1.13443022058181e-138	DESI2	on
PPIB	3.46718086034032e-143	0.734367849836987	0.905	0.396	1.39193442819222e-138	PPIB	on
PRDX2	4.11509151752063e-143	0.455457925617274	0.684	0.217	1.65204464062383e-138	PRDX2	on
PPP1CA	5.32073335937322e-143	0.436753063400775	0.764	0.263	2.13606161445397e-138	PPP1CA	on
GLO1	5.80916575971668e-143	0.391172573987434	0.583	0.172	2.33214768589586e-138	GLO1	on
LRRC59	7.87893675676071e-143	0.421220854344228	0.544	0.154	3.16307795036915e-138	LRRC59	on
RIOK3	8.83630980908005e-143	0.714872526335193	0.818	0.317	3.54742493595328e-138	RIOK3	on
MRPS16	2.48144452499649e-142	0.38157426484072	0.559	0.159	9.96200719005092e-138	MRPS16	on
PFDN2	2.50207945656924e-142	0.448802122284937	0.617	0.187	1.00448481863429e-137	PFDN2	on
ANGPTL4	2.5978554140346e-142	0.392908197662066	0.225	0.034	1.04293503451833e-137	ANGPTL4	on
HEXB	2.74585911654294e-142	0.367894161064699	0.582	0.167	1.10235260092733e-137	HEXB	on
LPGAT1	3.94951888698054e-142	0.437482633057518	0.504	0.136	1.58557385236721e-137	LPGAT1	on
CHP1	3.96442757906486e-142	0.398997113084121	0.564	0.162	1.59155909589138e-137	CHP1	on
TMEM45B	4.42724639151255e-142	0.477307347489627	0.554	0.161	1.77736233633663e-137	TMEM45B	on
APH1A	6.15568328225909e-142	0.312201120065426	0.517	0.139	2.47126061049574e-137	APH1A	on
CAMK2N1	7.05071750409457e-142	0.573174906898952	0.677	0.228	2.83058104919381e-137	CAMK2N1	on
ORMDL2	7.73827298780014e-142	0.386571970347259	0.503	0.136	3.10660707368224e-137	ORMDL2	on
SPINK1	7.95820192993707e-142	1.26979479250385	0.588	0.196	3.19489974679254e-137	SPINK1	on
DPY19L1	1.03412888989422e-141	0.259104546202958	0.295	0.055	4.15161384136934e-137	DPY19L1	on
TAF9	1.10856376887443e-141	0.382376973504219	0.56	0.16	4.45044010652328e-137	TAF9	on
NAB1	1.13978154400117e-141	0.372142142760153	0.426	0.103	4.57576698654709e-137	NAB1	on
CYR61	1.20845689430882e-141	0.849143817380057	0.291	0.055	4.8514710478922e-137	CYR61	on
TKT	1.27949709247984e-141	0.597856502543255	0.799	0.293	5.13666902746958e-137	TKT	on
VEGFA	2.4000909475429e-141	0.700474082235076	0.733	0.271	9.63540511800572e-137	VEGFA	on
PPP1R15B	3.83616892154878e-141	0.60485483689546	0.692	0.238	1.54006837524497e-136	PPP1R15B	on
VPS4B	3.83728817960742e-141	0.563370078999389	0.791	0.29	1.54051771258519e-136	VPS4B	on
CACYBP	8.72344313049029e-141	0.582673608053211	0.755	0.274	3.50211347916663e-136	CACYBP	on
NRBP1	8.96605648479693e-141	0.419893595623568	0.618	0.189	3.59951303638658e-136	NRBP1	on
PSMG2	1.00302234216171e-140	0.389136530006209	0.66	0.206	4.0267334948424e-136	PSMG2	on
TM9SF2	1.26619208575162e-140	0.553894880521707	0.733	0.255	5.08325474745845e-136	TM9SF2	on
SEC61A1	2.68852278774081e-140	0.363495430199286	0.584	0.17	1.07933435836643e-135	SEC61A1	on
TFPI	3.65364860772253e-140	0.587043311407734	0.303	0.059	1.46679377005628e-135	TFPI	on
SDCBP	3.81467762867706e-140	0.382595764627248	0.72	0.236	1.53144048080869e-135	SDCBP	on
ABHD11-AS1	4.52674241817197e-140	0.294039483466952	0.295	0.055	1.81730601119932e-135	ABHD11-AS1	on
SCD	4.80994637749233e-140	0.882190269959369	0.587	0.189	1.93100107270807e-135	SCD	on
MPP7	5.33347067766329e-140	0.333722998957249	0.369	0.082	2.14117513825471e-135	MPP7	on
CCNC	6.89731789232899e-140	0.312899963088222	0.437	0.108	2.7689972410544e-135	CCNC	on
PPP3CA	7.85538547095654e-140	0.401573179574586	0.556	0.16	3.15362305117021e-135	PPP3CA	on
FAM120A	7.89940565108393e-140	0.598881041252667	0.799	0.302	3.17129539268416e-135	FAM120A	on
COPB1	1.30531634169854e-139	0.483746732328831	0.709	0.236	5.24032298538297e-135	COPB1	on
SZRD1	1.53958404284832e-139	0.309235183161109	0.446	0.111	6.18081409841888e-135	SZRD1	on
SNHG16	1.78251016586792e-139	0.337351995279262	0.572	0.164	7.15606531189336e-135	SNHG16	on
COPZ1	2.30860062998587e-139	0.37274496292092	0.555	0.159	9.26810808914126e-135	COPZ1	on
SPTLC1	2.59621217693035e-139	0.325300128740869	0.527	0.144	1.04227534055046e-134	SPTLC1	on
ETHE1	2.62850102953643e-139	0.405574860517605	0.564	0.166	1.0552380233177e-134	ETHE1	on
ACTR3	2.7656319495084e-139	0.554115894205711	0.881	0.346	1.11029060244964e-134	ACTR3	on
ATP6V1G1	3.01566207613009e-139	0.553669571804029	0.853	0.33	1.21066769708318e-134	ATP6V1G1	on
SUN1	4.31210733396944e-139	0.511146301790688	0.665	0.217	1.73113861029537e-134	SUN1	on
SPTSSA	5.33591236007273e-139	0.476387676522731	0.657	0.211	2.1421553760748e-134	SPTSSA	on
TRMT112	7.39931791890122e-139	0.510543924863898	0.794	0.287	2.97053017172208e-134	TRMT112	on
RAB5B	8.43272185842055e-139	0.295321054592088	0.406	0.095	3.38540051728151e-134	RAB5B	on
SERP1	1.05289072620021e-138	0.540320556325679	0.818	0.309	4.22693510940337e-134	SERP1	on
IER3IP1	1.13336093117655e-138	0.272764792400939	0.403	0.095	4.54999079430138e-134	IER3IP1	on
CCT4	1.14730269209248e-138	0.510289112840868	0.705	0.238	4.60596138767448e-134	CCT4	on
ABLIM1	1.26052214373516e-138	0.57194704670567	0.642	0.213	5.06049219823918e-134	ABLIM1	on
MCU	1.28526702613001e-138	0.38469562105009	0.48	0.127	5.15983300310154e-134	MCU	on
RPL7A	1.40380323235693e-138	0.814340681106823	0.991	0.662	5.63570845662014e-134	RPL7A	on
PDCD10	4.66463571596457e-138	0.45249020784093	0.712	0.24	1.87266465453114e-133	PDCD10	on
KRTCAP3	5.3038589960084e-138	0.335549212764827	0.426	0.105	2.12928723253753e-133	KRTCAP3	on
GSKIP	6.48093262310859e-138	0.359116221487277	0.433	0.109	2.60183521087317e-133	GSKIP	on
GBP3	8.57051575088627e-138	0.524679046700829	0.651	0.213	3.4407192533508e-133	GBP3	on
FAM129B	1.12609234361567e-137	0.343539499216832	0.401	0.095	4.52081032267946e-133	FAM129B	on
GTF2A2	1.18622057773081e-137	0.428017274105779	0.574	0.172	4.7622011313581e-133	GTF2A2	on
MRFAP1	1.1903747908664e-137	0.328619639368683	0.57	0.164	4.77887863541225e-133	MRFAP1	on
PHPT1	1.29565527145335e-137	0.500587940277869	0.727	0.25	5.20153765277663e-133	PHPT1	on
WARS	1.33215910096767e-137	0.679185377869453	0.52	0.151	5.3480859267448e-133	WARS	on
UBE2N	1.71048116495417e-137	0.420814551135376	0.618	0.192	6.86689768482502e-133	UBE2N	on
MRPL37	2.35330360906225e-137	0.285798807530131	0.397	0.093	9.44757266894131e-133	MRPL37	on
PRSS8	2.75527311975986e-137	0.534704236319521	0.536	0.158	1.1061319466588e-132	PRSS8	on
VPS35	3.38799353356515e-137	0.432965155972177	0.665	0.214	1.36014388398507e-132	VPS35	on
CLDN7	3.45263604082048e-137	0.843438155470127	0.827	0.402	1.38609526494779e-132	CLDN7	on
ZMPSTE24	3.88712136343973e-137	0.372365312353535	0.468	0.124	1.56052374256651e-132	ZMPSTE24	on
SEC11A	4.07855565920389e-137	0.450677988974709	0.625	0.197	1.63737695494399e-132	SEC11A	on
REEP3	4.88119509619116e-137	0.424802961041048	0.563	0.166	1.9596045833169e-132	REEP3	on
C14orf119	4.94194334353909e-137	0.367581528584642	0.525	0.148	1.9839925746972e-132	C14orf119	on
PDLIM5	5.9423031499025e-137	0.538834857826907	0.681	0.231	2.38559702255986e-132	PDLIM5	on
HDAC1	6.6384560881508e-137	0.426146756964618	0.68	0.222	2.66507458114902e-132	HDAC1	on
SERINC1	8.68222248796589e-137	0.435846360066677	0.583	0.175	3.48556504001879e-132	SERINC1	on
RAB5C	1.11166752296956e-136	0.313404521822509	0.497	0.134	4.4629004377136e-132	RAB5C	on
UBE2K	1.12306702760379e-136	0.381606154457843	0.689	0.221	4.50866488901816e-132	UBE2K	on
SUMO2	1.47932288012081e-136	0.519210108582424	0.874	0.343	5.938889634533e-132	SUMO2	on
MYOF	1.85297583717895e-136	0.594347679588153	0.755	0.276	7.4389567959386e-132	MYOF	on
SDC1	1.86062726384769e-136	0.367176960176352	0.428	0.107	7.46967421344295e-132	SDC1	on
RNF6	1.87771432473126e-136	0.332421475426755	0.444	0.112	7.53827192806611e-132	RNF6	on
CSDE1	3.10490783059079e-136	0.664633737194016	0.91	0.404	1.24649629766898e-131	CSDE1	on
TMPRSS4	4.43570091794587e-136	0.444130857925903	0.595	0.184	1.78075649051855e-131	TMPRSS4	on
PTGES3	4.7077679271073e-136	0.697484882474792	0.91	0.413	1.8899805120165e-131	PTGES3	on
KRAS	5.32082886657709e-136	0.421051924057291	0.658	0.213	2.13609995677604e-131	KRAS	on
MAPK6	5.93843724230212e-136	0.329337603925529	0.461	0.12	2.38404501529461e-131	MAPK6	on
PSMD11	6.24900705752721e-136	0.366113897730751	0.583	0.173	2.50872637331487e-131	PSMD11	on
RAB18	6.33064319860504e-136	0.360798877291787	0.503	0.138	2.54150001851198e-131	RAB18	on
ACTN4	7.93797171690221e-136	0.808994629992661	0.929	0.511	3.18677812546756e-131	ACTN4	on
TECR	8.22047207197264e-136	0.348072014734656	0.544	0.155	3.30019071801414e-131	TECR	on
GRSF1	1.00623278043977e-135	0.35762930786059	0.579	0.17	4.03962212035349e-131	GRSF1	on
REXO2	1.12681499504144e-135	0.370406307605251	0.497	0.137	4.52371147909335e-131	REXO2	on
CORO1C	1.79550100405791e-135	0.359735643479129	0.527	0.147	7.20821833089087e-131	CORO1C	on
ADAM10	1.95488503544601e-135	0.418939111390567	0.649	0.205	7.84808146330153e-131	ADAM10	on
TM9SF3	2.79444596489605e-135	0.569121982858647	0.862	0.34	1.12185827706717e-130	TM9SF3	on
UBE2I	2.82150714898634e-135	0.415439171075017	0.681	0.223	1.13272226003206e-130	UBE2I	on
HDLBP	2.93359490400461e-135	0.661283506273561	0.895	0.391	1.17772101016169e-130	HDLBP	on
TAX1BP1	5.37853873571066e-135	0.950635057030603	0.965	0.588	2.1592681608384e-130	TAX1BP1	on
PRSS23	8.75608978127792e-135	0.723626949236659	0.403	0.102	3.51521980359183e-130	PRSS23	on
LSM4	1.19951818661741e-134	0.347903321387813	0.56	0.163	4.81558571199426e-130	LSM4	on
LINC01559	1.44890200580452e-134	0.397384546503601	0.32	0.066	5.81676199250281e-130	LINC01559	on
PRKAR1A	1.50123697897229e-134	0.351473620056768	0.528	0.149	6.02686597578215e-130	PRKAR1A	on
TOMM22	1.73995425916448e-134	0.290426652190081	0.471	0.124	6.98522036884173e-130	TOMM22	on
HACD3	1.88903361615397e-134	0.436704307763067	0.481	0.133	7.58371435541174e-130	HACD3	on
NACA	2.32352217616089e-134	0.773563011832251	0.983	0.599	9.3280121284155e-130	NACA	on
DGUOK	3.04392583302781e-134	0.29387550371083	0.528	0.149	1.22201446492734e-129	DGUOK	on
C6orf106	3.05012771488532e-134	0.287446514894659	0.371	0.084	1.22450427241786e-129	C6orf106	on
COPB2	4.27996749367309e-134	0.414529666271459	0.622	0.194	1.71823575001e-129	COPB2	on
TMED3	4.65977896606121e-134	0.334426620942836	0.448	0.116	1.87071486371493e-129	TMED3	on
SERINC2	5.09658384975612e-134	0.473829987933508	0.601	0.19	2.04607455232309e-129	SERINC2	on
SNRPE	6.47436073244716e-134	0.583847580528734	0.708	0.251	2.59919685964824e-129	SNRPE	on
SEC23A	6.7948163086517e-134	0.366926806793609	0.495	0.135	2.72784695527131e-129	SEC23A	on
SLC3A2	7.27960979552047e-134	0.46770085301376	0.645	0.209	2.92247214850965e-129	SLC3A2	on
PDHB	7.83762190121713e-134	0.320678420530594	0.469	0.124	3.14649168846263e-129	PDHB	on
LAMA3	8.85158617201819e-134	0.938010590330558	0.623	0.213	3.55355778461842e-129	LAMA3	on
XIAP	9.88055606568666e-134	0.389145316149277	0.693	0.227	3.96664803813057e-129	XIAP	on
MRPS35	1.16488338270802e-133	0.47331523411085	0.639	0.208	4.67654082821962e-129	MRPS35	on
RPS7	1.52322762732746e-133	0.765922683246473	0.989	0.641	6.11514963266881e-129	RPS7	on
NPM1	1.58130622976115e-133	0.908680383966919	0.983	0.678	6.34831198999912e-129	NPM1	on
PLEKHB2	1.88606151306565e-133	0.382844271304986	0.519	0.147	7.57178255035337e-129	PLEKHB2	on
CALM2	2.08355647781161e-133	0.826214080393843	0.945	0.516	8.36464583582251e-129	CALM2	on
IL32	2.20663632304691e-133	0.426045711846288	0.836	0.334	8.85876218250411e-129	IL32	on
REEP5	2.48765017847602e-133	0.431110902503283	0.672	0.222	9.98692040650983e-129	REEP5	on
ATP5MF	2.84797026394392e-133	0.660819814387053	0.866	0.378	1.14334614216293e-128	ATP5MF	on
CCT5	3.7670330618339e-133	0.629691648650159	0.784	0.301	1.51231309300384e-128	CCT5	on
TMEM33	3.79288859287371e-133	0.332807674895307	0.516	0.144	1.52269305449508e-128	TMEM33	on
GNPDA1	4.00872740951787e-133	0.275394345640308	0.366	0.083	1.60934370582505e-128	GNPDA1	on
ARRDC1	4.51490581972733e-133	0.338233413576674	0.484	0.132	1.81255409038773e-128	ARRDC1	on
CAPZB	4.71789917000295e-133	0.57077878229266	0.921	0.395	1.89404780078938e-128	CAPZB	on
NME4	6.84031526231141e-133	0.278459055132721	0.334	0.072	2.74611296520754e-128	NME4	on
NDUFB11	7.29996054904586e-133	0.441479654461311	0.798	0.288	2.93064216201995e-128	NDUFB11	on
DNAJB6	9.25878211077531e-133	0.484336602835813	0.72	0.254	3.71703066619186e-128	DNAJB6	on
TOB1	1.11351244178604e-132	0.506793711860636	0.583	0.184	4.47030704879422e-128	TOB1	on
IGF2BP3	1.15320554887656e-132	0.273904576836679	0.316	0.065	4.62965899651986e-128	IGF2BP3	on
SERINC5	1.42891558337888e-132	0.496842579857379	0.607	0.197	5.73652450103286e-128	SERINC5	on
SLC44A1	1.53489348981628e-132	0.430396898665909	0.621	0.196	6.16198340421646e-128	SLC44A1	on
ILF2	1.62616581148238e-132	0.313368237850356	0.567	0.166	6.52840526677718e-128	ILF2	on
RAB32	1.77652133251124e-132	0.307315912719831	0.391	0.094	7.13202254149961e-128	RAB32	on
CAPN2	3.62367029578737e-132	0.567600924587084	0.744	0.271	1.4547586769468e-127	CAPN2	on
ABI1	4.34464799170625e-132	0.372938700705021	0.615	0.191	1.74420238275039e-127	ABI1	on
ATP5PD	4.38638729528392e-132	0.642760584029884	0.905	0.399	1.76095904356468e-127	ATP5PD	on
EIF4EBP1	4.72493223103969e-132	0.411426579983935	0.458	0.123	1.89687129347319e-127	EIF4EBP1	on
BET1	4.78315687154091e-132	0.269058548040283	0.354	0.079	1.92024615764881e-127	BET1	on
RBX1	5.42816019697435e-132	0.418173886357918	0.698	0.235	2.17918919267732e-127	RBX1	on
PPP1R2	5.60975045853731e-132	0.299625757309279	0.52	0.147	2.25209041908439e-127	PPP1R2	on
TEAD1	8.13219025210174e-132	0.300375012933751	0.365	0.083	3.26474909860877e-127	TEAD1	on
RPL36AL	1.16331683275422e-131	0.733370040095338	0.962	0.531	4.67025175677508e-127	RPL36AL	on
PDCD6IP	1.58322921770368e-131	0.47349310518765	0.737	0.261	6.35603201739321e-127	PDCD6IP	on
PSMA1	1.71124116834901e-131	0.388241988475802	0.651	0.212	6.86994879445395e-127	PSMA1	on
PPP1CB	1.84314558879487e-131	0.398016352766952	0.641	0.206	7.39949228077588e-127	PPP1CB	on
STOML2	1.99344569483138e-131	0.380472110541524	0.536	0.157	8.00288708647007e-127	STOML2	on
PSMC6	2.31355829547505e-131	0.462298341597635	0.66	0.219	9.28801113301415e-127	PSMC6	on
HBEGF	2.70980012318059e-131	0.571549963482243	0.488	0.141	1.08787635745208e-126	HBEGF	on
GLCE	3.43980769062562e-131	0.317358569072363	0.464	0.123	1.38094519547856e-126	GLCE	on
TP53I11	4.54203535799134e-131	0.309469864444435	0.374	0.088	1.8234455148192e-126	TP53I11	on
UBE2B	5.42516449355177e-131	0.444037063099055	0.672	0.226	2.17798653758129e-126	UBE2B	on
SSR3	5.89665733707615e-131	0.468522374360964	0.771	0.276	2.36727205454259e-126	SSR3	on
CD46	8.29987786092553e-131	0.74963931513919	0.941	0.46	3.33206896604716e-126	CD46	on
EPS8L1	9.03900747542352e-131	0.346999400594569	0.347	0.077	3.62879994108353e-126	EPS8L1	on
YWHAE	1.31991152235025e-130	0.649199447896093	0.924	0.426	5.29891679762733e-126	YWHAE	on
ATP5PB	1.35000860952455e-130	0.50338004687301	0.771	0.282	5.41974456379725e-126	ATP5PB	on
RNASE1	1.9357703919102e-130	0.72330423848884	0.598	0.204	7.77134381536269e-126	RNASE1	on
ZFAND5	2.35098799758273e-130	0.490601566999016	0.808	0.304	9.43827641509562e-126	ZFAND5	on
HNRNPF	4.12217136771303e-130	0.47588110113321	0.764	0.275	1.65488691728207e-125	HNRNPF	on
NORAD	5.05871820737209e-130	0.401751936987668	0.649	0.21	2.0308730115316e-125	NORAD	on
GID8	5.73456913822486e-130	0.277072396809098	0.438	0.113	2.30220012623175e-125	GID8	on
METAP1	5.9518773085556e-130	0.264029156457086	0.381	0.089	2.38944066429273e-125	METAP1	on
MRPL57	6.08351197087286e-130	0.522247159649517	0.763	0.282	2.44228671582662e-125	MRPL57	on
UBB	6.57018189044797e-130	0.925760573093336	0.993	0.796	2.63766522173924e-125	UBB	on
DAD1	6.72519808538872e-130	0.488799978592163	0.747	0.269	2.69989802336015e-125	DAD1	on
HSP90B1	7.091981364219e-130	0.800688925258253	0.993	0.723	2.84714683847936e-125	HSP90B1	on
MSRB2	8.36807965156325e-130	0.270288114572624	0.361	0.082	3.35944925691658e-125	MSRB2	on
RPN1	1.23077665265666e-129	0.453195398818454	0.723	0.252	4.94107594975541e-125	RPN1	on
RPL7	1.31141084356861e-129	0.842195771347083	0.98	0.659	5.26478997259053e-125	RPL7	on
SNRPB2	1.47931379346193e-129	0.379180366315643	0.72	0.247	5.93885315523225e-125	SNRPB2	on
AC021218.1	1.51426130745226e-129	0.405119401043622	0.362	0.084	6.07915344489784e-125	AC021218.1	on
EEF1A1	1.65986996762746e-129	0.671334837316186	0.999	0.846	6.66371397203721e-125	EEF1A1	on
MRPL13	1.93001208572952e-129	0.437950719844718	0.568	0.174	7.74822651936974e-125	MRPL13	on
COX6C	2.35352222976781e-129	0.750716772228948	0.956	0.523	9.44845034362583e-125	COX6C	on
MPLKIP	2.70299908891959e-129	0.345991712102288	0.542	0.159	1.08514601423766e-124	MPLKIP	on
PPCS	2.81906905093939e-129	0.35769774227282	0.637	0.204	1.13174346119013e-124	PPCS	on
RBPMS	3.78117823540178e-129	0.329674784959126	0.213	0.033	1.5179918143844e-124	RBPMS	on
RPS6	4.06689660499772e-129	0.77588808162244	0.997	0.839	1.63269631104238e-124	RPS6	on
RPS26	5.68834802970842e-129	0.798757183661982	0.993	0.708	2.28364420000674e-124	RPS26	on
ATP2A2	1.12900696664226e-128	0.392570491126522	0.638	0.204	4.532511368282e-124	ATP2A2	on
TMEM219	1.30166727773841e-128	0.387469415994186	0.635	0.205	5.22567345320862e-124	TMEM219	on
NDUFB4	1.31076353705076e-128	0.531996796488227	0.815	0.312	5.26219129584399e-124	NDUFB4	on
SNU13	1.44843343185695e-128	0.451270329429826	0.769	0.28	5.81488085553289e-124	SNU13	on
KRR1	1.47316337140484e-128	0.369315501746672	0.579	0.176	5.91416167084188e-124	KRR1	on
HSPA1A	2.03591707141441e-128	0.828245162960795	0.954	0.518	8.1733926749003e-124	HSPA1A	on
TMED9	2.25461765280199e-128	0.398692765557913	0.694	0.234	9.05138802893885e-124	TMED9	on
SCOC	2.5238853816225e-128	0.335756282408858	0.475	0.13	1.01323902530617e-123	SCOC	on
SOCS6	2.80525661118604e-128	0.340548361964771	0.461	0.124	1.12619831912675e-123	SOCS6	on
OCIAD1	3.20675178778855e-128	0.445402258328374	0.772	0.28	1.28738257272559e-123	OCIAD1	on
SDHB	4.80973431490508e-128	0.319424346026081	0.544	0.159	1.93091593806179e-123	SDHB	on
SLC35B1	5.23242395261874e-128	0.293620174635728	0.413	0.104	2.10060892001832e-123	SLC35B1	on
IDS	6.28055055990097e-128	0.274018330588099	0.475	0.128	2.52138982777784e-123	IDS	on
UBE2A	1.03889937942602e-127	0.341877822572069	0.556	0.167	4.1707654486437e-123	UBE2A	on
VTA1	1.33521972677353e-127	0.276437749369799	0.426	0.109	5.36037311510502e-123	VTA1	on
ASPH	1.71679513254197e-127	0.453247501266777	0.702	0.243	6.89224573910301e-123	ASPH	on
LRRC75A-AS1	1.945164587323e-127	0.644396644356788	0.875	0.385	7.8090577522669e-123	LRRC75A-AS1	on
RDH11	1.99360198391718e-127	0.415821910741158	0.558	0.17	8.00351452463391e-123	RDH11	on
SRP72	2.10036137585347e-127	0.528373576044765	0.806	0.306	8.43211077950133e-123	SRP72	on
PPP2R5A	2.67150920740999e-127	0.256431127299447	0.438	0.113	1.07250408640681e-122	PPP2R5A	on
GNE	2.69467297771784e-127	0.461206242583291	0.412	0.107	1.0818034136346e-122	GNE	on
MT-ATP8	2.80187980831984e-127	-1.46736028517165	0.92	0.934	1.12484266784808e-122	MT-ATP8	off
MTIF3	2.87447223306158e-127	0.471618482877113	0.724	0.26	1.1539856226849e-122	MTIF3	on
KDM3A	2.97982385109315e-127	0.433258733619268	0.422	0.11	1.19628008325986e-122	KDM3A	on
METTL5	3.22324950595217e-127	0.371435461801435	0.554	0.168	1.29400574665956e-122	METTL5	on
OAS1	3.30113588143462e-127	0.594650028819348	0.509	0.154	1.32527401096074e-122	OAS1	on
CISD2	3.56241816678532e-127	0.286888408445068	0.493	0.137	1.43016839723763e-122	CISD2	on
KARS	3.61185420287089e-127	0.460199646717362	0.665	0.226	1.45001498828455e-122	KARS	on
G3BP2	5.14413858293588e-127	0.403859352707778	0.688	0.237	2.06516587550544e-122	G3BP2	on
FOXQ1	7.17861292861224e-127	0.297971518135242	0.267	0.05	2.88192594632067e-122	FOXQ1	on
PDCD6	9.2166374279345e-127	0.354462769046132	0.61	0.191	3.70011126181858e-122	PDCD6	on
PCCB	9.89019702824951e-127	0.342654761368115	0.442	0.118	3.97051849896105e-122	PCCB	on
PRR15L	9.99325280409508e-127	0.410301298268264	0.489	0.14	4.01189127073201e-122	PRR15L	on
ADH5	1.02772182654859e-126	0.34932700307133	0.534	0.157	4.12589204486196e-122	ADH5	on
ECHS1	1.53627287369574e-126	0.396027594631594	0.66	0.22	6.16752107873893e-122	ECHS1	on
DPH3	2.58875238264326e-126	0.305622776858601	0.399	0.1	1.03928053153596e-121	DPH3	on
SNRPC	2.73504353088528e-126	0.37922358395076	0.617	0.198	1.09801057590921e-121	SNRPC	on
ACSL3	2.75720288834026e-126	0.486762980175914	0.622	0.207	1.10690667155308e-121	ACSL3	on
PPP1CC	2.78225999503071e-126	0.396597248122541	0.633	0.206	1.11696609760503e-121	PPP1CC	on
MYL9	4.71548541887962e-126	0.392907056497557	0.2	0.03	1.89307877626341e-121	MYL9	on
RACK1	5.51846154025393e-126	0.737420464771192	0.985	0.678	2.21544156995034e-121	RACK1	on
YTHDF2	6.50710082614137e-126	0.337847424204332	0.614	0.195	2.61234069766271e-121	YTHDF2	on
DSC2	6.60899879753454e-126	0.967353759763714	0.756	0.324	2.65324865725822e-121	DSC2	on
EGLN3	7.3512559673216e-126	0.523339078908957	0.371	0.091	2.95123522064093e-121	EGLN3	on
UQCRFS1	8.43864238234125e-126	0.383793267634585	0.642	0.21	3.38777737081472e-121	UQCRFS1	on
SPCS2	1.01370292268828e-125	0.422459516440056	0.713	0.247	4.06961175342437e-121	SPCS2	on
ARFGEF3	1.12305709197484e-125	0.280591320657911	0.345	0.077	4.5086250014422e-121	ARFGEF3	on
BTBD10	1.25839084463377e-125	0.25044478037041	0.33	0.072	5.05193588486671e-121	BTBD10	on
UBE2L3	1.28615584383207e-125	0.42854524726318	0.752	0.271	5.16340125064823e-121	UBE2L3	on
HPRT1	1.40586793132978e-125	0.254405604987169	0.403	0.101	5.64399739711652e-121	HPRT1	on
CXCL11	1.43646595182974e-125	0.456023451511162	0.334	0.075	5.76683621021569e-121	CXCL11	on
SELENOT	1.85292510173745e-125	0.300686874637489	0.527	0.155	7.43875311343518e-121	SELENOT	on
GCLC	1.98567434047567e-125	0.291810771812273	0.338	0.076	7.97168820727364e-121	GCLC	on
MSMO1	2.98033233090995e-125	0.485866200198566	0.414	0.11	1.19648421756711e-120	MSMO1	on
UPP1	3.670631458659e-125	0.500447813156451	0.48	0.137	1.47361170539324e-120	UPP1	on
NIPA2	4.18121481087019e-125	0.251388627931826	0.417	0.106	1.67859049797195e-120	NIPA2	on
HSP90AB1	6.00836182278068e-125	0.892796663647754	0.988	0.753	2.41211693737353e-120	HSP90AB1	on
KLF3	1.10001016189346e-124	0.53591942060771	0.717	0.263	4.41610079593748e-120	KLF3	on
SNHG18	1.17882796105769e-124	0.260045821317241	0.334	0.075	4.73252273246218e-120	SNHG18	on
CYB5B	1.17924072851151e-124	0.379532347727086	0.563	0.174	4.73417982868232e-120	CYB5B	on
GEM	1.35781665065999e-124	0.560914871878277	0.257	0.049	5.45109072573962e-120	GEM	on
RPL4	1.49804977954244e-124	0.742826341388839	0.987	0.629	6.01407064495108e-120	RPL4	on
GFPT1	1.5646302170579e-124	0.616573392775335	0.764	0.299	6.28136446940063e-120	GFPT1	on
ICMT	1.68423313384415e-124	0.29284124499535	0.336	0.076	6.76152233913074e-120	ICMT	on
GSTM3	1.79263711785657e-124	0.254509718777834	0.283	0.057	7.19672097334698e-120	GSTM3	on
EIF2S2	1.89466829623002e-124	0.652934805398978	0.902	0.42	7.60633534204502e-120	EIF2S2	on
PSMD7	1.9102175000525e-124	0.368788332080814	0.684	0.231	7.66875917571075e-120	PSMD7	on
RANBP9	2.00062765674576e-124	0.272288571712836	0.369	0.087	8.03171979077151e-120	RANBP9	on
ABRACL	2.14349584196145e-124	0.374633308147439	0.651	0.217	8.60527840713842e-120	ABRACL	on
FAM136A	2.47954369694399e-124	0.427134301059127	0.546	0.168	9.95437612575136e-120	FAM136A	on
SDCBP2	3.66268395351272e-124	0.42185638370804	0.461	0.128	1.47042109997722e-119	SDCBP2	on
TALDO1	3.83309796729526e-124	0.418770214765624	0.645	0.215	1.53883550995035e-119	TALDO1	on
MLF2	5.12928575557105e-124	0.321922348494381	0.524	0.154	2.05920305943155e-119	MLF2	on
NFKBIA	6.1929886067588e-124	0.912235781746203	0.949	0.578	2.48623720606939e-119	NFKBIA	on
PLOD3	6.61301938970533e-124	0.279654983415246	0.402	0.101	2.6548627641911e-119	PLOD3	on
GTF2F2	1.05693809401251e-123	0.41076678268331	0.576	0.182	4.24318367222263e-119	GTF2F2	on
HSPD1	1.13588371994805e-123	0.908756759416691	0.946	0.542	4.56011878210344e-119	HSPD1	on
PSMA3	1.56359712112882e-123	0.490874974778566	0.688	0.245	6.27721700248378e-119	PSMA3	on
CSRP1	1.63769596985017e-123	0.318523082318979	0.445	0.121	6.57469424056048e-119	CSRP1	on
BLCAP	1.79783718321185e-123	0.309979953291609	0.444	0.12	7.21759715572227e-119	BLCAP	on
BANF1	3.20950311114784e-123	0.41724915647158	0.68	0.233	1.28848711900141e-118	BANF1	on
TMED5	3.99986698103216e-123	0.335809289921678	0.547	0.164	1.60578659820517e-118	TMED5	on
MOB1A	4.56743424016989e-123	0.390798713587489	0.694	0.239	1.8336421500586e-118	MOB1A	on
MRPL51	4.6727557994727e-123	0.407166995564536	0.634	0.209	1.87592454325631e-118	MRPL51	on
EEF2	5.48293532403908e-123	0.670696100344899	0.954	0.493	2.20117921518873e-118	EEF2	on
IL33	7.22282484253024e-123	0.667695461277895	0.492	0.15	2.89967526128219e-118	IL33	on
SLC1A5	7.80895810929252e-123	0.357082661010474	0.416	0.109	3.13498432255657e-118	SLC1A5	on
MRPL14	8.73516217136323e-123	0.375221486762865	0.544	0.167	3.50681820531548e-118	MRPL14	on
CYB561	1.14323073597189e-122	0.265595361719581	0.363	0.087	4.58961411263275e-118	CYB561	on
RNF181	1.24060535528111e-122	0.383179962185329	0.521	0.157	4.98053425931153e-118	RNF181	on
PNPLA8	1.29317196895273e-122	0.346184597328671	0.5	0.145	5.19156818655763e-118	PNPLA8	on
SRP68	1.48587518359348e-122	0.286958698444282	0.385	0.096	5.96519451205439e-118	SRP68	on
SH3D19	1.61992659784429e-122	0.460490473517182	0.556	0.178	6.5033573197057e-118	SH3D19	on
RPL29	1.79067055357184e-122	0.744318219238818	0.991	0.687	7.18882600436949e-118	RPL29	on
PGM3	1.83131283829048e-122	0.292412500958668	0.357	0.084	7.35198852060097e-118	PGM3	on
NAMPT	1.92082193976569e-122	0.327393827881239	0.673	0.23	7.71133175938333e-118	NAMPT	on
HACD2	2.38594481121734e-122	0.303484719674383	0.401	0.102	9.57861403911314e-118	HACD2	on
MTCH1	2.42636919367034e-122	0.317209892947469	0.516	0.151	9.74090176490895e-118	MTCH1	on
ATF4	2.88655716857996e-122	0.471489455237463	0.847	0.336	1.15883724089811e-117	ATF4	on
RPL18	3.38831553947091e-122	0.754249608592545	0.992	0.724	1.36027315647599e-117	RPL18	on
CASP4	7.05639743384164e-122	0.265977926653143	0.512	0.149	2.83286131379006e-117	CASP4	on
UBA2	7.13469312656714e-122	0.299848335979678	0.501	0.143	2.86429390259164e-117	UBA2	on
TNIP1	8.3764866704589e-122	0.377098060945222	0.563	0.175	3.36282433872243e-117	TNIP1	on
IDH1	8.42114429238764e-122	0.447352484613876	0.629	0.212	3.38075258762194e-117	IDH1	on
ANTXR2	9.2558137660584e-122	0.348368847759094	0.453	0.125	3.71583899452181e-117	ANTXR2	on
KCTD9	1.0874781041635e-121	0.281327495673127	0.374	0.091	4.36578959697477e-117	KCTD9	on
LRP10	1.1858384062797e-121	0.395921412849813	0.598	0.194	4.76066686585049e-117	LRP10	on
UFD1	1.34966009051527e-121	0.304749991568743	0.501	0.145	5.41834539938262e-117	UFD1	on
MCFD2	1.62350241482469e-121	0.266954405787336	0.432	0.114	6.51771279455518e-117	MCFD2	on
SH3GLB1	1.69996269409558e-121	0.569578772329247	0.851	0.359	6.82467023171614e-117	SH3GLB1	on
KPNA4	1.75651975624503e-121	0.298050112242685	0.559	0.17	7.0517242134213e-117	KPNA4	on
CTSV	1.87383543125335e-121	0.472697623589579	0.162	0.021	7.52269972230971e-117	CTSV	on
SFT2D1	2.20068012587398e-121	0.269377388321531	0.489	0.139	8.8348504333337e-117	SFT2D1	on
ARFGAP3	2.55047597258233e-121	0.382120289537439	0.507	0.15	1.0239140839529e-116	ARFGAP3	on
MAPK1	3.65922703857507e-121	0.286809732558727	0.448	0.122	1.46903328690635e-116	MAPK1	on
C1orf116	3.66793937907989e-121	0.257047857595964	0.287	0.059	1.47253094312541e-116	C1orf116	on
SNRPG	5.6941330963841e-121	0.554328709934206	0.782	0.311	2.28596667287436e-116	SNRPG	on
SHMT2	6.12721607291111e-121	0.269839219023376	0.331	0.076	2.45983216463089e-116	SHMT2	on
RYBP	7.18456773451696e-121	0.303759057884305	0.491	0.142	2.88431656269918e-116	RYBP	on
NET1	8.74478907362678e-121	0.500548153391368	0.67	0.243	3.51068302149821e-116	NET1	on
SDHC	8.97243504773304e-121	0.294433507356402	0.513	0.15	3.60207377426291e-116	SDHC	on
MYL6	9.11297495458912e-121	0.849725541340908	0.987	0.678	3.65849492526935e-116	MYL6	on
ATG5	1.00497861075604e-120	0.308139232874158	0.505	0.147	4.03458713074122e-116	ATG5	on
FAM114A1	1.14517418668218e-120	0.444136671442631	0.471	0.136	4.59741628985427e-116	FAM114A1	on
PTP4A2	1.55166238120285e-120	0.495551162366931	0.815	0.324	6.22930379557696e-116	PTP4A2	on
RETREG1	1.56372183796564e-120	0.569998680427158	0.511	0.159	6.27771769069686e-116	RETREG1	on
STRAP	1.59940920442752e-120	0.315097502119819	0.524	0.155	6.42098819209472e-116	STRAP	on
RPL8	1.95860704487905e-120	0.754159305709921	0.995	0.747	7.86302384237144e-116	RPL8	on
SCCPDH	2.09612109695117e-120	0.311117066605227	0.406	0.106	8.41508775582018e-116	SCCPDH	on
GRPEL1	2.12503819324295e-120	0.362901758218932	0.523	0.157	8.53117833059316e-116	GRPEL1	on
GDPD3	2.33380974921778e-120	0.289191491131016	0.197	0.031	9.36931261920971e-116	GDPD3	on
ALG5	2.44128798172144e-120	0.322045795374987	0.453	0.126	9.80079473141889e-116	ALG5	on
ECH1	2.55144875380313e-120	0.469239216117542	0.664	0.234	1.02430461670181e-115	ECH1	on
PSMC4	2.6331019506954e-120	0.336161443723497	0.542	0.165	1.05708510912618e-115	PSMC4	on
ADD3	3.76514985191023e-120	0.678010263671175	0.806	0.343	1.51155705954788e-115	ADD3	on
SEMA4B	4.48675659919541e-120	0.259837754549938	0.358	0.085	1.80125330431299e-115	SEMA4B	on
RCOR1	6.16419275858831e-120	0.293807348190124	0.44	0.118	2.47467682486286e-115	RCOR1	on
CALR	7.38776436682791e-120	0.65386738040467	0.918	0.447	2.96589188270673e-115	CALR	on
TXNDC9	8.85244930940625e-120	0.273604227284868	0.422	0.112	3.55390429975423e-115	TXNDC9	on
UBC	1.11644280624931e-119	0.77082575022899	0.999	0.851	4.48207128996848e-115	UBC	on
PHB	1.5073224738881e-119	0.412046760210516	0.617	0.204	6.05129680367117e-115	PHB	on
CAMTA1	1.71377548454487e-119	0.300658355462885	0.556	0.171	6.88012306025383e-115	CAMTA1	on
PTP4A1	2.27894795534232e-119	0.346916081129212	0.673	0.23	9.14906446151728e-115	PTP4A1	on
FDFT1	2.57398295975945e-119	0.577287748008092	0.67	0.242	1.03335119902503e-114	FDFT1	on
C19orf53	2.62013361543237e-119	0.438968546579888	0.784	0.301	1.05187884125148e-114	C19orf53	on
SURF4	2.74155789423658e-119	0.33646549470143	0.5	0.148	1.10062583222022e-114	SURF4	on
TXNL4A	3.27463763141663e-119	0.315481217747872	0.54	0.165	1.31463602350852e-114	TXNL4A	on
SMIM26	3.31669335534855e-119	0.259423768148818	0.574	0.178	1.33151971443823e-114	SMIM26	on
CXADR	3.75196253741924e-119	0.426003168129247	0.481	0.143	1.50626288027233e-114	CXADR	on
ILK	3.75954230941072e-119	0.314638023204452	0.462	0.13	1.50930585553603e-114	ILK	on
TNFAIP3	4.88940903788895e-119	0.64168563255103	0.677	0.253	1.9629021523509e-114	TNFAIP3	on
CAVIN1	4.93608845590324e-119	0.396882191827021	0.201	0.032	1.98164207150691e-114	CAVIN1	on
SRI	6.29388296754153e-119	0.686827277784712	0.831	0.37	2.52674225614922e-114	SRI	on
NBL1	6.3176151782874e-119	0.324607999175948	0.374	0.094	2.53626978947526e-114	NBL1	on
SCP2	7.78154254890919e-119	0.45618333236591	0.753	0.282	3.12397807168509e-114	SCP2	on
NDUFAF3	8.65587230265815e-119	0.293776194353538	0.538	0.164	3.47498649462514e-114	NDUFAF3	on
TMEM208	9.90818605494926e-119	0.280179985039588	0.464	0.13	3.97774037361993e-114	TMEM208	on
NOB1	1.04052964050112e-118	0.294382938490621	0.426	0.114	4.1773102947558e-114	NOB1	on
ARPP19	1.10874797264186e-118	0.255029154910765	0.505	0.147	4.451179610968e-114	ARPP19	on
SH3RF1	1.20440116829021e-118	0.30433325082875	0.452	0.125	4.83518893021786e-114	SH3RF1	on
TMEM258	1.34595660811938e-118	0.391764969190617	0.792	0.299	5.40347739895606e-114	TMEM258	on
CALM1	1.34746388768817e-118	0.727988771027425	0.989	0.705	5.40952852351292e-114	CALM1	on
PPA2	1.4974201869261e-118	0.378425637415357	0.503	0.151	6.01154308243351e-114	PPA2	on
HSPA4	1.77869628844488e-118	0.420505841323889	0.688	0.242	7.1407541195908e-114	HSPA4	on
ADAM19	1.93029080131777e-118	0.270141691029933	0.361	0.086	7.74934545097034e-114	ADAM19	on
MPZL1	2.35217952555597e-118	0.329892090614287	0.485	0.14	9.44305992329701e-114	MPZL1	on
LRRC8A	3.80813170513932e-118	0.250302884541749	0.268	0.053	1.52881255434523e-113	LRRC8A	on
SCFD1	3.81661148923316e-118	0.386690334738965	0.66	0.225	1.53221684846754e-113	SCFD1	on
SEPT2	4.25875247449273e-118	0.42527899241153	0.74	0.27	1.70971876840985e-113	SEPT2	on
MRPS15	4.45548720992042e-118	0.354647089498559	0.563	0.177	1.78869989529465e-113	MRPS15	on
DLD	5.48709306213543e-118	0.351420786777601	0.505	0.152	2.20284838072489e-113	DLD	on
XRCC6	6.41973822444728e-118	0.403518196552034	0.705	0.249	2.57726810758661e-113	XRCC6	on
PPARD	6.88960244918326e-118	0.253657491071051	0.259	0.05	2.76589979924911e-113	PPARD	on
NEDD8	7.7350296284334e-118	0.321759544499618	0.634	0.211	3.10530499463087e-113	NEDD8	on
RTRAF	9.08466804530386e-118	0.410385387524936	0.678	0.237	3.64713083346769e-113	RTRAF	on
C19orf33	9.57319146002812e-118	0.317915231482988	0.457	0.13	3.84325344354289e-113	C19orf33	on
ERH	1.42383534231614e-117	0.438061824721371	0.694	0.248	5.71612936526238e-113	ERH	on
PRRG4	1.76427437808813e-117	0.311227180656366	0.385	0.098	7.08285591827262e-113	PRRG4	on
PXN	2.01491057673798e-117	0.254689031963567	0.398	0.103	8.0890600013723e-113	PXN	on
TCP1	2.45256913972954e-117	0.509161483701578	0.753	0.288	9.8460840683582e-113	TCP1	on
NDFIP1	2.664698655766e-117	0.253187178036933	0.479	0.137	1.06976992234382e-112	NDFIP1	on
TBCA	2.87907476714948e-117	0.389027792209294	0.761	0.285	1.15583335601983e-112	TBCA	on
KIAA0040	3.15933447375422e-117	0.253947454934267	0.311	0.069	1.26834641783337e-112	KIAA0040	on
IFRD1	3.18781845933115e-117	0.439976112045363	0.634	0.218	1.27978159868309e-112	IFRD1	on
PTPN12	3.24968150464997e-117	0.358285931592599	0.653	0.219	1.30461713685678e-112	PTPN12	on
API5	4.00166099448065e-117	0.319888894059183	0.458	0.13	1.6065068228442e-112	API5	on
PSMD4	4.26590358226286e-117	0.342577180318364	0.578	0.186	1.71258965213525e-112	PSMD4	on
AVL9	4.65043312206801e-117	0.285566416223389	0.412	0.108	1.86696288118542e-112	AVL9	on
SPINT1	4.93289013263793e-117	0.344403870253549	0.473	0.137	1.98035807264882e-112	SPINT1	on
MRPL20	5.16761126881511e-117	0.364133847903231	0.61	0.204	2.07458921997851e-112	MRPL20	on
MYO1E	5.75125027379298e-117	0.425213345256834	0.65	0.225	2.30889693491693e-112	MYO1E	on
TMEM41B	5.89268167847932e-117	0.265121503915416	0.426	0.114	2.36567598664231e-112	TMEM41B	on
TMED4	6.43766625968346e-117	0.301608668618522	0.635	0.213	2.58446549661252e-112	TMED4	on
CFL1	7.37917627289088e-117	0.669368364495432	0.987	0.632	2.96244410651477e-112	CFL1	on
QSOX1	1.18882690227237e-116	0.342747535546869	0.425	0.117	4.77266448186265e-112	QSOX1	on
CTNNB1	1.1894462171301e-116	0.39534626230553	0.674	0.234	4.7751507832905e-112	CTNNB1	on
PCMT1	1.30719676206511e-116	0.257284888559338	0.432	0.118	5.24787212098657e-112	PCMT1	on
RBM3	1.5392190092709e-116	0.554262022815599	0.883	0.389	6.17934863461895e-112	RBM3	on
SUCLG2	1.56314808358258e-116	0.37693685991262	0.626	0.21	6.27541429635061e-112	SUCLG2	on
CD81	2.21303032084994e-116	0.320656566934956	0.542	0.166	8.88443152608417e-112	CD81	on
UHMK1	2.39505113286207e-116	0.317528360858915	0.493	0.146	9.61517227798808e-112	UHMK1	on
CCZ1	3.06904434471116e-116	0.256102087906923	0.377	0.094	1.23209854262774e-111	CCZ1	on
NAPG	4.55931231069166e-116	0.282336192780977	0.454	0.128	1.83038152025027e-111	NAPG	on
EMC6	4.86018144735012e-116	0.272497720984363	0.345	0.084	1.95116844385318e-111	EMC6	on
NDUFB9	5.02419444114094e-116	0.426994561814826	0.725	0.265	2.01701310034044e-111	NDUFB9	on
AK3	8.21293108805474e-116	0.283714845847607	0.509	0.151	3.29716331461046e-111	AK3	on
ITGB1BP1	1.46145182869108e-115	0.268373842878201	0.366	0.091	5.86714451146321e-111	ITGB1BP1	on
PPP1R7	1.50463372372543e-115	0.263970281039266	0.446	0.124	6.04050254726811e-111	PPP1R7	on
RPS4X	1.5176502858356e-115	0.688229877850554	0.98	0.618	6.0927588375156e-111	RPS4X	on
POLR2J	1.57369007767118e-115	0.276566399102002	0.58	0.184	6.31773618581871e-111	POLR2J	on
MKRN1	1.62439590387907e-115	0.312183078010151	0.524	0.159	6.52129979571291e-111	MKRN1	on
RPSA	1.7280821885716e-115	0.660876043552108	0.94	0.516	6.93755875423955e-111	RPSA	on
ITGB5	1.78762835009582e-115	0.319456508661193	0.265	0.054	7.1766127742947e-111	ITGB5	on
SH3BGRL2	2.02620648576779e-115	0.326186049806073	0.377	0.097	8.13440855776339e-111	SH3BGRL2	on
SREK1IP1	2.10699821992626e-115	0.391572284964952	0.619	0.21	8.45875505371598e-111	SREK1IP1	on
MRPL52	2.4497820479532e-115	0.42117515604684	0.642	0.225	9.83489500971293e-111	MRPL52	on
PDZD8	2.50405634056165e-115	0.450359065801358	0.63	0.219	1.00527845848188e-110	PDZD8	on
DAP	2.61336681365822e-115	0.25867671787533	0.441	0.122	1.04916224101123e-110	DAP	on
HTATIP2	3.68206288981191e-115	0.291180144630243	0.425	0.117	1.47820096774389e-110	HTATIP2	on
FOPNL	3.72406539202874e-115	0.26854061019129	0.34	0.082	1.49506329228386e-110	FOPNL	on
GTF2H5	4.35083078234179e-115	0.264833666327748	0.442	0.123	1.74668452587894e-110	GTF2H5	on
BCAR1	5.28271156426645e-115	0.254501464638766	0.272	0.056	2.12079738459041e-110	BCAR1	on
EIF1	5.79407738703568e-115	0.716136511542042	0.995	0.683	2.32609030779934e-110	EIF1	on
ANKRD37	6.94367231083713e-115	0.459607836868146	0.382	0.101	2.78760668590868e-110	ANKRD37	on
WDR1	7.13745289210351e-115	0.398009603313474	0.723	0.266	2.86540183806388e-110	WDR1	on
SKP1	9.94222761764923e-115	0.562235149828984	0.849	0.374	3.99140669938146e-110	SKP1	on
RMND5A	1.18028724920248e-114	0.262504342660765	0.318	0.073	4.73838119064826e-110	RMND5A	on
SPCS3	1.26751330126597e-114	0.39156029714541	0.767	0.29	5.08855889926238e-110	SPCS3	on
PSMD2	1.93547258643231e-114	0.322319655518092	0.527	0.162	7.77014824549116e-110	PSMD2	on
GLRX	2.15580247831986e-114	0.434711392982426	0.525	0.164	8.65468462946292e-110	GLRX	on
FDX1	2.58964071815596e-114	0.252233879994238	0.381	0.098	1.03963716271089e-109	FDX1	on
LDHB	4.58193294024743e-114	0.620868221143528	0.814	0.352	1.83946279819173e-109	LDHB	on
MRPL22	5.53613796456996e-114	0.252128884136627	0.429	0.117	2.22253794725625e-109	MRPL22	on
LAMTOR2	6.35651101962566e-114	0.325119103170726	0.57	0.182	2.55188491393892e-109	LAMTOR2	on
DDIT3	6.59664297149531e-114	0.438628138709541	0.45	0.132	2.64828828733651e-109	DDIT3	on
AGR2	7.5261106519409e-114	0.800243157265462	0.808	0.412	3.0214323823282e-109	AGR2	on
FGFBP1	8.4495862249484e-114	0.326798148459995	0.265	0.055	3.39217088586778e-109	FGFBP1	on
SCYL2	8.48793510579213e-114	0.311906456316617	0.472	0.137	3.40756642757131e-109	SCYL2	on
FBXL3	9.03516012640196e-114	0.25410514217918	0.354	0.087	3.62725538434533e-109	FBXL3	on
TMSB4X	9.96038411448851e-114	0.579835264719019	0.999	0.953	3.99869580660256e-109	TMSB4X	on
FEM1C	1.16990520507624e-113	0.258665498039699	0.378	0.096	4.69670143629909e-109	FEM1C	on
C5orf15	1.33746577019736e-113	0.268641390009095	0.298	0.066	5.36939008103431e-109	C5orf15	on
SPATS2L	1.39863751806656e-113	0.640826499148383	0.857	0.389	5.61497018003001e-109	SPATS2L	on
NDUFB5	1.5249448561926e-113	0.260378655699245	0.528	0.16	6.1220436196708e-109	NDUFB5	on
SSFA2	1.80657242455219e-113	0.757611118045656	0.806	0.369	7.25266565560724e-109	SSFA2	on
NUDT5	1.81303538106622e-113	0.331930698601613	0.485	0.146	7.27861184082846e-109	NUDT5	on
PREP	1.9034250487222e-113	0.254432087354912	0.41	0.109	7.64149020060013e-109	PREP	on
SARS	2.07488893441463e-113	0.367348518614311	0.618	0.212	8.32984911610098e-109	SARS	on
JTB	2.87733118639195e-113	0.392278681431373	0.752	0.283	1.15513337808891e-108	JTB	on
LSM5	4.12335056212668e-113	0.418615741633385	0.607	0.207	1.65536031667138e-108	LSM5	on
LGALS1	5.03004455394561e-113	1.16154794626764	0.724	0.289	2.019361686627e-108	LGALS1	on
MALT1	5.19204974494413e-113	0.287263883178705	0.417	0.113	2.08440029060527e-108	MALT1	on
DPEP1	5.26925155965399e-113	0.283503228053517	0.399	0.105	2.11539373113869e-108	DPEP1	on
ZFAND1	6.57933872017497e-113	0.270334384344656	0.371	0.095	2.64134132260144e-108	ZFAND1	on
VWA1	7.67643005973591e-113	0.264994402233314	0.244	0.047	3.08177961178158e-108	VWA1	on
SQSTM1	9.82677313751755e-113	0.480193730110808	0.878	0.415	3.9450563437878e-108	SQSTM1	on
PITPNB	1.09227106982548e-112	0.374429944931944	0.568	0.184	4.38503143692136e-108	PITPNB	on
ETF1	1.22359607668377e-112	0.326875387025839	0.562	0.18	4.91224880945468e-108	ETF1	on
PSMA7	1.30955729148349e-112	0.705406398090176	0.948	0.533	5.2573487023896e-108	PSMA7	on
MAGT1	1.37704603117641e-112	0.305469664206141	0.465	0.136	5.5282889967608e-108	MAGT1	on
CCDC47	1.53138405393961e-112	0.358320435311494	0.643	0.22	6.14789442294595e-108	CCDC47	on
COX4I1	1.6309655373334e-112	0.657209136238541	0.975	0.573	6.54767424617868e-108	COX4I1	on
RPS27L	1.70038435401903e-112	0.767655315453541	0.925	0.483	6.82636302764479e-108	RPS27L	on
DNAJC3	1.94240569921358e-112	0.500311353697198	0.705	0.266	7.79798192006286e-108	DNAJC3	on
SLIRP	2.20386168688965e-112	0.407052751551256	0.677	0.243	8.84762312818721e-108	SLIRP	on
MIEN1	2.60664549938137e-112	0.300749852587449	0.584	0.191	1.04646390218165e-107	MIEN1	on
FLNB	2.94640490745283e-112	0.624190681688526	0.718	0.284	1.18286371414601e-107	FLNB	on
RPL26L1	3.439138469326e-112	0.349208864249253	0.509	0.158	1.38067652989562e-107	RPL26L1	on
RNASET2	3.5147983238249e-112	0.575414110977508	0.693	0.272	1.41105093508274e-107	RNASET2	on
HIGD2A	3.86466324205982e-112	0.358785107132661	0.733	0.271	1.55150770515734e-107	HIGD2A	on
ALDH2	4.80937441704404e-112	0.427238373888354	0.678	0.246	1.9307714534665e-107	ALDH2	on
ZFP36L1	5.63015731479263e-112	0.633690525423429	0.92	0.463	2.26028295559665e-107	ZFP36L1	on
ALCAM	9.9115299716069e-112	0.33037740501692	0.54	0.17	3.9790828224013e-107	ALCAM	on
BAG1	1.02224716259676e-111	0.292334103281044	0.488	0.146	4.10391345896095e-107	BAG1	on
RTF2	1.08724410358534e-111	0.256442921117144	0.489	0.146	4.36485017825371e-107	RTF2	on
HDAC2	1.22794029405229e-111	0.338597049021242	0.678	0.236	4.92968910450231e-107	HDAC2	on
CD151	1.34816914656303e-111	0.408124171265372	0.673	0.24	5.41235985579192e-107	CD151	on
UBE2D3	1.37467300281039e-111	0.452261602850516	0.885	0.374	5.51876223708258e-107	UBE2D3	on
RPL3	1.86556871679569e-111	0.692585085564674	0.995	0.735	7.48951217044798e-107	RPL3	on
ZDHHC12	1.9224358147975e-111	0.278254958056662	0.406	0.111	7.71781082208606e-107	ZDHHC12	on
MRPL3	2.08264059945245e-111	0.382251295567894	0.528	0.169	8.36096895056179e-107	MRPL3	on
SNRPD3	4.12201702075848e-111	0.365761327227939	0.728	0.268	1.6548249531537e-106	SNRPD3	on
BACE2	4.33176057565576e-111	0.253801885358472	0.331	0.079	1.73902860070276e-106	BACE2	on
TMEM183A	6.4412304713093e-111	0.285334439379686	0.466	0.137	2.58589638501183e-106	TMEM183A	on
GIPC1	6.71917604301499e-111	0.299542214475496	0.472	0.139	2.6974804142288e-106	GIPC1	on
HSP90AA1	7.79470001421177e-111	0.820345419454401	0.997	0.849	3.12926026770546e-106	HSP90AA1	on
KCTD3	8.16436036317499e-111	0.297656772625229	0.389	0.104	3.27766411140023e-106	KCTD3	on
UXT	8.89222995777887e-111	0.295439456059227	0.66	0.23	3.5698746388499e-106	UXT	on
TMEM147	9.38536691267272e-111	0.309991382164686	0.525	0.166	3.76784940076159e-106	TMEM147	on
CCT2	1.05522830521364e-110	0.526356506667549	0.743	0.294	4.23631955411069e-106	CCT2	on
NAP1L1	1.0716281738127e-110	0.554708564220068	0.918	0.432	4.30215846658847e-106	NAP1L1	on
MRPL19	1.22480090878223e-110	0.259597705392007	0.425	0.118	4.91708572839716e-106	MRPL19	on
IGBP1	1.50651527642777e-110	0.277636270194222	0.454	0.132	6.04805622874691e-106	IGBP1	on
MRPL17	1.81380903864032e-110	0.257443024580417	0.319	0.076	7.28171776652541e-106	MRPL17	on
MACC1	2.06814351928346e-110	0.409076038225099	0.564	0.186	8.30276897251537e-106	MACC1	on
NDUFA8	4.0701194632074e-110	0.277617584457633	0.42	0.117	1.63399015969924e-105	NDUFA8	on
CRK	4.19310789497274e-110	0.295248892650315	0.444	0.128	1.68336509551576e-105	CRK	on
ARL6IP5	4.5138217390065e-110	0.278463965893313	0.784	0.298	1.81211887534155e-105	ARL6IP5	on
NDUFS5	4.94857568205227e-110	0.572117721204075	0.897	0.418	1.9866551933167e-105	NDUFS5	on
RPS2	5.79019190247043e-110	0.769997393018932	0.996	0.808	2.32453044116578e-105	RPS2	on
CIB1	6.01091405889117e-110	0.46100247112566	0.806	0.336	2.41314155808245e-105	CIB1	on
ETS2	6.83935499283127e-110	0.540934773218868	0.672	0.248	2.74572745542204e-105	ETS2	on
COX20	8.02463184061988e-110	0.449974966712792	0.661	0.244	3.22156869873526e-105	COX20	on
NIFK	8.81230129797286e-110	0.346529017968413	0.546	0.178	3.53778647908418e-105	NIFK	on
DNAJA1	9.39151100145077e-110	0.736159744393202	0.878	0.433	3.77031600664243e-105	DNAJA1	on
BST2	9.63019202753432e-110	0.325542726133058	0.43	0.122	3.86613689137393e-105	BST2	on
RAD21	9.75028910951096e-110	0.535094557166928	0.822	0.354	3.91435106590427e-105	RAD21	on
FAM213A	1.03509459179925e-109	0.293088195292173	0.402	0.111	4.15549074823725e-105	FAM213A	on
KHDRBS1	1.55737865298204e-109	0.390716010720121	0.777	0.301	6.2522523402617e-105	KHDRBS1	on
MICU2	1.79263637707752e-109	0.260596825373615	0.46	0.133	7.1967179994154e-105	MICU2	on
PRDX4	3.81349914470249e-109	0.391287493631956	0.515	0.165	1.53096736663226e-104	PRDX4	on
ZFAND6	5.65406785481176e-109	0.270069402115824	0.54	0.17	2.26988208099273e-104	ZFAND6	on
TMEM59	5.732840182235e-109	0.504511235350621	0.761	0.306	2.30150601956006e-104	TMEM59	on
YIF1A	5.87771873964874e-109	0.285912759098038	0.39	0.106	2.35966896521938e-104	YIF1A	on
COX17	6.20986037689403e-109	0.374079234567735	0.743	0.286	2.49301054690788e-104	COX17	on
GDE1	6.48727820747328e-109	0.263696678995885	0.426	0.12	2.60438270917222e-104	GDE1	on
ATG16L1	7.34515404736484e-109	0.253875659587886	0.332	0.08	2.94878554385509e-104	ATG16L1	on
PRRX1	8.31223202030527e-109	0.386015305010261	0.267	0.057	3.33702866687175e-104	PRRX1	on
RAB14	8.96073688891569e-109	0.309598508674397	0.614	0.209	3.59737743142409e-104	RAB14	on
SEPT11	9.77577679840253e-109	0.480698715945285	0.595	0.205	3.92458335348668e-104	SEPT11	on
PKP3	1.02463686296191e-108	0.283913720248554	0.429	0.121	4.11350715004687e-104	PKP3	on
EIF1AX	1.23200179817852e-108	0.367379590540975	0.626	0.218	4.94599441896747e-104	EIF1AX	on
BCAP29	1.3928621822643e-108	0.374209419749209	0.571	0.192	5.59178451691825e-104	BCAP29	on
CHCHD1	1.86242135666982e-108	0.27416631777789	0.441	0.127	7.47687677848665e-104	CHCHD1	on
MDK	1.96651359967544e-108	0.431522646195498	0.538	0.178	7.89476549725703e-104	MDK	on
RPL15	2.08508853058952e-108	0.68475142113457	0.995	0.742	8.37079641490468e-104	RPL15	on
UQCRC1	2.09182380373292e-108	0.379832398627961	0.685	0.252	8.39783584246617e-104	UQCRC1	on
YARS	2.10491958727429e-108	0.286078010406558	0.446	0.13	8.45041017507136e-104	YARS	on
RAB13	2.74298444050503e-108	0.322222286086781	0.441	0.127	1.10119853348515e-103	RAB13	on
SLC25A24	3.03171699280531e-108	0.341035948700925	0.575	0.192	1.21711310393162e-103	SLC25A24	on
PCBP1	4.84393638087378e-108	0.54203277322555	0.938	0.47	1.94464669946559e-103	PCBP1	on
STXBP3	5.55240695501973e-108	0.295741077643819	0.471	0.141	2.22906929616222e-103	STXBP3	on
TRAK1	1.03954158365413e-107	0.30959869214151	0.493	0.151	4.17334364173785e-103	TRAK1	on
HSPA1B	1.19382405419799e-107	0.632423776527853	0.902	0.442	4.79272604798325e-103	HSPA1B	on
TWISTNB	1.22928093222338e-107	0.296538513639616	0.448	0.133	4.93507123050399e-103	TWISTNB	on
ARPC5L	1.25595444910141e-107	0.266933500717628	0.544	0.175	5.04215473136254e-103	ARPC5L	on
PRDX6	1.36877087063732e-107	0.39816461765812	0.739	0.284	5.49506753726058e-103	PRDX6	on
EIF2S1	1.687851713084e-107	0.331499018365998	0.495	0.154	6.77604948734703e-103	EIF2S1	on
SNAPC3	1.73073529588347e-107	0.273610133858618	0.387	0.104	6.9482099188538e-103	SNAPC3	on
FKBP1A	4.45977334826507e-107	0.322228304354189	0.645	0.222	1.7904206083945e-102	FKBP1A	on
PTPN11	5.18487488517768e-107	0.302773530247662	0.617	0.209	2.08151987140343e-102	PTPN11	on
NR4A1	5.213949226123e-107	0.354147849426696	0.723	0.281	2.09319205631934e-102	NR4A1	on
CYP2W1	5.44299447213161e-107	0.412578297579679	0.466	0.142	2.18514456078196e-102	CYP2W1	on
TMEM14B	6.27271994831603e-107	0.269266862968447	0.558	0.183	2.51824615045095e-102	TMEM14B	on
ATP6AP2	1.02201320565261e-106	0.269625956709044	0.544	0.175	4.10297421541298e-102	ATP6AP2	on
PFN1	1.37088611279729e-106	0.550734151816767	0.987	0.64	5.50355938843602e-102	PFN1	on
CNOT7	1.51635671775317e-106	0.252218826911013	0.445	0.13	6.08756567909188e-102	CNOT7	on
SEMA3A	1.56223119614273e-106	0.274401198747157	0.194	0.033	6.27173336003459e-102	SEMA3A	on
AP2S1	2.26523151168705e-106	0.342240281070929	0.645	0.226	9.09399842681884e-102	AP2S1	on
RAB11FIP1	2.34955938729071e-106	0.691316397489993	0.724	0.311	9.4325411162173e-102	RAB11FIP1	on
NPEPPS	3.45979789983086e-106	0.380954799464842	0.603	0.21	1.3889704648661e-101	NPEPPS	on
CHMP1B	5.54513459122012e-106	0.252627516640576	0.611	0.207	2.22614973299123e-101	CHMP1B	on
H2AFZ	5.86970321113772e-106	0.615950898886974	0.81	0.36	2.35645105114335e-101	H2AFZ	on
PSMD14	5.90284769558227e-106	0.323058056948696	0.563	0.186	2.36975723586846e-101	PSMD14	on
FKBP4	6.09969931436379e-106	0.283505403414732	0.405	0.113	2.44878528674449e-101	FKBP4	on
PAICS	6.26054012516961e-106	0.381062468616618	0.509	0.164	2.51335643865059e-101	PAICS	on
RBBP8	8.21881645325364e-106	0.315890455862981	0.503	0.157	3.29952605332321e-101	RBBP8	on
RPS8	8.25293745435167e-106	0.662204311640722	0.993	0.781	3.31322427042402e-101	RPS8	on
TC2N	8.25458339131215e-106	0.265263218162932	0.453	0.133	3.31388504827618e-101	TC2N	on
MBD2	1.14185459619586e-105	0.273986392832715	0.503	0.155	4.5840894618879e-101	MBD2	on
CCT3	2.06673522444532e-105	0.439356509744097	0.743	0.289	8.29711523205818e-101	CCT3	on
NRBF2	2.20645018902258e-105	0.255380997151512	0.432	0.125	8.85801492885003e-101	NRBF2	on
LAMP1	2.29522770896246e-105	0.256171238357829	0.538	0.171	9.2144211604007e-101	LAMP1	on
ATP6V0B	2.33844715574562e-105	0.298292228641465	0.668	0.237	9.38792995145636e-101	ATP6V0B	on
CSNK2A2	2.83176008525144e-105	0.280051755658393	0.324	0.08	1.13683840382504e-100	CSNK2A2	on
MRPL36	3.24939519211296e-105	0.294654213975941	0.468	0.142	1.30450219382567e-100	MRPL36	on
CNBP	3.61073539032603e-105	0.393568832663809	0.824	0.335	1.44956582980029e-100	CNBP	on
SNAP23	3.65557331392386e-105	0.280737496353749	0.529	0.168	1.46756646260787e-100	SNAP23	on
LIN7C	4.00391844876366e-105	0.284277718752006	0.425	0.122	1.60741310044066e-100	LIN7C	on
RPS14	4.71512089176773e-105	0.642063555314502	0.991	0.748	1.89293243320907e-100	RPS14	on
CD2AP	5.32018539923129e-105	0.65501019809582	0.807	0.37	2.13584163037539e-100	CD2AP	on
COX5B	6.33517881403582e-105	0.663284254337341	0.938	0.549	2.54332088668282e-100	COX5B	on
ARHGDIA	6.78792833249915e-105	0.300385692260276	0.613	0.212	2.72508170836511e-100	ARHGDIA	on
RNPEP	6.87500180632682e-105	0.286865250874409	0.513	0.162	2.76003822516797e-100	RNPEP	on
PSMA4	8.04855475085818e-105	0.462804499373628	0.796	0.33	3.23117279027952e-100	PSMA4	on
ISG15	1.22056379749102e-104	0.677385693176079	0.693	0.28	4.90007542140744e-100	ISG15	on
GSN	1.24486361138103e-104	0.337326706321909	0.674	0.249	4.99762945425028e-100	GSN	on
ATP5F1B	1.31345237696976e-104	0.566104907775793	0.87	0.409	5.27298591258278e-100	ATP5F1B	on
LAMTOR1	1.55010911916357e-104	0.264503521833238	0.536	0.173	6.22306806979408e-100	LAMTOR1	on
SND1	1.88645518704609e-104	0.289749616662586	0.587	0.196	7.57336299391523e-100	SND1	on
SYAP1	2.96113243680498e-104	0.388663657524855	0.755	0.294	1.18877622807973e-99	SYAP1	on
FOXN2	3.50412194418754e-104	0.306314329671425	0.458	0.138	1.40676479571353e-99	FOXN2	on
PPFIBP1	3.51907259464854e-104	0.277473648737833	0.464	0.138	1.4127668838476e-99	PPFIBP1	on
MAGED2	3.54308590673435e-104	0.309482995089104	0.342	0.088	1.42240726811757e-99	MAGED2	on
SEC31A	3.61140603290315e-104	0.502028946885239	0.743	0.297	1.4498350659693e-99	SEC31A	on
RPL14	4.07932289449119e-104	0.632125357743421	0.995	0.79	1.63768496922243e-99	RPL14	on
COX8A	4.4243760912159e-104	0.36887111961812	0.798	0.324	1.77621002557953e-99	COX8A	on
HKDC1	4.77493353032471e-104	0.301092956235343	0.323	0.079	1.91694481508416e-99	HKDC1	on
ACSL5	5.19745661144617e-104	0.444982171421584	0.621	0.226	2.08657093123118e-99	ACSL5	on
CLOCK	8.16586971270184e-104	0.357908079982597	0.441	0.131	3.27827005486128e-99	CLOCK	on
IRF2BP2	1.0372186644247e-103	0.375735879410823	0.67	0.247	4.16401805019941e-99	IRF2BP2	on
LSM7	1.15145362018466e-103	0.383171935969062	0.681	0.253	4.62262570359333e-99	LSM7	on
ZFAS1	1.1696385793148e-103	0.402716647862918	0.782	0.309	4.69563104051721e-99	ZFAS1	on
RER1	1.41335467229865e-103	0.251154708606268	0.517	0.165	5.67405366741017e-99	RER1	on
CDX1	1.6511294832328e-103	0.364338108519615	0.476	0.15	6.62862442338641e-99	CDX1	on
RPS11	2.15107269027141e-103	0.622892588044933	0.991	0.701	8.6356964223636e-99	RPS11	on
DAP3	2.23477820834355e-103	0.301299553761506	0.621	0.216	8.971740595216e-99	DAP3	on
MRPL42	2.45152271535674e-103	0.330894695546202	0.523	0.171	9.84188309307117e-99	MRPL42	on
SPTBN1	2.54652083838815e-103	0.730013224683966	0.909	0.499	1.02232625577931e-98	SPTBN1	on
MXD1	3.85853682246905e-103	0.779111256027101	0.749	0.336	1.54904819274843e-98	MXD1	on
HINT1	4.05385810461673e-103	0.572046467491181	0.865	0.424	1.62746187467943e-98	HINT1	on
UBA1	4.73710253306695e-103	0.272018391521391	0.464	0.14	1.90175718292506e-98	UBA1	on
SLC39A7	4.76087560409483e-103	0.257624150576712	0.42	0.121	1.91130112001991e-98	SLC39A7	on
YY1	6.8541233714647e-103	0.318301707301073	0.685	0.255	2.75165636870822e-98	YY1	on
SMIM22	7.35851353585586e-103	0.441514323309289	0.702	0.275	2.95414884410469e-98	SMIM22	on
RPS18	7.99990032888431e-103	0.664541030720352	1	0.834	3.2116399860339e-98	RPS18	on
RBM22	9.29227092247112e-103	0.251564351777848	0.468	0.143	3.73047508453526e-98	RBM22	on
AP1AR	1.00015942671491e-102	0.261246952541615	0.361	0.096	4.01524003448967e-98	AP1AR	on
NFU1	1.07735181013355e-102	0.254239184515564	0.381	0.104	4.32513657696217e-98	NFU1	on
TRIM31	1.66559749041703e-102	0.702934992662008	0.732	0.318	6.68670768502822e-98	TRIM31	on
NDUFB2	4.39255810464951e-102	0.523888373768517	0.85	0.382	1.76343637669259e-97	NDUFB2	on
CPNE3	5.33181005922092e-102	0.286405488183488	0.532	0.175	2.14050846637483e-97	CPNE3	on
PTBP1	5.93751108226403e-102	0.313317755671	0.591	0.205	2.38367319908572e-97	PTBP1	on
HPGD	5.95429971470101e-102	0.923205403859718	0.464	0.154	2.39041316346387e-97	HPGD	on
MORF4L1	6.67051316024426e-102	0.520258657764095	0.89	0.401	2.67794421331166e-97	MORF4L1	on
USP14	7.10270935073643e-102	0.293033161702595	0.566	0.191	2.85145369594665e-97	USP14	on
PRRC1	7.71076149035766e-102	0.251399121436033	0.408	0.117	3.09556230791899e-97	PRRC1	on
TMEM126B	7.88597091206383e-102	0.260377782835108	0.414	0.12	3.16590188235715e-97	TMEM126B	on
SH3BGRL3	8.524259791745e-102	0.494208646753803	0.987	0.666	3.42214933599395e-97	SH3BGRL3	on
IDH2	8.77589384777073e-102	0.299250466410849	0.584	0.202	3.52317034412604e-97	IDH2	on
UQCRQ	9.96664108816256e-102	0.599265159991788	0.909	0.484	4.00120773125374e-97	UQCRQ	on
SELENOS	1.0422311307685e-101	0.352110658811376	0.792	0.321	4.18414109758322e-97	SELENOS	on
MRPL55	1.2071288647312e-101	0.251824691551259	0.454	0.138	4.84613954034988e-97	MRPL55	on
LAMP2	1.27701174876679e-101	0.300559593390262	0.543	0.179	5.12669136659916e-97	LAMP2	on
PDCD5	1.34461646406331e-101	0.414987263921047	0.71	0.274	5.39809725662855e-97	PDCD5	on
EPS8	1.4175909931942e-101	0.51294569943551	0.776	0.332	5.69106080127743e-97	EPS8	on
MRPL21	1.53877933473801e-101	0.329753010251616	0.529	0.176	6.17758351723921e-97	MRPL21	on
FUCA2	1.6169458958232e-101	0.296521199177392	0.488	0.154	6.49139099337182e-97	FUCA2	on
ANLN	1.74807322652128e-101	0.624391675866435	0.528	0.185	7.01781477519232e-97	ANLN	on
PDAP1	1.9967756307165e-101	0.361391715352389	0.631	0.23	8.01625544707447e-97	PDAP1	on
CCNG1	2.01607659520812e-101	0.314477727931366	0.454	0.139	8.09374109912251e-97	CCNG1	on
PLSCR1	3.15402301186623e-101	0.433194205498209	0.674	0.258	1.26621407834382e-96	PLSCR1	on
ECT2	3.23173749839783e-101	0.374774775079304	0.572	0.196	1.29741333610679e-96	ECT2	on
HBP1	3.9170748203032e-101	0.30564728267367	0.416	0.121	1.57254885735892e-96	HBP1	on
MAP1LC3B	4.00828820924764e-101	0.392407737548555	0.728	0.29	1.60916738448456e-96	MAP1LC3B	on
CLTC	4.33385204877625e-101	0.474783169784228	0.773	0.319	1.73986824350172e-96	CLTC	on
ATP5MC3	6.08449503928064e-101	0.476704314380999	0.886	0.411	2.44268137846961e-96	ATP5MC3	on
ESRP1	6.95140572139024e-101	0.320055069455595	0.528	0.173	2.79071134090933e-96	ESRP1	on
RPL19	7.05826652671029e-101	0.609121060836675	0.991	0.766	2.83361167981311e-96	RPL19	on
RAPH1	7.14036047681744e-101	0.259027439792371	0.373	0.101	2.86656911702313e-96	RAPH1	on
CAB39	7.72056950585343e-101	0.284841016047464	0.464	0.142	3.09949983381992e-96	CAB39	on
CCDC6	8.24105338421723e-101	0.317341493165036	0.525	0.174	3.30845329162785e-96	CCDC6	on
IL6ST	1.02147177056882e-100	0.508507111947688	0.466	0.149	4.10080057012557e-96	IL6ST	on
DAZAP2	1.0847477699552e-100	0.329322494413941	0.782	0.312	4.35482839726216e-96	DAZAP2	on
PNP	1.5415482975692e-100	0.250192293375566	0.446	0.135	6.18869979542129e-96	PNP	on
RSU1	1.86766922370825e-100	0.284893161057278	0.452	0.138	7.49794486549914e-96	RSU1	on
MAP3K13	1.92298441202101e-100	0.296167441061731	0.516	0.169	7.72001322049955e-96	MAP3K13	on
ERBIN	2.20725907184721e-100	0.465542417607731	0.728	0.289	8.86126226983782e-96	ERBIN	on
PCGF5	3.01336184741769e-100	0.267928435869852	0.436	0.131	1.20974424726431e-95	PCGF5	on
NDUFS2	3.0927662451099e-100	0.283151416665699	0.566	0.19	1.24162193676182e-95	NDUFS2	on
KIF5B	3.45188527631178e-100	0.610035462083534	0.914	0.472	1.38579386302813e-95	KIF5B	on
SLC39A14	3.83868382198229e-100	0.255126694835976	0.338	0.088	1.54107800717301e-95	SLC39A14	on
EGFR	4.45557251212613e-100	0.318347457570975	0.37	0.102	1.78873414071816e-95	EGFR	on
EDF1	5.75665160216702e-100	0.499073298172932	0.883	0.413	2.31106535220597e-95	EDF1	on
C11orf58	6.07116532364182e-100	0.426326059487316	0.849	0.375	2.43733003082925e-95	C11orf58	on
FKBP2	6.57260598566557e-100	0.371565613252807	0.795	0.328	2.6386383990053e-95	FKBP2	on
NUP50	7.10944050759154e-100	0.313349806275003	0.471	0.147	2.8541559861777e-95	NUP50	on
ATP5MC2	1.04405718550338e-99	0.394984049232339	0.85	0.366	4.19147197692185e-95	ATP5MC2	on
COX5A	1.05242561804596e-99	0.478438100123997	0.834	0.372	4.22506788620731e-95	COX5A	on
MT-ND5	1.06568997682185e-99	-1.14412407856536	1	0.989	4.27831898094899e-95	MT-ND5	off
ID1	1.11358506320574e-99	0.707418270352165	0.68	0.282	4.47059859474577e-95	ID1	on
ZCRB1	1.15800194865565e-99	0.302235912779318	0.543	0.185	4.64891462307298e-95	ZCRB1	on
H2AFV	1.53734306036636e-99	0.36867432157588	0.705	0.275	6.17181745014679e-95	H2AFV	on
ARL6IP1	1.90969889419959e-99	0.371287319110439	0.755	0.299	7.66667718065367e-95	ARL6IP1	on
SLK	2.19565911764806e-99	0.656497637521676	0.902	0.484	8.81469309370988e-95	SLK	on
IPO5	2.7120887680426e-99	0.303372592157859	0.496	0.159	1.08879515681838e-94	IPO5	on
H1F0	3.42445792526111e-99	0.646737819645528	0.869	0.426	1.37478287867533e-94	H1F0	on
STK38L	3.48263210193549e-99	0.319848215049775	0.452	0.139	1.39813748364302e-94	STK38L	on
LINC01133	3.71735007243048e-99	0.391027154537106	0.456	0.143	1.49236736007794e-94	LINC01133	on
ACTN1	3.98849481315947e-99	0.497218973139279	0.489	0.163	1.601221127691e-94	ACTN1	on
NDUFC1	5.23429007442146e-99	0.307740346382614	0.658	0.241	2.10135809327724e-94	NDUFC1	on
BUD23	1.27377813221246e-98	0.333888917715884	0.575	0.202	5.11370968958014e-94	BUD23	on
CRTAP	1.54752906759149e-98	0.264483726663203	0.377	0.106	6.21271019475281e-94	CRTAP	on
GSTO1	1.76374558861153e-98	0.363776995187427	0.681	0.258	7.08073304003986e-94	GSTO1	on
RPF2	2.5194947873778e-98	0.319540956416256	0.476	0.152	1.01147637734069e-93	RPF2	on
ATP11B	2.67789454715535e-98	0.295309387535955	0.505	0.163	1.07506754490098e-93	ATP11B	on
OSBPL8	2.72949036944937e-98	0.260273198511195	0.578	0.197	1.09578120371915e-93	OSBPL8	on
PTEN	3.11652302217585e-98	0.278960406930119	0.491	0.156	1.25115933248272e-93	PTEN	on
SNRPD1	3.23876492676766e-98	0.392255742595396	0.655	0.247	1.30023456750015e-93	SNRPD1	on
YWHAB	3.34706602311874e-98	0.552081560862705	0.946	0.54	1.34371312564125e-93	YWHAB	on
GOT2	3.75495299605042e-98	0.25676284602723	0.422	0.126	1.5074634297944e-93	GOT2	on
SERF2	4.23461241783671e-98	0.591544918485454	0.992	0.69	1.70002750126472e-93	SERF2	on
CD99	4.43194958177214e-98	0.258972672500152	0.706	0.266	1.77925047909824e-93	CD99	on
CYFIP1	5.65333819192671e-98	0.320309362628873	0.55	0.186	2.2695891505309e-93	CYFIP1	on
ARPC2	6.22356875614516e-98	0.513539356699902	0.958	0.544	2.49851391284204e-93	ARPC2	on
MRPL41	7.45292271094131e-98	0.274300260923485	0.615	0.221	2.9920503515345e-93	MRPL41	on
NDUFB6	8.05701787139805e-98	0.313592390915955	0.59	0.206	3.23457039465146e-93	NDUFB6	on
OAZ1	1.26927644420768e-97	0.478225212335582	0.942	0.478	5.09563721291614e-93	OAZ1	on
WDR83OS	1.56465181519449e-97	0.289334385690972	0.684	0.255	6.28145117727981e-93	WDR83OS	on
ARL4A	1.58418609320249e-97	0.336721614946161	0.669	0.253	6.3598734897707e-93	ARL4A	on
CISD3	1.63312139006146e-97	0.305592185023022	0.538	0.181	6.55632913254073e-93	CISD3	on
BMPR2	1.63631247444278e-97	0.329302736113945	0.379	0.108	6.56914005989799e-93	BMPR2	on
UFC1	1.64913491399243e-97	0.268525659526808	0.554	0.189	6.62061702571399e-93	UFC1	on
PRDX3	1.83620354324315e-97	0.327058920149857	0.615	0.219	7.37162274470393e-93	PRDX3	on
PSEN1	2.90795872144283e-97	0.261418058709363	0.503	0.163	1.16742910831044e-92	PSEN1	on
RAP1B	3.66484076983903e-97	0.310929465549021	0.54	0.184	1.47128697545958e-92	RAP1B	on
AP2M1	3.69927650746474e-97	0.277515173772836	0.519	0.172	1.48511154668679e-92	AP2M1	on
CCT8	3.97433823205497e-97	0.303299608960314	0.599	0.211	1.59553782664079e-92	CCT8	on
WTAP	4.45071684520366e-97	0.301496611061484	0.534	0.179	1.78678478467546e-92	WTAP	on
CD47	4.80247027999267e-97	0.363554260768347	0.638	0.237	1.92799971860586e-92	CD47	on
VPS29	5.87287277114633e-97	0.354674528427116	0.686	0.261	2.3577235027044e-92	VPS29	on
RPS3A	6.19945267688159e-97	0.64460173754243	0.995	0.745	2.48883227166088e-92	RPS3A	on
TUBB	6.45721107862312e-97	0.367995797002949	0.712	0.281	2.59231195962404e-92	TUBB	on
HSPA8	7.19693236428388e-97	0.763752565340897	0.961	0.625	2.88928046696541e-92	HSPA8	on
RALBP1	7.35908045714074e-97	0.352937181656523	0.72	0.283	2.95437644032372e-92	RALBP1	on
HADHB	7.80733680400485e-97	0.282007885782911	0.563	0.192	3.13433343333579e-92	HADHB	on
NOSTRIN	8.18676473972979e-97	0.356173660439315	0.583	0.207	3.28665857241192e-92	NOSTRIN	on
ECE1	1.30132807574488e-96	0.383912415401324	0.386	0.113	5.22431169288538e-92	ECE1	on
PARK7	2.25538252401416e-96	0.346065501340119	0.706	0.272	9.05445868090726e-92	PARK7	on
EFCAB14	2.33176363731381e-96	0.302070327392561	0.555	0.192	9.36109829836001e-92	EFCAB14	on
H2AFJ	2.47725198427864e-96	0.420321635843784	0.727	0.301	9.94517581608505e-92	H2AFJ	on
IBTK	2.91852647021065e-96	0.330768058135039	0.574	0.202	1.17167163673077e-91	IBTK	on
WASHC3	3.09164299650301e-96	0.266956765379859	0.45	0.141	1.2411709973761e-91	WASHC3	on
RPS6KA3	4.56583447072527e-96	0.288627977117821	0.556	0.191	1.83299990661737e-91	RPS6KA3	on
PLK2	4.68291868951908e-96	0.363343609283626	0.408	0.123	1.88000453709433e-91	PLK2	on
BCL2L15	5.0878099952129e-96	0.320778933795889	0.383	0.112	2.04255220067817e-91	BCL2L15	on
CAPRIN1	5.36605007299336e-96	0.361503769757731	0.692	0.265	2.15425446230391e-91	CAPRIN1	on
ATP1B1	7.2210146340177e-96	0.929159323468991	0.761	0.361	2.89894853497274e-91	ATP1B1	on
RPL32	1.18342264426439e-95	0.57330843388581	0.996	0.775	4.75096854766384e-91	RPL32	on
LYST	1.32367917685961e-95	0.344645086125572	0.473	0.153	5.31404242342059e-91	LYST	on
HEPH	1.43944540929705e-95	0.306109170561004	0.485	0.158	5.77879754016394e-91	HEPH	on
PARVA	1.5407668135677e-95	0.286501810065957	0.257	0.059	6.18556244974887e-91	PARVA	on
PSMB8	1.59956773630702e-95	0.418226967480898	0.731	0.297	6.42162463417817e-91	PSMB8	on
EIF4B	1.75375911080421e-95	0.405373855526086	0.822	0.349	7.04064132623459e-91	EIF4B	on
ST13	2.14652821398526e-95	0.289571855400883	0.79	0.316	8.61745216786522e-91	ST13	on
AIMP1	2.14850950735797e-95	0.256723063705038	0.65	0.238	8.62540626823931e-91	AIMP1	on
EIF2A	2.22265951720942e-95	0.346732478228999	0.629	0.233	8.92308889778893e-91	EIF2A	on
SEMA3C	2.2384291484829e-95	0.342027385796095	0.527	0.18	8.98639765949946e-91	SEMA3C	on
ESD	3.05107591221949e-95	0.300362432489561	0.556	0.192	1.22488493571964e-90	ESD	on
SINHCAF	3.22408841284411e-95	0.269852867217589	0.531	0.179	1.2943425342204e-90	SINHCAF	on
ATP5MPL	4.50368696319881e-95	0.450573036691775	0.861	0.402	1.80805016824579e-90	ATP5MPL	on
TSPAN1	5.1270505189249e-95	0.448089336541764	0.765	0.34	2.05830570132759e-90	TSPAN1	on
ITGAV	6.02437770995044e-95	0.352310922066389	0.334	0.09	2.41854667543671e-90	ITGAV	on
SF3B5	1.13158428247864e-94	0.272431958207534	0.714	0.271	4.54285826043875e-90	SF3B5	on
LEPROT	1.41820494689501e-94	0.341726538101587	0.465	0.151	5.69352557980469e-90	LEPROT	on
ARHGAP29	1.549775242956e-94	0.291154625157954	0.182	0.032	6.22172769037115e-90	ARHGAP29	on
UQCR10	1.8470428539739e-94	0.489836570025893	0.875	0.422	7.4151382415636e-90	UQCR10	on
NHP2	2.41023988303244e-94	0.303944219037472	0.547	0.189	9.67614903442202e-90	NHP2	on
HLA-A	3.5696895884792e-94	0.618216382707729	0.993	0.782	1.43308758219086e-89	HLA-A	on
ATP5MD	3.87669795462166e-94	0.467068940354973	0.882	0.421	1.55633916086241e-89	ATP5MD	on
PAPOLA	4.49803946153418e-94	0.456542863564546	0.877	0.409	1.80578292222751e-89	PAPOLA	on
MDM2	4.68820714710452e-94	0.304944495029505	0.56	0.196	1.88212764127658e-89	MDM2	on
MPC2	6.76168675566409e-94	0.320395290736054	0.536	0.185	2.7145467649289e-89	MPC2	on
CCT6A	7.74113210442165e-94	0.530842066346144	0.757	0.334	3.10775489464111e-89	CCT6A	on
AHCYL1	9.01512804385985e-94	0.270670829661257	0.456	0.145	3.61921330448797e-89	AHCYL1	on
TMEM87A	9.76699194397388e-94	0.33435075796338	0.688	0.265	3.92105658582775e-89	TMEM87A	on
PRAC1	1.33752165197081e-93	0.578543496540793	0.591	0.235	5.36961442400203e-89	PRAC1	on
PHB2	2.29724810036427e-93	0.291191556309871	0.548	0.19	9.22253222372241e-89	PHB2	on
TCF7L2	2.32151746220445e-93	0.387523348847022	0.668	0.261	9.31996400376598e-89	TCF7L2	on
EIF3D	4.43636708437616e-93	0.307894970305186	0.634	0.236	1.78102392969365e-88	EIF3D	on
SNX6	4.70829445826917e-93	0.360869487121992	0.749	0.31	1.89019189321674e-88	SNX6	on
PNRC2	5.46034735999822e-93	0.439155544793325	0.713	0.295	2.19211105114489e-88	PNRC2	on
DSP	5.59283595076198e-93	0.766349737703888	0.819	0.444	2.2452999207929e-88	DSP	on
ERGIC3	5.59636416532756e-93	0.288396611752433	0.625	0.229	2.2467163578124e-88	ERGIC3	on
CYB5A	8.56660609366517e-93	0.328868379724761	0.503	0.17	3.43914968236282e-88	CYB5A	on
GLS	1.22357636170917e-92	0.262442382836194	0.488	0.16	4.91216966171763e-88	GLS	on
TUBA4A	1.30265844004684e-92	0.310298826801731	0.499	0.168	5.22965257341205e-88	TUBA4A	on
SLC30A9	2.1279037826487e-92	0.283797242176321	0.505	0.17	8.54268252582149e-88	SLC30A9	on
DNAJB9	3.14733688121913e-92	0.250831636575275	0.33	0.089	1.26352986433423e-87	DNAJB9	on
NDUFA5	3.89636588103419e-92	0.255511659019142	0.622	0.226	1.56423504659999e-87	NDUFA5	on
COPA	4.21113786271507e-92	0.310426908538025	0.587	0.212	1.69060340636559e-87	COPA	on
RDX	5.11658814522049e-92	0.305158101460447	0.495	0.165	2.05410547678022e-87	RDX	on
ATP8B1	5.73898622867485e-92	0.434661952402636	0.723	0.3	2.3039734113638e-87	ATP8B1	on
GLG1	9.70219890396916e-92	0.302877087521741	0.586	0.211	3.89504477198746e-87	GLG1	on
LSM8	1.25616443700119e-91	0.301878180966128	0.67	0.258	5.04299774878497e-87	LSM8	on
RARRES3	1.27718826012341e-91	0.594103282160291	0.642	0.269	5.12739998909146e-87	RARRES3	on
RSL1D1	1.33438177095588e-91	0.471723397470726	0.843	0.384	5.35700905767946e-87	RSL1D1	on
FOXO3	1.34788596522775e-91	0.346709275385584	0.409	0.127	5.41122299600331e-87	FOXO3	on
IQGAP1	1.54523693064411e-91	0.545786523534902	0.953	0.525	6.20350818176386e-87	IQGAP1	on
MFGE8	1.59485129919277e-91	0.403185591751893	0.172	0.03	6.40269002573929e-87	MFGE8	on
CDC123	1.70629941461745e-91	0.272185763228328	0.444	0.142	6.85010962992323e-87	CDC123	on
WASF2	2.40966699583542e-91	0.255273211834514	0.69	0.262	9.67384912148089e-87	WASF2	on
CDC42	2.64538104264593e-91	0.406295809321587	0.905	0.439	1.06201467338064e-86	CDC42	on
PRR15	4.07397958024375e-91	0.286853846179754	0.397	0.12	1.63553984228466e-86	PRR15	on
UBA6	5.46171302805759e-91	0.281382381109528	0.576	0.205	2.192659312244e-86	UBA6	on
SF3B2	6.86053485170621e-91	0.298485050317056	0.76	0.309	2.75423032156597e-86	SF3B2	on
THOC7	6.88117785882342e-91	0.303933402553629	0.588	0.216	2.76251766320325e-86	THOC7	on
DNAJB14	6.9772352488341e-91	0.257626078474414	0.491	0.163	2.80108086299694e-86	DNAJB14	on
PPP2R5E	1.07359176641466e-90	0.26656349518024	0.505	0.172	4.3100415054483e-86	PPP2R5E	on
MT-ND4L	1.31400043449805e-90	-1.03027137495214	0.988	0.963	5.27518614433586e-86	MT-ND4L	off
SULF2	1.52124103741393e-90	0.288804990270414	0.414	0.127	6.10717426880197e-86	SULF2	on
PSMD12	1.64143441056989e-90	0.290442132482982	0.539	0.189	6.5897025846739e-86	PSMD12	on
B2M	1.72734237725058e-90	0.60730094765864	1	0.961	6.93458870771019e-86	B2M	on
LSM3	2.25819090824011e-90	0.277283451692035	0.524	0.181	9.06573322022073e-86	LSM3	on
UACA	2.53546639623678e-90	0.50525160055846	0.67	0.273	1.01788833943322e-85	UACA	on
PRMT1	3.54763061304734e-90	0.298254794437833	0.499	0.17	1.42423178591399e-85	PRMT1	on
PCBP2	4.97059337372694e-90	0.32285905669635	0.849	0.372	1.99549441581642e-85	PCBP2	on
POLR2F	5.54876742198583e-90	0.284783391783552	0.46	0.151	2.22760816923043e-85	POLR2F	on
BAIAP2L1	1.01622603738057e-89	0.509790779133993	0.716	0.309	4.07974104966802e-85	BAIAP2L1	on
CAST	1.31090277400141e-89	0.62626055071705	0.972	0.659	5.26275027650604e-85	CAST	on
BCCIP	1.54855176400548e-89	0.290948796209025	0.542	0.193	6.2168159117764e-85	BCCIP	on
UBA52	1.77871499699665e-89	0.466839217169568	0.976	0.598	7.14082922694273e-85	UBA52	on
MYC	2.53512879571891e-89	0.306198384683834	0.477	0.159	1.01775280632931e-84	MYC	on
CKS2	3.88157245078867e-89	0.362356052612595	0.513	0.183	1.55829607609362e-84	CKS2	on
MRPS33	7.9908020083643e-89	0.267229094576041	0.504	0.173	3.20798737427793e-84	MRPS33	on
HSPA9	2.59876750802308e-88	0.443506917227957	0.777	0.342	1.04330120377094e-83	HSPA9	on
NDUFB3	4.14858182291584e-88	0.291823169995894	0.646	0.246	1.66548965862779e-83	NDUFB3	on
ACTR2	5.40065429471871e-88	0.465904351848005	0.917	0.467	2.16814667315777e-83	ACTR2	on
PSMB9	6.15267981122968e-88	0.319465935210392	0.621	0.238	2.47005483701627e-83	PSMB9	on
LGALS4	6.32077397244639e-88	0.709785046762377	0.84	0.514	2.53753791897833e-83	LGALS4	on
SUCLG1	7.26833756084895e-88	0.284418040069153	0.733	0.302	2.91794679717842e-83	SUCLG1	on
CTTNBP2NL	9.77480543289214e-88	0.290858102767652	0.576	0.21	3.92419338908888e-83	CTTNBP2NL	on
HNRNPK	1.04613797091142e-87	0.479478688535153	0.933	0.51	4.199825498021e-83	HNRNPK	on
GTF3A	1.50671268088805e-87	0.300575499105061	0.635	0.248	6.04884872869317e-83	GTF3A	on
G3BP1	5.34064260321479e-87	0.331852513963949	0.664	0.262	2.14405437948661e-82	G3BP1	on
SPTY2D1	5.58858920948352e-87	0.251454088416852	0.523	0.183	2.24359502403925e-82	SPTY2D1	on
COA3	6.18039592222019e-87	0.289918408914585	0.52	0.183	2.48118174693452e-82	COA3	on
NUPR1	6.93455585517188e-87	0.99604698010547	0.575	0.242	2.7839467936173e-82	NUPR1	on
BRIX1	7.47805872340653e-87	0.282893616354064	0.462	0.154	3.00214145509879e-82	BRIX1	on
NUDC	9.63533158120318e-87	0.279501412292416	0.531	0.188	3.86820021658983e-82	NUDC	on
XRCC5	1.45635048462029e-86	0.451908096960834	0.895	0.441	5.8466646555566e-82	XRCC5	on
RPS13	1.62517127348814e-86	0.522600846720688	0.977	0.688	6.5244125945455e-82	RPS13	on
KRT7	2.67833342718214e-86	0.952277588473737	0.252	0.061	1.07524373767654e-81	KRT7	on
VIL1	2.82835277934374e-86	0.49644550444922	0.744	0.34	1.13547050679534e-81	VIL1	on
CMBL	4.82875626004325e-86	0.299756071728027	0.515	0.182	1.93855248815696e-81	CMBL	on
PTTG1IP	6.32813948024956e-86	0.49776211448204	0.713	0.305	2.54049487574099e-81	PTTG1IP	on
DECR1	7.79378891422569e-86	0.297024108605817	0.626	0.24	3.12889449750505e-81	DECR1	on
DIAPH1	8.63262637221781e-86	0.258118821973741	0.52	0.183	3.46565418339056e-81	DIAPH1	on
FNBP1L	1.13785496025754e-85	0.333690431485099	0.599	0.229	4.56803252344991e-81	FNBP1L	on
RPS5	1.53984122490384e-85	0.560874864256796	0.94	0.551	6.18184658149897e-81	RPS5	on
MYO1B	1.85929276424402e-85	0.298611551998789	0.441	0.146	7.46431673133403e-81	MYO1B	on
CALCOCO2	2.21046468882504e-85	0.306449374088673	0.696	0.28	8.87413153975701e-81	CALCOCO2	on
KDM5B	2.66058385623776e-85	0.292954899665891	0.513	0.183	1.06811799492521e-80	KDM5B	on
CES2	3.45038225811488e-85	0.651486362646206	0.638	0.287	1.3851904613428e-80	CES2	on
ATP5F1A	3.4766073324211e-85	0.392807598585034	0.749	0.32	1.39571877967378e-80	ATP5F1A	on
YBX3	4.33913337709562e-85	0.342205963905224	0.686	0.279	1.74198848556881e-80	YBX3	on
PFKFB3	4.48067240149944e-85	0.316096052809603	0.256	0.063	1.79881074230597e-80	PFKFB3	on
RPS3	4.82817766033791e-85	0.542397458279329	0.991	0.774	1.93832020351926e-80	RPS3	on
EHF	5.99401521019473e-85	0.586382806298515	0.783	0.388	2.40635734628478e-80	EHF	on
GPA33	7.00513523804815e-85	0.334757868295057	0.556	0.207	2.81228159266681e-80	GPA33	on
RANBP1	7.06006321585513e-85	0.359071928164709	0.584	0.225	2.8343329786372e-80	RANBP1	on
SSR2	8.48640284478398e-85	0.307549710987049	0.714	0.291	3.40695128606698e-80	SSR2	on
ARHGEF12	9.22270296485393e-85	0.273290714296739	0.523	0.184	3.70254633227026e-80	ARHGEF12	on
TIMM13	9.26825608758202e-85	0.282058535574437	0.548	0.2	3.72083408892068e-80	TIMM13	on
OPTN	1.77525648199636e-84	0.272385790798408	0.626	0.243	7.12694467262258e-80	OPTN	on
NEDD9	3.40834716501663e-84	0.3267759595507	0.434	0.145	1.36831505286758e-79	NEDD9	on
USO1	4.12162838237177e-84	0.266701873341879	0.637	0.244	1.65466893038697e-79	USO1	on
RPL7L1	6.39892181690991e-84	0.259624219809052	0.588	0.219	2.56891115261665e-79	RPL7L1	on
NIPSNAP2	1.32992458722992e-83	0.277301090366537	0.505	0.179	5.33911524789324e-79	NIPSNAP2	on
PALLD	1.53254527057452e-83	0.465697318593903	0.401	0.132	6.15255624324848e-79	PALLD	on
TFF1	1.66969079406544e-83	1.12823307636434	0.365	0.118	6.7031406618551e-79	TFF1	on
RPL5	1.94756255772558e-83	0.522580629483937	0.993	0.718	7.81868464424513e-79	RPL5	on
MYO6	1.99467228613183e-83	0.411154824545103	0.733	0.319	8.00781135990485e-79	MYO6	on
XPO1	2.96939446805811e-83	0.317958548045921	0.69	0.278	1.19209310314661e-78	XPO1	on
LIMA1	3.03745020549301e-83	0.578983726466202	0.881	0.47	1.21941475949723e-78	LIMA1	on
TUFM	3.67414404535716e-83	0.281494932098076	0.627	0.241	1.47502186844909e-78	TUFM	on
RPL10A	5.95356466287305e-83	0.512120422181797	0.953	0.569	2.39011806955701e-78	RPL10A	on
HMGCS1	1.36465273739987e-82	0.424902863664272	0.516	0.194	5.47853487956554e-78	HMGCS1	on
UBL5	1.60983382440993e-82	0.292252386298781	0.851	0.381	6.4628388714761e-78	UBL5	on
RAI14	1.85726035386574e-82	0.378474282196116	0.287	0.077	7.45615741662941e-78	RAI14	on
NDUFS1	2.39058529287379e-82	0.267832351051119	0.566	0.208	9.59724371677113e-78	NDUFS1	on
ADM	4.27903934135656e-82	0.645492066955615	0.418	0.143	1.717863133981e-77	ADM	on
PKP2	4.31515401276871e-82	0.331746809028927	0.548	0.206	1.73236172996613e-77	PKP2	on
SNRPD2	8.29619221880423e-82	0.431524302611529	0.873	0.432	3.33058932816114e-77	SNRPD2	on
RPL27	1.25495579882495e-81	0.421353446524164	0.968	0.599	5.03814554996263e-77	RPL27	on
OST4	1.34358383559027e-81	0.253308205023303	0.85	0.381	5.39395166636069e-77	OST4	on
EPSTI1	1.74234452460194e-81	0.440660211435981	0.641	0.266	6.99481632846693e-77	EPSTI1	on
TRIM2	1.76135391581823e-81	0.334163020007044	0.626	0.249	7.07113143044386e-77	TRIM2	on
EIF4G1	2.61037648884397e-81	0.250676925058028	0.678	0.266	1.0479617452113e-76	EIF4G1	on
SPTAN1	1.78490694784304e-80	0.369635327143462	0.791	0.35	7.16568743281066e-76	SPTAN1	on
GTF3C6	2.37912929259686e-80	0.253436007890035	0.477	0.167	9.55125245805937e-76	GTF3C6	on
LCOR	2.45021382732669e-80	0.257029771667099	0.556	0.206	9.83662843118571e-76	LCOR	on
AHNAK	3.17983736443977e-80	0.613813648772162	0.898	0.517	1.27657750832799e-75	AHNAK	on
MXI1	3.70255629399745e-80	0.356382617757503	0.385	0.123	1.48642824978821e-75	MXI1	on
SH3KBP1	4.13155692369846e-80	0.291224938328811	0.759	0.344	1.65865484258799e-75	SH3KBP1	on
SEC63	6.5292467567139e-80	0.251576335783912	0.607	0.235	2.62123140295036e-75	SEC63	on
LOXL2	6.92056909687197e-80	0.506589395754295	0.118	0.017	2.77833166963022e-75	LOXL2	on
CCND2	9.2690263836281e-80	0.282432974401965	0.623	0.248	3.72114333197134e-75	CCND2	on
JAG1	1.00519526881438e-79	0.349369907578645	0.42	0.141	4.0354569261822e-75	JAG1	on
H2AFY	1.45777627500513e-79	0.318705671998499	0.799	0.348	5.8523886336356e-75	H2AFY	on
TMCC3	1.67766516024019e-79	0.268806138826267	0.263	0.068	6.73515455230028e-75	TMCC3	on
CEBPD	2.16553486205256e-79	0.252023511623629	0.609	0.241	8.69375625719621e-75	CEBPD	on
GJA1	2.66090594762667e-79	0.43416541628707	0.105	0.013	1.0682473017342e-74	GJA1	on
RPS19	2.85315650855104e-79	0.510231845225643	0.997	0.825	1.1454282119229e-74	RPS19	on
RPL10	3.96103562290515e-79	0.500272585612751	0.991	0.7	1.5901973611715e-74	RPL10	on
JAK1	4.20930838140671e-79	0.357399911188473	0.893	0.442	1.68986894279954e-74	JAK1	on
LBH	4.2411121569119e-79	0.343215699864065	0.295	0.082	1.70263688651385e-74	LBH	on
LOX	5.93719181454489e-79	0.590708874176225	0.103	0.013	2.38354502586719e-74	LOX	on
SLC25A6	8.26345926682508e-79	0.415731956911876	0.902	0.472	3.3174483572596e-74	SLC25A6	on
ACAT2	1.41673855553045e-78	0.274807203262655	0.318	0.093	5.68763860503252e-74	ACAT2	on
MBNL2	4.00691591738538e-78	0.250640253304039	0.547	0.206	1.60861646419353e-73	MBNL2	on
RPS23	4.63255076576165e-78	0.466672366452401	0.993	0.732	1.85978383042267e-73	RPS23	on
YBX1	4.8129367972822e-78	0.530896745663748	0.956	0.583	1.93220160663691e-73	YBX1	on
ANXA5	6.34428267578049e-78	0.481331916393169	0.55	0.214	2.54697572301884e-73	ANXA5	on
ATOX1	8.907068254445e-78	0.255967774723787	0.515	0.19	3.57583162142949e-73	ATOX1	on
MUC13	1.40239937399269e-77	0.432719288197743	0.599	0.243	5.63007252683105e-73	MUC13	on
HILPDA	2.17878518705799e-77	0.530595242683985	0.277	0.078	8.74695101196299e-73	HILPDA	on
NOL7	2.3933829607431e-77	0.287139744267557	0.733	0.313	9.60847523419924e-73	NOL7	on
PSAP	2.78879233032825e-77	-0.361837537811141	0.846	0.386	1.11958856893358e-72	PSAP	off
ELF3	3.18256649642935e-77	0.665748429630728	0.854	0.562	1.27767314565653e-72	ELF3	on
HSPE1	3.74432605598628e-77	0.559279222825406	0.851	0.454	1.50319713843625e-72	HSPE1	on
POF1B	4.7448196631077e-77	0.387076694069225	0.634	0.265	1.90485530195122e-72	POF1B	on
TOP1	5.03182919296709e-77	0.343762407052783	0.791	0.359	2.02007814780857e-72	TOP1	on
EIF4A2	5.59406273966167e-77	0.559794967470602	0.941	0.594	2.24579242746457e-72	EIF4A2	on
COX6B1	5.82136684747702e-77	0.441515679680929	0.961	0.553	2.33704593458813e-72	COX6B1	on
SEPT7	8.73066492776567e-77	0.315629538982077	0.93	0.467	3.50501274190081e-72	SEPT7	on
C15orf48	8.9039607330538e-77	0.684566850212595	0.751	0.387	3.57458407589178e-72	C15orf48	on
BZW2	1.07942390578198e-76	0.285328196536047	0.489	0.181	4.33345521215233e-72	BZW2	on
FAM46A	3.5864265620078e-76	0.316180415189957	0.377	0.122	1.43980680758365e-71	FAM46A	on
AURKAIP1	6.66120148216811e-76	0.270593707576686	0.609	0.241	2.67420594703121e-71	AURKAIP1	on
FDPS	7.75751572096285e-76	0.520504190665098	0.629	0.273	3.11433226133774e-71	FDPS	on
MT-RNR1	1.30604632040574e-75	-1.07129432687193	1	0.996	5.24325355790088e-71	MT-RNR1	off
RPL31	1.46437186502505e-75	0.44881317386049	1	0.865	5.87886728932958e-71	RPL31	on
FAM84A	1.73875006443023e-75	0.366660397644088	0.496	0.188	6.98038600866159e-71	FAM84A	on
HNRNPR	1.93968127010217e-75	0.325105024223097	0.755	0.334	7.78704442695219e-71	HNRNPR	on
GNAS	2.0183573537415e-75	0.531996714213077	0.972	0.63	8.10289743233064e-71	GNAS	on
DYNC1LI2	2.19040443180593e-75	0.261854966339847	0.633	0.254	8.79359763192809e-71	DYNC1LI2	on
SSB	2.56603181998297e-75	0.353431869108404	0.767	0.35	1.03015913445036e-70	SSB	on
GSTK1	3.28824566832141e-75	0.356715462087966	0.82	0.401	1.32009910600431e-70	GSTK1	on
ARHGAP21	6.09743370995238e-75	0.290562979991283	0.583	0.228	2.44787573719748e-70	ARHGAP21	on
MTDH	6.66133735851055e-75	0.315474177461239	0.854	0.4	2.67426049594765e-70	MTDH	on
SUB1	7.98172858388066e-75	0.320687194844706	0.862	0.425	3.20434475728473e-70	SUB1	on
CCDC71L	1.02240346840291e-74	0.258607060874361	0.177	0.037	4.10454096425034e-70	CCDC71L	on
MT-ND3	1.41277469126491e-74	-1.11989173926362	0.992	0.953	5.6717252755521e-70	MT-ND3	off
KLF6	1.56568838278041e-74	0.447322404106684	0.948	0.614	6.28561258151025e-70	KLF6	on
ID3	1.59982509094238e-74	0.610598993105549	0.634	0.288	6.42265781009728e-70	ID3	on
MMP14	2.19427308078937e-74	0.611004020006893	0.251	0.068	8.809128710137e-70	MMP14	on
CKB	2.37133047155062e-74	0.515108524620399	0.646	0.283	9.51994331108713e-70	CKB	on
CDH17	2.95291948846774e-74	0.544281881039613	0.782	0.402	1.18547905784026e-69	CDH17	on
COX7B	3.39910087615561e-74	0.325399405075557	0.823	0.376	1.36460303774143e-69	COX7B	on
SYNCRIP	4.68656464557856e-74	0.334255716723843	0.771	0.344	1.88146824261397e-69	SYNCRIP	on
MAGED1	4.71207166896519e-74	0.270953773977227	0.26	0.071	1.89170829222276e-69	MAGED1	on
UQCRB	7.32036370490878e-74	0.369591367528897	0.908	0.476	2.93883321297268e-69	UQCRB	on
NME1	1.04192161480323e-73	0.306594849987376	0.495	0.188	4.18289851478903e-69	NME1	on
PLIN2	1.23288971692521e-73	0.276714521085069	0.524	0.204	4.94955905756794e-69	PLIN2	on
ANP32A	2.76322499475052e-73	0.261266148904949	0.606	0.246	1.10932430639254e-68	ANP32A	on
CEBPB	4.83881469327277e-73	0.307556253261465	0.438	0.156	1.94259054676129e-68	CEBPB	on
C6orf222	5.76875968106677e-73	0.253022354608845	0.26	0.071	2.31592626156107e-68	C6orf222	on
UBXN4	7.14444793641724e-73	0.399903501898978	0.914	0.504	2.86821006855407e-68	UBXN4	on
TMEM263	8.43631846745562e-73	0.250646540764582	0.273	0.077	3.38684441194473e-68	TMEM263	on
ST14	1.00133664219938e-72	0.301170554482919	0.59	0.24	4.01996608377361e-68	ST14	on
SOD2	1.17977896504723e-72	0.543497600926787	0.524	0.208	4.73634063307862e-68	SOD2	on
C11orf96	1.63032139107996e-72	0.588648198466838	0.138	0.025	6.5450882566296e-68	C11orf96	on
ATIC	2.26602103707774e-72	0.261431185872485	0.412	0.144	9.09716805545229e-68	ATIC	on
RPL6	2.34040030485609e-72	0.471654738361205	0.993	0.742	9.39577106387527e-68	RPL6	on
APP	3.30423694835543e-72	0.352483115086556	0.574	0.231	1.32651896528677e-67	APP	on
TNC	9.70461377735523e-72	0.600630714067586	0.113	0.017	3.89601424705703e-67	TNC	on
DBI	1.16921028612968e-71	0.327833388596576	0.855	0.42	4.6939116146962e-67	DBI	on
RARRES2	1.85105008417506e-71	0.606801184116635	0.295	0.09	7.43122566792919e-67	RARRES2	on
MYH9	1.95522660754538e-71	0.317007522025875	0.799	0.361	7.84945273865168e-67	MYH9	on
IRF1	2.24008385580857e-71	0.531081768894667	0.71	0.34	8.99304064752909e-67	IRF1	on
SLC38A2	2.39498822478369e-71	0.298603514383236	0.69	0.297	9.61491972721659e-67	SLC38A2	on
NARS	9.30361779963313e-71	0.32666826481181	0.786	0.363	3.73503040184071e-66	NARS	on
FSTL1	1.36350271235776e-70	0.744105232673543	0.151	0.03	5.47391798903145e-66	FSTL1	on
EIF3K	1.58890806687149e-70	0.251840154834493	0.772	0.348	6.37883032526228e-66	EIF3K	on
PPP1R15A	2.36163610770871e-70	0.372698061168224	0.914	0.505	9.4810243180074e-66	PPP1R15A	on
PEX1	7.82802198975005e-70	0.291785461087687	0.434	0.159	3.14263770800506e-65	PEX1	on
SKIL	9.66418357089707e-70	0.288663339967334	0.611	0.252	3.87978313637234e-65	SKIL	on
EIF2AK2	1.48872021824417e-69	0.310649712421301	0.603	0.255	5.97661618816305e-65	EIF2AK2	on
RPL13A	1.71898018695418e-69	0.431037369979506	0.999	0.823	6.90101785854624e-65	RPL13A	on
F2R	3.16413020259355e-69	0.689681199083484	0.145	0.028	1.27027171113321e-64	F2R	on
PHGR1	9.38039689041771e-69	0.464533969893882	0.861	0.657	3.76585413562709e-64	PHGR1	on
SET	9.92124597731825e-69	0.298502937472471	0.866	0.427	3.98298341005419e-64	SET	on
PEBP1	1.66149039018661e-68	0.295719901701667	0.782	0.366	6.67021932044318e-64	PEBP1	on
RPL12	2.23681414255103e-68	0.453736128058881	0.993	0.789	8.97991405668535e-64	RPL12	on
PLAT	2.72976532245347e-68	0.79513197302197	0.117	0.019	1.09589158635217e-63	PLAT	on
PSME2	3.49367371188608e-68	0.444000274006457	0.796	0.403	1.40257024837378e-63	PSME2	on
FAM3D	3.50629935217315e-68	0.40324584326726	0.641	0.293	1.40763893792343e-63	FAM3D	on
CYCS	4.85376343151493e-68	0.474375850886307	0.834	0.454	1.94859186721598e-63	CYCS	on
MT-CYB	4.97101707189734e-68	-1.00829726101392	0.999	0.996	1.99566451368391e-63	MT-CYB	off
CYP3A5	6.62773723166637e-68	0.563637345330653	0.732	0.372	2.66077138902478e-63	CYP3A5	on
COL12A1	2.67589444752206e-67	1.25248128170996	0.13	0.024	1.07426458490221e-62	COL12A1	on
S100A4	2.87936133245242e-67	0.632205446638326	0.658	0.307	1.15594840052635e-62	S100A4	on
GBP1	3.17998114379973e-67	0.440335538834899	0.453	0.173	1.27663522998984e-62	GBP1	on
CRYAB	4.81200319849933e-67	0.733956815045024	0.105	0.016	1.93182680406954e-62	CRYAB	on
RPL24	5.56935359578747e-67	0.32268407137071	0.985	0.671	2.23587269456484e-62	RPL24	on
RPS9	7.5387687516809e-67	0.417910596115786	0.981	0.649	3.02651410304981e-62	RPS9	on
CBX3	1.95323432699711e-66	0.363649605948523	0.916	0.507	7.84145452916261e-62	CBX3	on
ERBB3	2.69037578644205e-66	0.256332644175094	0.574	0.234	1.08007826322502e-61	ERBB3	on
PPDPF	5.56933752933496e-66	0.317916064071471	0.855	0.438	2.23586624452681e-61	PPDPF	on
MXRA5	7.42682588388307e-66	0.424245871768881	0.105	0.016	2.9815735193437e-61	MXRA5	on
USP53	7.473262362565e-66	0.439409941402157	0.684	0.324	3.00021590807534e-61	USP53	on
GAS5	8.21949446801496e-66	0.387197848425208	0.81	0.405	3.29979824912929e-61	GAS5	on
RPS16	1.48697240631878e-65	0.270919307135775	0.995	0.746	5.96959942240738e-61	RPS16	on
RPLP1	3.14284255071377e-65	0.265761017955032	0.999	0.857	1.26172557040955e-60	RPLP1	on
LRPPRC	1.17682615162474e-64	0.271734782556948	0.571	0.238	4.72448626831266e-60	LRPPRC	on
RBM47	1.592887263982e-64	0.255605676868585	0.602	0.256	6.39480520998214e-60	RBM47	on
TUBA1B	1.8832780024864e-64	0.528768991200497	0.816	0.46	7.56060786878189e-60	TUBA1B	on
RPL27A	2.08154187210066e-64	0.33206308800415	0.996	0.814	8.35655799973532e-60	RPL27A	on
RPL36	3.39041648993962e-64	0.383979385435128	0.995	0.759	1.36111660405116e-59	RPL36	on
FAU	3.56426248169629e-64	0.275401498170296	0.988	0.664	1.43090881590179e-59	FAU	on
WNT5A	3.81768365518294e-64	0.654438879987106	0.102	0.016	1.53264728020975e-59	WNT5A	on
SLC20A1	4.20901536058035e-64	0.259523951937277	0.524	0.212	1.68975130665859e-59	SLC20A1	on
RPS24	4.76899256235848e-64	0.428224306432583	0.997	0.769	1.91455975408444e-59	RPS24	on
CTHRC1	7.28047406300575e-64	0.598364170682028	0.109	0.018	2.92281911733429e-59	CTHRC1	on
PA2G4	1.05589007359201e-63	0.337077121331467	0.735	0.351	4.2389762894425e-59	PA2G4	on
SLPI	3.54587025979707e-63	0.33137031507648	0.261	0.079	1.42352507449813e-58	SLPI	on
ROCK2	3.55193764999161e-63	0.308911749071906	0.802	0.391	1.42596088896563e-58	ROCK2	on
NNMT	3.79880623255173e-63	0.608672900578059	0.133	0.026	1.52506875012022e-58	NNMT	on
SQLE	6.02982743130737e-63	0.265231066551728	0.382	0.138	2.42073452057266e-58	SQLE	on
PRPF40A	7.76748986969725e-63	0.351589095593257	0.906	0.491	3.11833648308866e-58	PRPF40A	on
COL4A1	4.31553181053065e-62	1.03753995443563	0.139	0.029	1.73251340065564e-57	COL4A1	on
INPP4B	5.31499272448398e-62	0.250920721194626	0.353	0.122	2.13375697917134e-57	INPP4B	on
EEF1B2	7.4683616273049e-62	0.379279819511407	0.949	0.585	2.99824845889782e-57	EEF1B2	on
RPS27A	1.40304415912232e-61	0.318838952355111	0.981	0.715	5.63266108121245e-57	RPS27A	on
ELOB	4.5308949841044e-61	0.309212692531457	0.893	0.47	1.81897310031855e-56	ELOB	on
HNRNPAB	5.2755675158788e-61	0.306523116584194	0.657	0.302	2.1179293349247e-56	HNRNPAB	on
TPM3	5.64698735121198e-61	0.373763582511572	0.948	0.589	2.26703954201756e-56	TPM3	on
RPL35A	1.20491722287916e-60	0.274497341247059	0.985	0.693	4.83726068297066e-56	RPL35A	on
FAT1	1.77883525345901e-60	0.308642071637053	0.767	0.382	7.14131200853654e-56	FAT1	on
POSTN	2.50045302099883e-60	1.70879345543687	0.13	0.026	1.00383186981019e-55	POSTN	on
ATP5IF1	4.04520679947506e-60	0.361487567247454	0.886	0.491	1.62398872171726e-55	ATP5IF1	on
NOLC1	4.33300159497722e-60	0.303298996047428	0.563	0.245	1.73952682031955e-55	NOLC1	on
TCEAL9	6.46067325420075e-60	0.318989987922659	0.316	0.109	2.59370188463143e-55	TCEAL9	on
CDH11	7.49511942127183e-60	0.368769490089129	0.103	0.017	3.00899064286379e-55	CDH11	on
COL5A1	1.21188784987435e-59	0.719607321368326	0.126	0.025	4.86524496210555e-55	COL5A1	on
COL3A1	2.29685955588917e-59	1.95783439301382	0.176	0.045	9.22097237307266e-55	COL3A1	on
NID1	5.11668146169143e-59	0.421290985800239	0.127	0.025	2.05414293961064e-54	NID1	on
PCOLCE	1.03099556573128e-58	0.463775134961301	0.13	0.026	4.13903479818479e-54	PCOLCE	on
HNRNPA1	1.10962969599451e-58	0.41217561952462	0.964	0.614	4.45471937753957e-54	HNRNPA1	on
MALAT1	1.41760616356532e-58	-0.836957355230952	1	1	5.69112170424932e-54	MALAT1	off
LUM	3.10004293594699e-58	1.8411017124666	0.138	0.03	1.24454323706528e-53	LUM	on
MT-ND2	3.69725560095582e-58	-1.02726650299023	1	0.988	1.48430023355972e-53	MT-ND2	off
MT-RNR2	5.5819496413064e-58	-0.988013105746724	1	1	2.24092950299887e-53	MT-RNR2	off
FABP5	7.62830720516942e-58	0.55938535827487	0.646	0.321	3.06246021058731e-53	FABP5	on
COL6A3	7.68114525054135e-58	1.52405358409538	0.135	0.029	3.08367257228233e-53	COL6A3	on
TUBB4B	1.21145204814613e-57	0.273082088783348	0.705	0.342	4.86349539248743e-53	TUBB4B	on
PDGFRB	1.25426342650377e-57	0.358761780118368	0.101	0.017	5.03536595204204e-53	PDGFRB	on
COL6A1	4.06413109466716e-57	1.08718120091267	0.147	0.034	1.63158606926508e-52	COL6A1	on
CLINT1	7.27458630218344e-57	0.278252784436206	0.729	0.355	2.92045541687456e-52	CLINT1	on
RPS15	1.40941338823377e-56	0.359998107659485	0.991	0.769	5.65823098840328e-52	RPS15	on
ATP1A1	8.0269943107255e-56	0.259195227997524	0.827	0.413	3.22251713598386e-51	ATP1A1	on
ANTXR1	8.5577449866671e-56	0.476173389935887	0.107	0.019	3.43559230234737e-51	ANTXR1	on
IGKC	1.58574740488635e-55	-4.27921239092068	0.185	0.436	6.36614153165675e-51	IGKC	off
LAMA4	1.96719298407526e-55	0.607302427255416	0.135	0.03	7.89749295386854e-51	LAMA4	on
RPL21	2.31863708725362e-55	0.30855062368377	0.984	0.785	9.30840045048838e-51	RPL21	on
FILIP1L	5.14135526193943e-55	0.539967363344656	0.218	0.065	2.0640484834582e-50	FILIP1L	on
COL5A2	5.3288498606035e-55	0.988895944432568	0.127	0.027	2.13932006503788e-50	COL5A2	on
RPL18A	8.78774572515667e-55	0.268662420774137	0.987	0.681	3.5279283988214e-50	RPL18A	on
INHBA	9.35327131626443e-55	0.786766055105057	0.111	0.021	3.75496430262752e-50	INHBA	on
SERBP1	3.47833720835083e-54	0.31026034896796	0.849	0.459	1.39641325566453e-49	SERBP1	on
FBN1	4.20007685468718e-54	0.339654037668273	0.125	0.026	1.68616285408271e-49	FBN1	on
RPL23	7.81065691435151e-54	0.345882093703928	0.985	0.703	3.13566632483556e-49	RPL23	on
HNRNPA3	7.92198365365153e-54	0.31410250345642	0.886	0.485	3.18035955759494e-49	HNRNPA3	on
FKBP10	1.75597891288947e-53	0.277125911049187	0.103	0.019	7.04955294368606e-49	FKBP10	on
IL1R1	2.57406003488884e-53	0.349283910375811	0.117	0.023	1.03338214160647e-48	IL1R1	on
ACSL4	3.21949660830259e-53	0.332220638905826	0.277	0.094	1.29249910836916e-48	ACSL4	on
COL1A1	1.63131223702934e-52	1.72686565423009	0.164	0.043	6.54906610677801e-48	COL1A1	on
LCN2	7.55242308202386e-52	0.907618225419533	0.412	0.179	3.0319957705093e-47	LCN2	on
FNDC3B	1.18624225284618e-51	0.261871489815553	0.471	0.201	4.76228814827626e-47	FNDC3B	on
SLC12A2	1.31965974383682e-51	0.405291514952665	0.716	0.377	5.29790600760729e-47	SLC12A2	on
MTATP6P1	6.49021378988282e-51	-0.937438739222453	0.985	0.918	2.60556122808636e-46	MTATP6P1	off
SULF1	3.12260525972581e-50	1.00799553834301	0.105	0.02	1.25360110756952e-45	SULF1	on
FLNA	6.84417488122754e-50	0.311885905769179	0.279	0.098	2.74766244781761e-45	FLNA	on
SAMD9	7.30879099894344e-50	0.360051694958776	0.513	0.233	2.93418723443583e-45	SAMD9	on
CALD1	8.40461538136331e-50	1.14585353745584	0.154	0.04	3.37411689100212e-45	CALD1	on
THY1	1.26552386872368e-49	0.902406459524765	0.122	0.027	5.08057212337808e-45	THY1	on
IGHA2	1.70399417443372e-49	-5.26001699803191	0.111	0.358	6.84085501268159e-45	IGHA2	off
MMP2	1.29987836283326e-48	0.63307714385949	0.126	0.029	5.21849167543039e-44	MMP2	on
MT-ND1	4.84170213371011e-48	-0.906318552332869	1	0.985	1.94374973859926e-43	MT-ND1	off
FOS	8.11994679099602e-48	0.361436334768159	0.956	0.785	3.25983383871326e-43	FOS	on
RGS3	9.95584044756854e-48	0.298002308715515	0.181	0.052	3.99687170608087e-43	RGS3	on
IFI6	7.03831809802773e-47	0.279772688494485	0.365	0.149	2.82560318363421e-42	IFI6	on
RPL11	1.57059298325357e-46	0.262820156469592	0.995	0.786	6.30530259056977e-42	RPL11	on
RPL35	2.58113680401681e-46	0.349309669414927	0.977	0.701	1.03622318134059e-41	RPL35	on
COL6A2	4.99735617070769e-46	0.693392071552745	0.129	0.031	2.00623860829231e-41	COL6A2	on
FAM13A	1.97184486904352e-45	0.299035579864442	0.272	0.1	7.91616841126211e-41	FAM13A	on
VMP1	4.10134922417547e-45	0.345012643298345	0.91	0.572	1.64652765953748e-40	VMP1	on
LRRFIP1	5.90206954264238e-45	0.317064353038182	0.878	0.524	2.36944483858921e-40	LRRFIP1	on
COL1A2	6.96235729710501e-45	1.77268712683395	0.153	0.043	2.79510796049578e-40	COL1A2	on
PTMAP2	9.15692005452354e-45	-0.349959736723557	0.583	0.256	3.67613712508902e-40	PTMAP2	off
DNAJB4	1.05352705041611e-44	0.391716082006712	0.271	0.099	4.2294896966005e-40	DNAJB4	on
C1S	1.67088754381547e-44	0.646063445398731	0.122	0.029	6.7079451334016e-40	C1S	on
AEBP1	3.57384166435904e-44	0.462988876132298	0.113	0.025	1.43475447457358e-39	AEBP1	on
CFH	3.57957948995744e-44	0.419301091732621	0.119	0.028	1.43705798203831e-39	CFH	on
HMGB1	3.75409466210617e-44	0.368694748799775	0.979	0.723	1.50711884304914e-39	HMGB1	on
SPARC	4.4617514299775e-44	1.88706033812488	0.168	0.051	1.79121472907877e-39	SPARC	on
HSPA6	4.54467644954972e-44	0.536390937044856	0.18	0.055	1.82450580743623e-39	HSPA6	on
DEK	3.46179964478807e-43	0.272001134673413	0.863	0.518	1.38977408539662e-38	DEK	on
IGHA1	3.99841696437976e-43	-5.20679631543013	0.123	0.341	1.6052044745199e-38	IGHA1	off
MT-ATP6	7.11143259990777e-43	-0.81760858656754	0.999	0.997	2.85495573155897e-38	MT-ATP6	off
BGN	3.77752327668394e-42	0.398376547705698	0.105	0.023	1.51652449465754e-37	BGN	on
C1R	4.83357241478045e-42	0.735437946953201	0.129	0.033	1.94048598163776e-37	C1R	on
PDPN	5.52776950073039e-41	0.74486447183281	0.103	0.024	2.21917834376322e-36	PDPN	on
MTCO1P12	5.75928807608228e-41	-1.16471256522282	0.631	0.668	2.31212379102399e-36	MTCO1P12	off
MT-ND4	6.68483378522901e-41	-0.793987783749539	1	0.999	2.68369337141804e-36	MT-ND4	off
ICAM1	4.31090150453714e-39	0.451056871453644	0.224	0.082	1.73065451801148e-34	ICAM1	on
CTSK	7.34251085208663e-39	1.1117165309907	0.117	0.03	2.9477244066787e-34	CTSK	on
PAG1	1.08057582769099e-38	0.256027280888756	0.288	0.116	4.33807971784826e-34	PAG1	on
ITGA5	1.09628185273459e-38	0.257652695631824	0.113	0.028	4.4011331259883e-34	ITGA5	on
IGFBP7	2.23039789616078e-38	1.13647885486091	0.165	0.053	8.95415539392708e-34	IGFBP7	on
TAGLN	1.60616780956272e-37	0.399241785662382	0.106	0.026	6.44812128827051e-33	TAGLN	on
LAMB1	2.47635249848137e-36	0.393793787285793	0.349	0.159	9.9415647404033e-32	LAMB1	on
BEX3	9.1158887112143e-36	0.287983176388355	0.2	0.072	3.65966468200409e-31	BEX3	on
IGLC2	7.06849147772145e-35	-5.30293291030826	0.185	0.367	2.83771658864605e-30	IGLC2	off
JCHAIN	1.37370698363675e-34	-4.62722835706857	0.09	0.275	5.51488405650812e-30	JCHAIN	off
ZEB1	2.23521991889421e-34	0.33113719326137	0.129	0.038	8.97351388639268e-30	ZEB1	on
MMP7	2.31963780679931e-34	1.4184083506601	0.15	0.049	9.31241793917651e-30	MMP7	on
PLAC8	1.37960193635385e-33	0.34546884021402	0.361	0.171	5.53854993368618e-29	PLAC8	on
TIMP3	1.43891760016094e-33	0.745929581877835	0.106	0.028	5.77667859760613e-29	TIMP3	on
DCN	2.99397432055703e-33	1.60888900011883	0.133	0.041	1.20196093073082e-28	DCN	on
RSAD2	3.64682343927508e-33	0.261559759506314	0.138	0.042	1.46405373793137e-28	RSAD2	on
SPINK5	7.0092866992847e-33	0.276887937950836	0.209	0.078	2.81394823829483e-28	SPINK5	on
SERPINF1	1.89095597601538e-32	0.303877968938692	0.113	0.031	7.59143186131133e-28	SERPINF1	on
GADD45B	7.63728462854356e-32	-0.324831975374869	0.611	0.308	3.0660642869751e-27	GADD45B	off
CD52	1.071232663874e-31	-2.47930353172395	0.094	0.269	4.30057065238856e-27	CD52	off
SERPINE1	3.80633557493702e-31	0.727912831908855	0.111	0.032	1.52809147991422e-26	SERPINE1	on
TIMP2	1.74160792418175e-30	0.329039268945551	0.189	0.073	6.99185917242006e-26	TIMP2	on
MT-CO1	3.53973509832987e-30	-0.801380255938808	0.999	0.999	1.42106205257551e-25	MT-CO1	off
PTPRC	1.27594526254004e-29	-1.45676083526203	0.059	0.227	5.12240985099325e-25	PTPRC	off
SERPING1	3.30838485306954e-29	0.396513997654108	0.192	0.076	1.3281841831133e-24	SERPING1	on
MT-CO2	6.79214332352245e-29	-0.695279609039236	0.999	0.994	2.72677385866132e-24	MT-CO2	off
RPL3P4	9.30437571493257e-29	-0.286876554204675	0.342	0.151	3.73533467451683e-24	RPL3P4	off
RPS15A	1.14658943537738e-28	-0.311856187917481	0.871	0.494	4.60309794726603e-24	RPS15A	off
SLC26A3	9.7082889432915e-28	-1.34822403002524	0.016	0.166	3.8974896791738e-23	SLC26A3	off
RGS1	2.24719712639334e-27	-2.28392148359928	0.117	0.281	9.02159758361869e-23	RGS1	off
REG4	2.39230731678234e-27	0.572019969260459	0.166	0.063	9.60415695395437e-23	REG4	on
CCNB1	2.06268453387359e-26	0.270538305297654	0.249	0.113	8.2808533296889e-22	CCNB1	on
SELENOM	7.10169333081306e-26	0.448422262419061	0.192	0.081	2.85104580458821e-21	SELENOM	on
RPL18AP3	8.45751845182546e-26	-0.282110797688116	0.332	0.152	3.39535535766985e-21	RPL18AP3	off
MT1E	1.19552125816226e-25	-0.329246748877414	0.501	0.262	4.79953964301821e-21	MT1E	off
SRGN	1.2312473733109e-25	-1.69163931366492	0.131	0.289	4.94296570489395e-21	SRGN	off
SDC2	2.05137408539249e-25	0.294291474017817	0.125	0.043	8.23544640321669e-21	SDC2	on
CD69	3.83273079465305e-25	-2.08877526937838	0.054	0.2	1.53868810482141e-20	CD69	off
RGS16	8.38507153769237e-25	0.610782391360458	0.161	0.063	3.36627081952198e-20	RGS16	on
CCL5	1.06814267250836e-24	-4.30317993401137	0.149	0.294	4.28816557305207e-20	CCL5	off
DHRS9	4.46697337593276e-24	0.372555377740553	0.161	0.064	1.79331113150197e-19	DHRS9	on
JUNB	9.08300968777203e-24	-0.289978629664656	0.925	0.587	3.64646506925296e-19	JUNB	off
SLC26A2	1.00174680392546e-22	-1.17035147484643	0.064	0.201	4.02161271903914e-18	SLC26A2	off
ENAM	9.02396408221256e-22	-2.18381467103631	0.052	0.181	3.62276062044505e-17	ENAM	off
TGFBI	2.0148754393786e-21	0.50054822233265	0.255	0.128	8.08891893892933e-17	TGFBI	on
CLCA4	2.96900082361604e-21	-1.85880023876407	0.019	0.138	1.1919350706489e-16	CLCA4	off
IER2	4.46051550643354e-21	-0.255450886026537	0.905	0.593	1.79071855521281e-16	IER2	off
STK17A	7.51374939997136e-21	-0.304291612604414	0.334	0.165	3.0164698341125e-16	STK17A	off
MT-CO3	3.24798075429006e-20	-0.776007803413782	0.999	0.998	1.30393435361729e-15	MT-CO3	off
SLC4A4	9.60460083017566e-20	-0.49963658200053	0.009	0.117	3.85586304928232e-15	SLC4A4	off
RPS27	1.26291340238011e-19	-0.69717003286649	0.991	0.809	5.07009214519518e-15	RPS27	off
FYB1	2.10578614143014e-19	-1.20408827060961	0.052	0.171	8.45388904338543e-15	FYB1	off
HES1	2.31650656930714e-19	-0.492036150990065	0.682	0.407	9.29984727314043e-15	HES1	off
KRT20	6.60670982471374e-19	-0.747278964230387	0.056	0.178	2.65232972622958e-14	KRT20	off
MS4A12	6.62823579434476e-19	-0.707910920328046	0.009	0.112	2.66097154199765e-14	MS4A12	off
ITGA1	1.49986104955425e-18	0.498615255285526	0.143	0.062	6.02134216954049e-14	ITGA1	on
HLA-DRA	1.87668968733536e-18	-1.2303008248293	0.512	0.284	7.53415841877653e-14	HLA-DRA	off
FN1	2.42955081313243e-18	0.712346106229222	0.197	0.096	9.75367469440145e-14	FN1	on
AL669831.3	2.80574217061665e-18	-1.10672187532829	0.09	0.209	1.12639325181576e-13	AL669831.3	off
JUND	1.58877244377321e-17	-0.323151320180805	0.657	0.374	6.37828585277191e-13	JUND	off
CEACAM7	1.71573565706492e-17	-1.04425152496164	0.04	0.149	6.88799236885285e-13	CEACAM7	off
HCST	2.16160348137307e-17	-1.04992600465482	0.039	0.146	8.67797333632034e-13	HCST	off
LGALS2	2.16633470126857e-17	-0.422597374790634	0.012	0.109	8.6969672917128e-13	LGALS2	off
LAPTM5	3.40496235328277e-17	-0.917528078888701	0.05	0.162	1.3669561863489e-12	LAPTM5	off
TAOK1	7.31365040015323e-17	-1.06837494605976	0.489	0.265	2.93613808964551e-12	TAOK1	off
PNRC1	8.52096032145797e-17	-0.580799011035408	0.732	0.422	3.42082473065252e-12	PNRC1	off
CKLF	1.21105958501843e-16	-0.292522494582835	0.249	0.124	4.86191981001501e-12	CKLF	off
HMGB1P5	1.89633702186703e-16	-0.266734256689583	0.34	0.179	7.61303460798736e-12	HMGB1P5	off
CD53	4.20563608103998e-16	-0.713199565691811	0.043	0.146	1.68839466109431e-11	CD53	off
EVI2B	4.28463337672018e-16	-0.647811902195116	0.035	0.134	1.72010891541808e-11	EVI2B	off
ZFP36L2	1.39135810240026e-15	-0.280057031181939	0.823	0.542	5.58574623789607e-11	ZFP36L2	off
CD37	2.78826908881842e-15	-0.669553291564094	0.025	0.117	1.11937850839704e-10	CD37	off
A2M	4.13481350560597e-15	0.931328336191583	0.153	0.076	1.65996222996057e-10	A2M	on
VCAN	1.00870618334325e-14	0.61423897375317	0.126	0.058	4.04955184364982e-10	VCAN	on
AC073861.1	3.2166506242604e-14	-0.359687771494149	0.3	0.159	1.29135655961558e-09	AC073861.1	off
CD74	4.28996163956212e-14	-1.14466709634395	0.767	0.499	1.72224799981861e-09	CD74	off
APBB1IP	6.21540689990302e-14	-0.650227291098079	0.032	0.119	2.49523725403507e-09	APBB1IP	off
CA2	7.05993887736476e-14	-0.747307963521105	0.06	0.156	2.83428306170686e-09	CA2	off
TRBC2	1.779164745407e-13	-1.5121270442603	0.06	0.151	7.14263478691095e-09	TRBC2	off
RAB31	1.87722670441743e-13	0.518827905867236	0.165	0.087	7.5363143275542e-09	RAB31	on
HLA-DRB1	2.49789646895641e-13	-0.843855515102804	0.391	0.222	1.00280551642724e-08	HLA-DRB1	off
G0S2	2.96096611453975e-13	-0.263361600687874	0.158	0.078	1.18870945634313e-08	G0S2	off
CD3G	4.92964540551713e-13	-1.09084808210634	0.025	0.105	1.97905544449891e-08	CD3G	off
VAMP2	5.56477306630511e-13	-0.278102401492727	0.244	0.129	2.23403379519885e-08	VAMP2	off
MUC4	1.86765009047104e-12	-0.885707070432658	0.075	0.164	7.49786805320503e-08	MUC4	off
CD3D	2.25128730884408e-12	-1.20820535595533	0.042	0.122	9.03801803008546e-08	CD3D	off
RPL21P16	6.39372101372126e-12	-0.315870421678899	0.185	0.094	2.56682323816854e-07	RPL21P16	off
TRA2B	7.46898751948749e-12	-0.250749498561234	0.615	0.367	2.99849972957345e-07	TRA2B	off
CTSD	1.01222260020436e-11	-0.487953939124314	0.44	0.259	4.06366885078041e-07	CTSD	off
SAMSN1	2.0628164229401e-11	-0.675669372448399	0.028	0.101	8.28138281153533e-07	SAMSN1	off
R3HDM2	2.32240987737506e-11	-0.256826766545844	0.314	0.178	9.32354669370993e-07	R3HDM2	off
GPR183	2.41047792676787e-11	-0.856160318906672	0.032	0.106	9.6771046848023e-07	GPR183	off
ALOX5AP	2.93934294285455e-11	-0.791336200053042	0.042	0.118	1.18002861783839e-06	ALOX5AP	off
WDR60	5.61349120714599e-11	-0.255760567452884	0.438	0.258	2.25359218002083e-06	WDR60	off
RPL13AP5	1.01569678099535e-10	-0.416380947359253	0.237	0.13	4.07761629698392e-06	RPL13AP5	off
AC109326.1	1.41510916283011e-10	-0.696837007938666	0.032	0.101	5.68109724509775e-06	AC109326.1	off
RPL6P27	2.54135173447438e-10	-0.279227831616569	0.227	0.127	1.02025106732209e-05	RPL6P27	off
HLA-DRB6	3.46156637031419e-10	-0.723644306992891	0.316	0.183	1.38968043502633e-05	HLA-DRB6	off
TYROBP	3.61502320530051e-10	-1.01177634396698	0.038	0.108	1.45128721599994e-05	TYROBP	off
PABPC4	4.1156642021794e-10	-0.442506236190242	0.487	0.288	1.65227455060694e-05	PABPC4	off
DST	5.98494733165964e-10	-0.299398079292041	0.792	0.496	2.40271695576808e-05	DST	off
CYTIP	6.02929297266653e-10	-0.536837708709497	0.044	0.113	2.42051995680671e-05	CYTIP	off
FCER1G	6.22437196449944e-10	-0.88994944921231	0.034	0.101	2.49883636886794e-05	FCER1G	off
MT1X	6.66093947104027e-10	-0.579113182657266	0.268	0.158	2.67410076004383e-05	MT1X	off
PKIB	7.20299391133046e-10	-0.388825315038887	0.038	0.106	2.89171393564273e-05	PKIB	off
NXPE4	7.44751481052348e-10	-0.35700836654907	0.039	0.107	2.98987929583276e-05	NXPE4	off
IQGAP2	7.56038101012121e-10	-0.403974036288658	0.067	0.142	3.03519056032326e-05	IQGAP2	off
LCP1	7.96275974099116e-10	-0.839280799361612	0.079	0.155	3.19672952561831e-05	LCP1	off
TRAC	8.18245491271447e-10	-0.938108016020753	0.039	0.105	3.28492834925835e-05	TRAC	off
CDK11B	1.16868480200126e-09	-0.290803097292703	0.367	0.217	4.69180200611426e-05	CDK11B	off
KMT2A	1.29829689357711e-09	-0.279118625299359	0.466	0.28	5.21214270895466e-05	KMT2A	off
LSP1	1.36930497435518e-09	-0.524220704368675	0.039	0.105	5.49721175004629e-05	LSP1	off
PHF14	2.08019448657593e-09	-0.266902459482847	0.509	0.309	8.35114878580773e-05	PHF14	off
RPS29	2.12442600403246e-09	-0.90741742817281	0.966	0.73	8.52872063578871e-05	RPS29	off
SELENBP1	3.36955389226816e-09	-1.00844828606974	0.162	0.228	0.000135274110558998	SELENBP1	off
AC103702.2	3.99119645837509e-09	-0.348088991048114	0.381	0.229	0.000160230573017926	AC103702.2	off
AC007969.1	4.67380409285757e-09	-0.417214370108091	0.269	0.158	0.00018763453911186	AC007969.1	off
AL590867.2	5.959735049617e-09	-0.603562106442891	0.259	0.148	0.000239259523301924	AL590867.2	off
RPL14P1	1.00918737569554e-08	-0.396915502359196	0.209	0.119	0.000405148363846733	RPL14P1	off
AMD1	1.47343940537478e-08	-0.321183595943468	0.399	0.245	0.000591526983681757	AMD1	off
DHX36	2.33868195662309e-08	-0.250843598232586	0.438	0.273	0.000938887258305906	DHX36	off
AC099560.2	3.19275754731661e-08	-1.31983783342122	0.11	0.173	0.00128176444494573	AC099560.2	off
CCL4	3.61862215896142e-08	-1.72439099066901	0.063	0.128	0.00145273205193665	CCL4	off
ARL4C	4.0022278583618e-08	-0.256663525318697	0.169	0.097	0.00160673439601793	ARL4C	off
IGLC3	4.82207746159614e-08	-3.65463380588709	0.06	0.12	0.00193587121773239	IGLC3	off
CCL28	6.42823383792785e-08	-0.345403559895256	0.059	0.119	0.00258067875657451	CCL28	off
HEXIM1	1.16687235533634e-07	-0.264995190494326	0.302	0.183	0.00468452575773329	HEXIM1	off
GUCA2A	1.35747299513513e-07	-1.04978934272355	0.08	0.14	0.0054497110862695	GUCA2A	off
HLA-DQA2	3.29690078323531e-07	-0.719580333660068	0.047	0.101	0.0132357378843765	HLA-DQA2	off
FCGBP	3.94594788685169e-07	-0.905613248070171	0.05	0.104	0.0158414023865548	FCGBP	off
KMT2E-AS1	5.07465184996434e-07	-0.332349457158436	0.231	0.14	0.0203726973168668	KMT2E-AS1	off
EML4	7.14071620684072e-07	-0.369376425227222	0.563	0.346	0.0286671192839828	EML4	off
PTMAP5	9.0579040623568e-07	-0.560833650298269	0.253	0.155	0.0363638616487376	PTMAP5	off
EPB41	1.19684216840823e-06	-0.277652303352337	0.275	0.172	0.0480484256929168	EPB41	off
MBNL1	1.29480597920625e-06	-0.250987599831702	0.709	0.457	0.0519812808412141	MBNL1	off
SNORD3A	1.32658355551593e-06	-1.00648194971126	0.125	0.176	0.0532570234197424	SNORD3A	off
PSIP1	1.37418576571383e-06	-0.250820780343788	0.245	0.155	0.0551680617503475	PSIP1	off
DUSP2	1.42030410069574e-06	-0.433639461912033	0.227	0.143	0.0570195284265312	DUSP2	off
HLA-DPA1	1.47398113956411e-06	-0.922865749300505	0.3	0.188	0.0591744468289406	HLA-DPA1	off
TYMP	1.70757651886627e-06	-0.314234173090512	0.248	0.156	0.0685523669264054	TYMP	off
ID2	2.33062369037689e-06	-0.338610373756244	0.764	0.546	0.0935652186738705	ID2	off
FNBP4	3.38535458809361e-06	-0.298340127210572	0.623	0.392	0.135908445293606	FNBP4	off
MPHOSPH8	3.60198324357106e-06	-0.259243372918129	0.572	0.375	0.144605219296404	MPHOSPH8	off
CXCR4	5.80543020769396e-06	-0.598967047627793	0.058	0.105	0.233064801118082	CXCR4	off
DNMT1	6.04650682814048e-06	-0.263533543790803	0.395	0.259	0.242743063122528	DNMT1	off
ERICH1	6.12288655830537e-06	-0.328104564165316	0.35	0.223	0.245809403769727	ERICH1	off
CITED2	6.96325221236338e-06	-0.61114684526921	0.296	0.193	0.27954672331754	CITED2	off
SELENOP	8.3949319962857e-06	-0.749252661023026	0.338	0.216	0.337022939922886	SELENOP	off
GUSB	1.21441027723034e-05	-0.252857040511867	0.296	0.192	0.487537149896891	GUSB	off
NBEAL1	1.51655373275045e-05	-0.274597884153788	0.373	0.241	0.608835661549994	NBEAL1	off
GMFG	1.61324757789258e-05	-0.50157872895152	0.079	0.126	0.647654372620756	GMFG	off
RPL21P28	1.88780443611926e-05	-0.587747885091142	0.247	0.156	0.757877968924439	RPL21P28	off
ZNF638	2.01331735545492e-05	-0.253512898488281	0.539	0.349	0.808266385520932	ZNF638	off
STK17B	2.32518521132391e-05	-0.519401534413214	0.32	0.207	0.933468854938097	STK17B	off
MT-TT	2.52213815225245e-05	-0.480086968843652	0.192	0.226	1	MT-TT	off
NR4A2	2.65185718405021e-05	-0.694557357795866	0.244	0.159	1	NR4A2	off
METTL7A	2.67624516798686e-05	-0.261294630178787	0.067	0.112	1	METTL7A	off
DDX24	4.89221991471876e-05	-0.441533417000592	0.52	0.348	1	DDX24	off
HLA-DQB1	5.01028913318559e-05	-0.647121761817786	0.06	0.102	1	HLA-DQB1	off
AC005912.1	5.07087163975221e-05	-0.689963742101252	0.231	0.148	1	AC005912.1	off
SYTL2	6.01011537343876e-05	-0.338438898731826	0.503	0.335	1	SYTL2	off
ITM2C	6.94866070210984e-05	-0.885354877911246	0.351	0.34	1	ITM2C	off
THBS1	7.26597892478695e-05	0.313261347785576	0.114	0.075	1	THBS1	on
SRSF7	9.15506738282278e-05	-0.260144943833217	0.731	0.503	1	SRSF7	off
MT-TP	9.77040280126084e-05	-0.96791438736083	0.233	0.264	1	MT-TP	off
TMEM107	0.000105329523297435	-0.341137086389663	0.145	0.092	1	TMEM107	off
AP001324.1	0.000116764092116033	-0.447820501658708	0.176	0.114	1	AP001324.1	off
ANKRD36	0.000124786066102539	-0.536583492586461	0.176	0.207	1	ANKRD36	off
NLRC5	0.000151846833700147	-0.264426976004538	0.225	0.15	1	NLRC5	off
ANKRD49	0.000204434247827009	-0.263277461345656	0.209	0.139	1	ANKRD49	off
DPP7	0.000242668532136797	-0.290222117473673	0.232	0.156	1	DPP7	off
SP110	0.000261659137355622	-0.313915103610972	0.263	0.18	1	SP110	off
AKAP9	0.000264995472206226	-0.517995313803178	0.826	0.657	1	AKAP9	off
SRRM2	0.000283918350222185	-0.595322639791718	0.828	0.641	1	SRRM2	off
ANKRD36C	0.000300865006427669	-0.6146770582931	0.288	0.294	1	ANKRD36C	off
ATRX	0.000344809029592012	-0.304768900369031	0.653	0.439	1	ATRX	off
SMAP2	0.000347548060118931	-0.308745998083737	0.205	0.138	1	SMAP2	off
CTSL	0.000398048863333139	-0.26372368494407	0.123	0.082	1	CTSL	off
CCDC14	0.000560574886142	-0.293293184507671	0.378	0.255	1	CCDC14	off
HLA-DMA	0.000842436296188214	-0.365120277136588	0.196	0.134	1	HLA-DMA	off
ANKRD36B	0.000856321443119175	-0.522163316209071	0.197	0.218	1	ANKRD36B	off
HSP90AB3P	0.00087431525593524	-0.425586870782126	0.145	0.097	1	HSP90AB3P	off
TNRC6B	0.000942112565731005	-0.401698133532926	0.398	0.268	1	TNRC6B	off
MT1G	0.00099303058810966	-1.09167459167555	0.151	0.179	1	MT1G	off
AC027290.2	0.00106368679180314	-0.367078455435727	0.114	0.145	1	AC027290.2	off
ABCA5	0.0011532395396083	-0.282300853610266	0.072	0.104	1	ABCA5	off
CENPF	0.00116020392827755	-0.286427109079479	0.338	0.253	1	CENPF	off
ANKRD12	0.00127915362683229	-0.367612060468364	0.582	0.398	1	ANKRD12	off
CCL3	0.00128752949842075	-1.09893697153569	0.071	0.104	1	CCL3	off
RGCC	0.00130393179514507	-0.362561343200031	0.139	0.096	1	RGCC	off
RERE	0.00143716669524913	-0.400772718914398	0.292	0.203	1	RERE	off
FABP1	0.0014833344315962	0.493450115420036	0.441	0.369	1	FABP1	on
CPM	0.00149140182202046	-0.340089544320286	0.07	0.102	1	CPM	off
RPL12P4	0.00219264408317942	-0.292808448219783	0.122	0.082	1	RPL12P4	off
MT-TE	0.00238988184188185	-0.43068432674313	0.168	0.194	1	MT-TE	off
CIRBP	0.00270227077122937	-0.472924065119827	0.425	0.288	1	CIRBP	off
ITSN2	0.00342276290988107	-0.41484552207225	0.426	0.294	1	ITSN2	off
SON	0.00401319682327265	-0.527826297575044	0.823	0.638	1	SON	off
ZFC3H1	0.00569151605154151	-0.371104008875775	0.487	0.333	1	ZFC3H1	off
PDCD4	0.00583940396790961	-0.590234447891576	0.316	0.296	1	PDCD4	off
RPL26P19	0.00608311129816319	-0.502095577163627	0.18	0.127	1	RPL26P19	off
ZZEF1	0.00663766780582007	-0.368684710905095	0.16	0.177	1	ZZEF1	off
SAMHD1	0.00696261217842343	-0.302563400914276	0.185	0.135	1	SAMHD1	off
PIK3R1	0.00747005838560745	-0.487605054680222	0.294	0.214	1	PIK3R1	off
CA12	0.00764523887875631	-0.251375434572324	0.087	0.114	1	CA12	off
RNPC3	0.00870975794197549	-0.619834183145504	0.288	0.28	1	RNPC3	off
NEAT1	0.00894637929167494	-0.6016055460549	0.857	0.688	1	NEAT1	off
PNISR	0.00910134534711556	-0.315761622939758	0.723	0.494	1	PNISR	off
RPL13P12	0.00944693482063207	-0.998911726836335	0.365	0.253	1	RPL13P12	off
CREM	0.0108534743636238	-0.333159721541387	0.125	0.089	1	CREM	off
MIS18BP1	0.0111835637460574	-0.331351629621773	0.39	0.281	1	MIS18BP1	off
MTND2P28	0.0122279389378694	-0.421936281516594	0.157	0.172	1	MTND2P28	off
ERN2	0.0126635338789025	-0.346258023649708	0.119	0.139	1	ERN2	off
PNN	0.0136593201273831	-0.400615209171954	0.641	0.434	1	PNN	off
BDP1	0.0149836586026656	-0.41268472892033	0.496	0.346	1	BDP1	off
USP34	0.0159442418567703	-0.30147428146313	0.432	0.308	1	USP34	off
H1FX	0.0210557939155363	-0.900784853437334	0.335	0.238	1	H1FX	off
CWF19L2	0.0252378075002985	-0.34631294930547	0.288	0.213	1	CWF19L2	off
VPS13A	0.0321579164338009	-0.523308921251679	0.394	0.344	1	VPS13A	off
ASH1L	0.0327137249589089	-0.311181689491214	0.445	0.319	1	ASH1L	off
AC034236.1	0.0399796447474894	-0.494489157684303	0.15	0.111	1	AC034236.1	off
NKTR	0.043090581315229	-0.379992170962594	0.462	0.331	1	NKTR	off
WIPF1	0.0431606071891274	-0.357435721014892	0.092	0.11	1	WIPF1	off
CENPC	0.0449325480164116	-0.334941930905607	0.287	0.214	1	CENPC	off
CEP295	0.0493384497835148	-0.3246053954796	0.294	0.22	1	CEP295	off
RAC2	0.0510519257568173	-0.588935502652305	0.197	0.147	1	RAC2	off
TCF25	0.0514329371644452	-0.433934173680881	0.633	0.438	1	TCF25	off
FOXP1	0.0557356647438871	-0.320741548411226	0.308	0.237	1	FOXP1	off
UPF2	0.0565534176141622	-0.410690160312838	0.547	0.383	1	UPF2	off
MT-TV	0.0572249955562811	-0.469090038402076	0.386	0.295	1	MT-TV	off
AC024293.1	0.058633875395947	-0.544547385916067	0.196	0.149	1	AC024293.1	off
HERC2	0.059006173010337	-0.334579140309394	0.245	0.184	1	HERC2	off
AL049873.1	0.0623325814196	-0.338444744079889	0.106	0.08	1	AL049873.1	off
DDX46	0.0670156349844038	-0.385092869608471	0.456	0.331	1	DDX46	off
ATP2C2	0.0680632121829045	-0.359458390359955	0.142	0.15	1	ATP2C2	off
ARHGDIB	0.0739850373530394	-0.764431029091372	0.33	0.241	1	ARHGDIB	off
IGHG4	0.0803745905459709	-1.96890743247155	0.106	0.118	1	IGHG4	off
DMXL2	0.0806618052122477	-0.2702596049397	0.106	0.118	1	DMXL2	off
MIR194-2HG	0.0878616657470108	-0.311074503309278	0.125	0.096	1	MIR194-2HG	off
SPG7	0.0910157406254998	-0.307470471926583	0.225	0.172	1	SPG7	off
TSPYL2	0.095733736509696	-0.448582285224822	0.126	0.098	1	TSPYL2	off
PHYKPL	0.111713536886354	-0.332386656039724	0.218	0.167	1	PHYKPL	off
SPPL2B	0.112930818931916	-0.351607272154352	0.205	0.159	1	SPPL2B	off
SUGP2	0.124215662976789	-0.287517677630133	0.272	0.21	1	SUGP2	off
ZNF91	0.14488489248511	-0.279426175753869	0.304	0.233	1	ZNF91	off
MT-TL1	0.157256516531439	-0.532245670471366	0.328	0.296	1	MT-TL1	off
[truncated: 53 more rows]
