# Supplementary material for: Anoikis-related gene signatures in colorectal cancer: implications for cell differentiation, immune infiltration, and prognostic prediction
Source: Sci Rep. 2024 May 21;14:11525. doi: 10.1038/s41598-024-62370-y (PMC11109202; doi:10.1038/s41598-024-62370-y)
Supplement: Supplementary file 5 — Supplementary Table 4. [file 41598_2024_62370_MOESM5_ESM.csv]

	p_val	avg_log2FC	pct.1	pct.2	p_val_adj	cluster	gene
B2M	0	-0.958719744879989	0.965	0.978	0	off	B2M
MT-CO2	0	1.85727939946778	1	0.972	0	on	MT-CO2
IGKC	0	-0.766943394981459	0.373	0.967	0	off	IGKC
JCHAIN	0	-0.906119543664462	0.224	0.731	0	off	JCHAIN
RPS27	0	-1.91829946909333	0.873	0.946	0	off	RPS27
MT-RNR2	0	1.11678875335254	1	1	0	on	MT-RNR2
IGHA1	0	-0.72036953671687	0.3	0.846	0	off	IGHA1
JUN	0	-1.62630463755111	0.87	0.94	0	off	JUN
IGHA2	0	-1.25134089800452	0.324	0.955	0	off	IGHA2
H3F3B	0	-1.51598625746749	0.783	0.853	0	off	H3F3B
RGS1	0	-2.13469258468749	0.186	0.604	0	off	RGS1
BTG1	0	-2.33570074415614	0.467	0.762	0	off	BTG1
MT-ND4	0	1.30468597267192	1	0.995	0	on	MT-ND4
MT-CO3	0	2.59522095710288	1	0.992	0	on	MT-CO3
MT-CO1	0	1.65383596537174	1	0.998	0	on	MT-CO1
MT-ND1	0	1.33342987688251	0.997	0.932	0	on	MT-ND1
MT-ATP6	0	1.67193680337217	1	0.986	0	on	MT-ATP6
MT-ND2	0	1.52347829150133	0.997	0.946	0	on	MT-ND2
MT-CYB	0	1.23071959074152	1	0.981	0	on	MT-CYB
CCL5	0	-4.30287865180221	0.189	0.922	0	off	CCL5
MT-RNR1	0	0.676878993869428	1	0.98	0	on	MT-RNR1
HLA-B	0	-1.2728597919825	0.824	0.88	0	off	HLA-B
IGLC2	0	-0.322765466401526	0.311	0.814	0	off	IGLC2
CD69	0	-2.81977863273649	0.108	0.549	0	off	CD69
RPL13P12	0	-2.37401450676741	0.285	0.619	0	off	RPL13P12
AC005912.1	0	-2.08393168950707	0.137	0.433	0	off	AC005912.1
ANXA2	0	1.69133564573497	0.783	0.231	0	on	ANXA2
CD52	0	-2.93307658113795	0.148	0.681	0	off	CD52
CD3D	0	-2.2324374892706	0.071	0.398	0	off	CD3D
MTATP6P1	0	0.973177577048657	0.95	0.711	0	on	MTATP6P1
SRGN	0	-1.81375621238721	0.179	0.541	0	off	SRGN
AL669831.3	0	-2.00223627360195	0.243	0.653	0	off	AL669831.3
S100A10	0	1.24289996313328	0.833	0.414	0	on	S100A10
IFITM3	0	1.42921663772499	0.615	0.155	0	on	IFITM3
CD7	0	-1.92283668849625	0.041	0.291	0	off	CD7
S100A6	0	1.50704798340371	0.951	0.57	0	on	S100A6
CXCL3	0	2.26713936834109	0.639	0.094	0	on	CXCL3
MT-ND3	0	0.90797583802431	0.986	0.8	0	on	MT-ND3
TXN	0	1.23811062872254	0.76	0.289	0	on	TXN
GOLGA4	0	0.714690360461612	0.646	0.181	0	on	GOLGA4
PTPRC	0	-1.9676610610257	0.122	0.44	0	off	PTPRC
RPS29	0	-1.98794561925154	0.797	0.884	0	off	RPS29
PNRC1	0	-2.02537950067205	0.442	0.657	0	off	PNRC1
TCIM	0	1.36838639450807	0.484	0.089	0	on	TCIM
CD3G	0	-2.13082532757265	0.059	0.351	0	off	CD3G
S100A11	0	1.8979677051697	0.777	0.212	0	on	S100A11
TRBC2	0	-2.3398533230273	0.103	0.453	0	off	TRBC2
AC016739.1	0	-2.67396237337986	0.209	0.626	0	off	AC016739.1
HSPD1	0	1.36923009809508	0.735	0.234	0	on	HSPD1
GZMA	0	-2.72967767829166	0.045	0.335	0	off	GZMA
HSPH1	0	1.98374269771214	0.681	0.149	0	on	HSPH1
EPCAM	0	1.40994884294086	0.678	0.185	0	on	EPCAM
HCST	0	-1.9840485036407	0.064	0.332	0	off	HCST
CD46	0	1.09677963687036	0.639	0.131	0	on	CD46
CEACAM5	0	1.54014472626197	0.64	0.118	0	on	CEACAM5
FAT1	0	1.29458495031734	0.484	0.035	0	on	FAT1
KRT18	0	1.74699289343873	0.788	0.258	0	on	KRT18
CXCL2	0	1.74370080153063	0.483	0.067	0	on	CXCL2
HSPB1	0	1.37105147390835	0.792	0.297	0	on	HSPB1
AC099560.2	0	-2.7455683978126	0.162	0.607	0	off	AC099560.2
CEACAM6	0	2.07255829275694	0.601	0.05	0	on	CEACAM6
FERMT1	0	0.997627263635409	0.442	0.051	0	on	FERMT1
EHF	0	0.834743507479932	0.519	0.099	0	on	EHF
CXCL1	0	2.49874207023118	0.555	0.042	0	on	CXCL1
DSG2	0	1.27606396814616	0.502	0.062	0	on	DSG2
ENO1	0	1.0037946993513	0.629	0.179	0	on	ENO1
SLC12A2	0	1.46035757343471	0.583	0.084	0	on	SLC12A2
ENAM	0	-1.41989464832952	0.134	0.669	0	off	ENAM
RPL41	0	-1.8928538034319	0.557	0.703	0	off	RPL41
TSPAN8	0	1.51213884851268	0.546	0.093	0	on	TSPAN8
SSFA2	0	0.917815026345061	0.451	0.066	0	on	SSFA2
ITGA6	0	1.05992554232035	0.472	0.059	0	on	ITGA6
GPX2	0	1.34572209687173	0.598	0.113	0	on	GPX2
CD24	0	1.29101825361107	0.578	0.127	0	on	CD24
SPTBN1	0	1.15216021048926	0.598	0.106	0	on	SPTBN1
CXCL8	0	2.2373972709379	0.487	0.037	0	on	CXCL8
EPB41L2	0	0.879196289963988	0.454	0.055	0	on	EPB41L2
MKI67	0	1.47000539771136	0.393	0.037	0	on	MKI67
TM4SF1	0	1.69346803819482	0.391	0.018	0	on	TM4SF1
EREG	0	1.61667514147334	0.393	0.013	0	on	EREG
GPRC5A	0	1.37792265007117	0.533	0.065	0	on	GPRC5A
S100P	0	1.73024444020678	0.504	0.035	0	on	S100P
ITGA2	0	1.08336735477442	0.355	0.008	0	on	ITGA2
UCA1	0	2.04122656520301	0.408	0.005	0	on	UCA1
AL590867.2	1.88324161370997e-307	-1.92431319669575	0.151	0.43	7.56046178240006e-303	off	AL590867.2
RPLP2	6.40850510733527e-306	-1.30216648620765	0.894	0.887	2.57275846039082e-301	off	RPLP2
LINC01871	4.34191650651646e-304	-1.91777239766103	0.025	0.253	1.7431058007061e-299	off	LINC01871
MAP3K20	5.69208440694446e-300	0.861990322100133	0.333	0.01	2.28514420601192e-295	on	MAP3K20
DSP	4.06465378845826e-298	0.827175781322456	0.509	0.106	1.63179590991445e-293	on	DSP
PHLDA1	2.35492745075091e-296	0.866328103324714	0.486	0.089	9.45409174378459e-292	on	PHLDA1
PTMAP5	9.48936301314294e-295	-1.83105725313736	0.17	0.444	3.80959967525637e-290	off	PTMAP5
PKM	1.29054781531265e-293	0.840649261544011	0.596	0.167	5.18103325935415e-289	on	PKM
LAD1	8.84273143569743e-292	0.840106849299286	0.352	0.023	3.55000296217509e-287	on	LAD1
ANXA3	3.86811088556161e-288	0.924682327317322	0.322	0.01	1.55289179611756e-283	on	ANXA3
PLCB4	1.90880908135068e-287	0.914327871350231	0.372	0.034	7.66310493799044e-283	on	PLCB4
CCT5	1.24620161080508e-285	0.734799736577813	0.408	0.052	5.00300098673805e-281	on	CCT5
CALB1	1.90228392431097e-283	1.29486638924624	0.297	0	7.63690904253881e-279	on	CALB1
ANLN	2.18847749981644e-280	1.1114862107366	0.306	0.006	8.78586177076309e-276	on	ANLN
TRAC	5.56748770616592e-278	-1.82554314864465	0.065	0.316	2.23512361451737e-273	off	TRAC
PERP	8.77592485543475e-278	0.876163988784304	0.545	0.14	3.52318279246284e-273	on	PERP
CTNNA1	2.27421896411601e-276	0.656143783942508	0.444	0.075	9.13007945334012e-272	on	CTNNA1
CFTR	1.31668199635336e-275	0.802221881668368	0.394	0.05	5.28595154256021e-271	on	CFTR
TRIM2	8.08337975254784e-275	0.717432528318447	0.376	0.041	3.24515363545785e-270	on	TRIM2
CCT6A	1.53309253403896e-271	0.657251939703724	0.473	0.094	6.15475328715282e-267	on	CCT6A
MET	6.39764823680822e-271	0.83204607675603	0.296	0.005	2.56839986114903e-266	on	MET
TRBC1	2.05366348028212e-270	-1.92388647530449	0.055	0.294	8.24463740794061e-266	off	TRBC1
RPL23A	8.73440620772212e-270	-1.49152187120352	0.73	0.772	3.50651471615212e-265	off	RPL23A
FYB1	4.07283687647921e-268	-1.9119269512701	0.076	0.326	1.63508109243134e-263	off	FYB1
RPLP1	1.91977025551566e-267	-1.16527957798939	0.933	0.919	7.70710966779318e-263	off	RPLP1
HSP90B1	2.19884220832516e-267	0.778415884255633	0.86	0.408	8.8274719295422e-263	on	HSP90B1
LDHA	2.20689369121512e-266	0.948514714832537	0.547	0.153	8.8597954127522e-262	on	LDHA
ECT2	2.87944953031315e-266	0.815826572596346	0.305	0.01	1.15598380843952e-261	on	ECT2
CCND1	7.69974158222049e-266	0.741252040983399	0.368	0.042	3.09113825559824e-261	on	CCND1
CD96	1.12647201404028e-265	-1.74052626412374	0.039	0.258	4.52233454756609e-261	off	CD96
TPM2	1.41150666776181e-264	0.737708205843934	0.319	0.017	5.66663466839655e-260	on	TPM2
ARHGAP5	2.67217627463961e-264	0.656959258132593	0.405	0.061	1.07277188721682e-259	on	ARHGAP5
S100A16	7.04711046192978e-264	0.893323129851957	0.359	0.039	2.82913296604633e-259	on	S100A16
EPRS	1.43067412188757e-263	0.683159673567913	0.494	0.113	5.74358432972985e-259	on	EPRS
HSPA5	1.10926545334378e-262	1.1344457057417	0.704	0.29	4.45325708899392e-258	on	HSPA5
CENPF	1.32283315483842e-260	1.32456496575195	0.373	0.048	5.3106459834143e-256	on	CENPF
ROCK2	2.95579598581511e-260	0.53795933374304	0.489	0.105	1.18663385646533e-255	on	ROCK2
SNORD13	4.0049305134863e-258	-1.68068806647816	0.039	0.253	1.60781940394421e-253	off	SNORD13
IL33	1.11324976805008e-257	0.841952875322096	0.29	0.007	4.46925251881385e-253	on	IL33
MYO6	7.36651446050949e-256	0.676769147569262	0.41	0.067	2.95736089531614e-251	on	MYO6
ASS1	1.81349935966122e-254	0.933413585509496	0.407	0.07	7.28047452929594e-250	on	ASS1
JUNB	7.89773769890828e-254	-1.56847164340426	0.658	0.729	3.17062577660372e-249	off	JUNB
KLK10	2.16657064452499e-253	1.12073871536001	0.273	0.001	8.69791450951002e-249	on	KLK10
C12orf75	1.04084751936469e-252	0.731246255460931	0.453	0.093	4.17858645124149e-248	on	C12orf75
RPL39	1.4235270838758e-250	-1.27186620978332	0.668	0.766	5.71489183092778e-246	off	RPL39
EVL	3.9998196764589e-249	-1.58699137403615	0.051	0.272	1.60576760731119e-244	off	EVL
TSC22D1	4.36151561207664e-247	0.614997824730986	0.521	0.133	1.75097405762429e-242	on	TSC22D1
ZFP36	4.6241137028111e-247	-1.57282957859065	0.582	0.675	1.85639668713054e-242	off	ZFP36
HSPA1A	1.24373180008897e-246	0.790222135965102	0.737	0.302	4.99308568463717e-242	on	HSPA1A
CCT3	1.39631389117603e-246	0.583778939312898	0.418	0.076	5.6056417475153e-242	on	CCT3
MACC1	2.17845386104381e-241	0.737578629178326	0.297	0.017	8.74562087054646e-237	on	MACC1
DST	3.60145848430031e-241	0.570603838217398	0.524	0.14	1.4458415231072e-236	on	DST
TSC22D3	1.20150676725602e-240	-1.93901144262761	0.174	0.423	4.82356906782602e-236	off	TSC22D3
CAPN8	2.12438120973792e-240	0.809078343312286	0.337	0.037	8.52854080461383e-236	on	CAPN8
IER3	2.00363494039384e-239	0.722581347058	0.693	0.273	8.04379283170512e-235	on	IER3
SERPINB5	2.42381212285356e-239	0.823027093803563	0.265	0.003	9.73063614840791e-235	on	SERPINB5
HDLBP	6.60257569163702e-239	0.574216001442821	0.488	0.12	2.6506700371646e-234	on	HDLBP
FAM120A	3.23057394117488e-237	0.553334009356779	0.411	0.076	1.29694621442407e-232	on	FAM120A
VIL1	1.49650673739192e-235	0.589500025519151	0.429	0.087	6.00787594793361e-231	on	VIL1
ATP1B1	3.61766156234734e-235	1.05137062827065	0.49	0.133	1.45234641081996e-230	on	ATP1B1
TKT	1.67470847748453e-234	0.600741515759224	0.402	0.073	6.7232846537094e-230	on	TKT
EIF3E	4.32550819048457e-234	0.585299500647988	0.506	0.135	1.73651851815194e-229	on	EIF3E
EMP2	6.97013447070074e-234	0.615531399736043	0.374	0.059	2.79823018460752e-229	on	EMP2
GALNT5	7.18826130433775e-234	0.75161755353215	0.291	0.018	2.88579938323943e-229	on	GALNT5
PUM3	1.25746650470781e-233	0.553838653480886	0.494	0.124	5.04822502979998e-229	on	PUM3
PON2	1.44769177595711e-232	0.641381347269022	0.315	0.03	5.8119034037574e-228	on	PON2
NQO1	2.69724989270214e-232	0.737235759539224	0.302	0.023	1.0828379419242e-227	on	NQO1
AKAP12	1.36640729032205e-231	1.3850030589144	0.274	0.011	5.48557870772692e-227	on	AKAP12
CCL20	1.52315484105747e-230	1.75074213339979	0.317	0.035	6.11485742490932e-226	on	CCL20
RPS28	7.1284228698049e-230	-1.33026529867147	0.693	0.75	2.86177664531188e-225	off	RPS28
H1FX	1.22848947600746e-228	-1.84644402895663	0.257	0.485	4.93189385037953e-224	off	H1FX
CYP2W1	1.28721038276348e-228	0.788409323154245	0.252	0.002	5.16763480264226e-224	on	CYP2W1
GPR65	2.3800497902126e-228	-1.67468655008466	0.033	0.224	9.55494788778751e-224	off	GPR65
ANXA4	5.29103484248704e-228	0.623143738287093	0.35	0.05	2.12413884786485e-223	on	ANXA4
PMEPA1	6.01123623899227e-228	0.909377983982215	0.293	0.022	2.41327090050584e-223	on	PMEPA1
SERPINH1	1.70578957201653e-226	0.936526999142424	0.288	0.02	6.84806281581757e-222	on	SERPINH1
ADD3	5.35994131824919e-226	0.52399516865319	0.465	0.111	2.15180204162432e-221	on	ADD3
SCD	1.13902176560078e-225	0.824045259682225	0.28	0.016	4.57271678018088e-221	on	SCD
PTMAP2	1.74119988916233e-225	-1.89216785677148	0.303	0.5	6.99022107503108e-221	off	PTMAP2
CD2	6.16150957055103e-225	-1.78562957218261	0.06	0.275	2.47359963219342e-220	off	CD2
CD3E	8.97589730839064e-225	-1.41051573398751	0.037	0.231	3.60346373342651e-220	off	CD3E
ZFP36L2	1.22815746056903e-224	-1.61605140080195	0.589	0.668	4.93056094120044e-220	off	ZFP36L2
RPL21	1.62895958112733e-224	-1.18782000226657	0.883	0.864	6.5396211343938e-220	off	RPL21
PTBP3	4.38116646890433e-224	0.501747280186423	0.481	0.12	1.75886309060633e-219	on	PTBP3
LMO7	6.8900814874839e-224	0.736970610168245	0.39	0.072	2.76609211396529e-219	on	LMO7
DNAJC15	1.16503930479269e-222	0.637054939022076	0.514	0.15	4.67716679302075e-218	on	DNAJC15
CLTC	1.08088132354104e-221	0.522934439385211	0.372	0.062	4.33930616148787e-217	on	CLTC
CAPZA2	2.96377553027154e-221	0.581697662499764	0.349	0.053	1.18983732438281e-216	on	CAPZA2
VMP1	9.00733674354867e-221	0.657665729482856	0.642	0.234	3.61608540906505e-216	on	VMP1
VDAC1	2.17786477351407e-220	0.670761917748427	0.518	0.154	8.74325591974957e-216	on	VDAC1
PPA1	5.14448932715966e-220	0.58572056029252	0.491	0.136	2.06530668528152e-215	on	PPA1
RNF43	8.11052056780364e-220	0.611514423721615	0.305	0.03	3.25604958715045e-215	on	RNF43
KIF5B	1.38741655518038e-219	0.50122699454265	0.572	0.18	5.56992250242714e-215	on	KIF5B
CCT2	4.50988425059881e-219	0.502945427684517	0.423	0.091	1.8105381312454e-214	on	CCT2
ADAM9	3.18259077180639e-218	0.594839032201835	0.267	0.013	1.27768289124939e-213	on	ADAM9
CANX	3.91905220351042e-218	0.575563602880901	0.511	0.15	1.57334269762129e-213	on	CANX
IPO7	6.70226930823611e-218	0.529980521503809	0.317	0.037	2.69069303648447e-213	on	IPO7
KLK6	9.04402685118897e-218	0.840538306660127	0.25	0.005	3.63081501967833e-213	on	KLK6
KLF5	9.98765500487366e-218	0.546246076430297	0.524	0.151	4.00964397825658e-213	on	KLF5
LRPPRC	1.37845728783704e-217	0.542990094268891	0.32	0.038	5.53395462775059e-213	on	LRPPRC
NR4A2	1.79182181137003e-217	-2.04327261854736	0.132	0.359	7.19344784392611e-213	off	NR4A2
TMEM176A	3.67487900024254e-216	0.73237371696455	0.325	0.044	1.47531692343737e-211	on	TMEM176A
PABPC1	1.12013744764368e-215	-0.837523769453655	0.908	0.918	4.49690379731031e-211	off	PABPC1
MGST1	1.77353604166602e-215	0.707690753738603	0.346	0.054	7.1200377928724e-211	on	MGST1
TXNRD1	1.51860897578384e-214	0.600515487632192	0.338	0.049	6.09660759418179e-210	on	TXNRD1
PDIA4	2.11795261885874e-214	0.57513642066374	0.411	0.092	8.5027325836703e-210	on	PDIA4
GFPT1	1.05517680125517e-213	0.521671953475255	0.39	0.077	4.23611278631901e-209	on	GFPT1
HSP90AA1	1.9241379293162e-212	0.824475851270353	0.972	0.769	7.72464413103283e-208	on	HSP90AA1
BMP4	1.45484616515849e-211	0.66877989819784	0.242	0.005	5.84062541464526e-207	on	BMP4
TRIM31	3.26725620871302e-211	0.487034043637755	0.427	0.1	1.31167267754993e-206	on	TRIM31
TWF1	2.04154767835104e-210	0.546934055416275	0.309	0.038	8.19599730950808e-206	on	TWF1
EMP1	8.84527857627954e-210	1.00816907165286	0.296	0.032	3.55102553723318e-205	on	EMP1
CLDN4	1.35506926736605e-208	0.683032857133713	0.687	0.294	5.44006108076773e-204	on	CLDN4
H1F0	1.53172792107102e-208	0.607312103510988	0.522	0.161	6.14927491193171e-204	on	H1F0
AXIN2	2.02410090096843e-208	0.58824132875067	0.258	0.013	8.12595547702785e-204	on	AXIN2
NOP56	2.38515079406168e-208	0.464287263230081	0.444	0.108	9.57542637784e-204	on	NOP56
ACAP1	4.45277237384997e-208	-1.49032486293987	0.048	0.24	1.78760999720581e-203	off	ACAP1
NPSR1	1.93733259119611e-207	0.701598309855063	0.228	0	7.7776154206159e-203	on	NPSR1
RND3	2.18533236627211e-207	0.570721433789806	0.466	0.124	8.77323531763602e-203	on	RND3
PRKDC	1.11159418558106e-206	0.43968769832447	0.45	0.111	4.46260601743373e-202	on	PRKDC
ZMYM2	1.25941278063076e-206	0.554430123833302	0.361	0.064	5.05603854912026e-202	on	ZMYM2
GARS	3.10085073733072e-206	0.552319790155733	0.346	0.059	1.24486753700879e-201	on	GARS
MARCKSL1	5.89165167281096e-206	0.461619813068201	0.376	0.073	2.36526248056669e-201	on	MARCKSL1
CTTN	1.5083014776843e-205	0.512466754722877	0.304	0.036	6.05522711231137e-201	on	CTTN
NOLC1	2.2598536714352e-205	0.452522372612945	0.379	0.075	9.07240854934375e-201	on	NOLC1
UACA	4.0375863256719e-205	0.651724115756195	0.313	0.042	1.62092940630424e-200	on	UACA
AHCTF1	8.80957753734763e-205	0.571126992799709	0.28	0.025	3.53669299814358e-200	on	AHCTF1
SYNCRIP	9.23805676900175e-205	0.427862145492039	0.444	0.11	3.70871027048344e-200	on	SYNCRIP
SFN	1.12911022770337e-204	0.53412853118984	0.454	0.12	4.53292592013795e-200	on	SFN
YWHAG	3.90923096467118e-204	0.495409276233309	0.325	0.048	1.56939986307689e-199	on	YWHAG
TXNDC17	8.22029799023871e-204	0.54100590013606	0.413	0.097	3.30012083116123e-199	on	TXNDC17
LAMB3	1.65035602434477e-203	0.844080229220264	0.316	0.045	6.62551929533453e-199	on	LAMB3
SMC4	2.11785043588185e-203	0.618524356880124	0.41	0.096	8.50232235989126e-199	on	SMC4
PCCA	2.32551749251055e-203	0.782194076945917	0.268	0.021	9.33602252543285e-199	on	PCCA
BAIAP2L1	3.44047047766132e-203	0.487933198710578	0.401	0.088	1.38121127796191e-198	on	BAIAP2L1
ANKRD22	6.20663367352784e-203	0.616604113547703	0.26	0.017	2.49171515457449e-198	on	ANKRD22
RPL21P28	2.5348527811568e-202	-1.6219324043148	0.175	0.393	1.01764199752321e-197	off	RPL21P28
HLA-C	2.75197538275422e-202	-1.15439093115813	0.703	0.725	1.10480803716051e-197	off	HLA-C
PDZD8	3.44685889094666e-202	0.518889776909915	0.31	0.04	1.38377597035945e-197	on	PDZD8
SPINK1	3.84846263660596e-202	1.14889803068144	0.319	0.049	1.54500381009183e-197	on	SPINK1
ASPH	4.58898877081182e-202	0.518084857736299	0.334	0.053	1.84229543193011e-197	on	ASPH
SOX9	6.46864487171225e-202	0.687929798076817	0.331	0.053	2.5969021701976e-197	on	SOX9
TM9SF3	1.02309325631084e-201	0.392641363053677	0.432	0.106	4.10731018678549e-197	on	TM9SF3
DNAJC2	1.23221608824483e-201	0.455958900545283	0.396	0.086	4.94685470786769e-197	on	DNAJC2
BHLHE40	1.41945792689382e-201	0.729117312224526	0.36	0.07	5.69855579330795e-197	on	BHLHE40
HSPA1B	7.44795843445132e-201	0.459783858547232	0.664	0.253	2.99005739309483e-196	on	HSPA1B
RPL26P19	3.44050838129098e-200	-1.60611931996266	0.145	0.36	1.38122649475308e-195	off	RPL26P19
TCP1	1.08951883157305e-199	0.463913303696891	0.413	0.096	4.37398230123318e-195	on	TCP1
TAF1D	1.10172306904452e-199	0.464424023278502	0.649	0.24	4.42297743298614e-195	on	TAF1D
FHL2	1.25837116144703e-199	0.682720165223651	0.269	0.023	5.05185686474523e-195	on	FHL2
PPP1R15B	2.61093100097028e-199	0.533748102512823	0.377	0.078	1.04818435964953e-194	on	PPP1R15B
PLS1	4.27364564444186e-199	0.702537753011837	0.337	0.059	1.71569778041763e-194	on	PLS1
AC034236.1	4.3196562671532e-199	-1.50563091319118	0.116	0.327	1.73416920501132e-194	off	AC034236.1
SCARB2	4.35820354057486e-199	0.555337370719379	0.302	0.039	1.74964439339918e-194	on	SCARB2
RPL37	4.56334319116447e-199	-1.06861318989987	0.902	0.842	1.83199975752489e-194	off	RPL37
HMGA1	6.94561676672892e-199	0.568783562713968	0.398	0.09	2.78838730717099e-194	on	HMGA1
NKG7	8.84268963701932e-199	-1.56884889761427	0.042	0.228	3.54998618167778e-194	off	NKG7
SSBP1	1.22359821221122e-198	0.490211782464184	0.461	0.128	4.91225738274317e-194	on	SSBP1
SRPK1	1.59583810101421e-198	0.423888749051856	0.422	0.101	6.40665164033166e-194	on	SRPK1
AREG	3.16091525591433e-198	0.644782690186758	0.477	0.142	1.26898103863937e-193	on	AREG
CEBPG	3.35660145960897e-198	0.51131471802135	0.328	0.052	1.34754122197462e-193	on	CEBPG
TMC5	1.49033120633304e-197	0.48090056165523	0.538	0.172	5.98308366094464e-193	on	TMC5
RPL30	3.77177063278416e-196	-1.22381544816805	0.817	0.793	1.51421503823753e-191	off	RPL30
KLRB1	7.06618479525308e-196	-1.77752635550372	0.032	0.204	2.8367905479023e-191	off	KLRB1
LIMA1	9.75418296888919e-196	0.394837506178385	0.521	0.159	3.91591429469025e-191	on	LIMA1
CTSB	3.39616608518131e-195	0.676672242690401	0.453	0.128	1.36342483655689e-190	on	CTSB
LAMC2	3.69409775050289e-195	0.981105077705113	0.247	0.014	1.48303248291689e-190	on	LAMC2
FDPS	5.14545483345336e-195	0.603764340946719	0.393	0.091	2.06569429743819e-190	on	FDPS
AGR2	7.63590198598434e-195	0.788373859806336	0.494	0.159	3.06550921129327e-190	on	AGR2
KLF6	1.22034159229585e-194	-1.28197574846066	0.67	0.745	4.89918335643092e-190	off	KLF6
ABHD2	1.9117781178932e-194	0.522570995615133	0.294	0.037	7.67502443209402e-190	on	ABHD2
NUPR1	5.70651068626887e-194	0.695668569240232	0.332	0.058	2.2909357801095e-189	on	NUPR1
SPTAN1	2.42236446937897e-193	0.386984873083658	0.446	0.117	9.72482439876882e-189	on	SPTAN1
EPS8	8.20970112898908e-193	0.456105038775595	0.391	0.088	3.29586661524396e-188	on	EPS8
AL365226.2	5.56100723144021e-192	0.680280595670919	0.237	0.011	2.23252196313399e-187	on	AL365226.2
ZNF331	6.86143558045454e-192	-1.58975610085744	0.036	0.209	2.75459192812928e-187	off	ZNF331
AC099336.2	8.01441322739737e-192	-1.23899253715263	0.045	0.223	3.21746633427095e-187	off	AC099336.2
GNL3	8.48349189127322e-192	0.34252707544353	0.455	0.122	3.40578265467055e-187	on	GNL3
DDX21	1.01362769191043e-191	0.349401509012587	0.573	0.192	4.06930973194361e-187	on	DDX21
LARP1	1.70293943513563e-191	0.454262303383554	0.325	0.054	6.8366206562955e-187	on	LARP1
PLBD1	9.68024196033345e-191	0.56962669874321	0.245	0.015	3.88622993739546e-186	on	PLBD1
TMEM63A	4.36368347869634e-190	0.533331367567729	0.324	0.053	1.75184436935743e-185	on	TMEM63A
RAB11A	6.6648308045846e-190	0.481229974338418	0.388	0.09	2.67566297480853e-185	on	RAB11A
PLAUR	5.6500633074356e-188	0.623343649745556	0.297	0.042	2.2682744154031e-183	on	PLAUR
ENC1	7.49337068375433e-188	0.552720242433284	0.251	0.019	3.00828859470001e-183	on	ENC1
YWHAE	8.63952656305022e-188	0.398835913398552	0.55	0.186	3.46842433400214e-183	on	YWHAE
LGALS3BP	1.62114790524304e-187	0.467662193836308	0.381	0.086	6.50826038038871e-183	on	LGALS3BP
FXYD3	5.24155796000553e-187	0.810378557337348	0.535	0.199	2.10427585862382e-182	on	FXYD3
YBX3	8.86034611764992e-187	0.414431256094241	0.39	0.09	3.55707455239174e-182	on	YBX3
VEGFA	8.94020807165968e-187	0.509656980420521	0.377	0.086	3.58913593244849e-182	on	VEGFA
MALAT1	2.10661707095577e-186	-0.839382297224926	1	1	8.45722489305904e-182	off	MALAT1
ERO1A	2.62162103841451e-186	0.729157083970483	0.285	0.038	1.05247598208189e-181	on	ERO1A
IARS2	3.02972794123704e-186	0.480808631488728	0.298	0.043	1.21631457928902e-181	on	IARS2
AP001324.1	5.35814627317288e-186	-1.55075049521281	0.12	0.322	2.15108140282798e-181	off	AP001324.1
TIMP1	1.94045319441189e-185	1.10105325864795	0.402	0.106	7.79014339428596e-181	on	TIMP1
PAICS	5.31054725528951e-185	0.533652525887741	0.257	0.023	2.13197230110853e-180	on	PAICS
MUC12	8.69970744770076e-185	0.529306409128296	0.422	0.113	3.49258455195395e-180	on	MUC12
TRIP6	2.88587334475976e-184	0.473740150414543	0.241	0.015	1.15856271298725e-179	on	TRIP6
DSC2	5.9964149188576e-184	0.546187403722256	0.341	0.067	2.40732073332457e-179	on	DSC2
PARP14	2.01930617967264e-183	0.517039257339164	0.361	0.078	8.10670658891379e-179	on	PARP14
PIGR	4.2981674271387e-183	0.499807666408943	0.734	0.335	1.7255422952991e-178	on	PIGR
PDCD5	6.00661545633351e-183	0.438564169768593	0.394	0.098	2.41141584109965e-178	on	PDCD5
IFI27	1.0069839735938e-182	0.563235940474799	0.634	0.263	4.04263786038967e-178	on	IFI27
RPL13AP5	1.10984799580905e-182	-1.54166173686669	0.137	0.338	4.45559576397502e-178	off	RPL13AP5
DPEP1	3.7044913065398e-182	0.640379462054103	0.21	0.003	1.48720507992347e-177	on	DPEP1
PDIA6	6.08341960565444e-182	0.574175196451824	0.436	0.128	2.44224963488603e-177	on	PDIA6
RAN	8.02564281343423e-182	0.514275804985065	0.515	0.173	3.2219745638813e-177	on	RAN
CDC42BPA	2.20010182416725e-181	0.419149333545996	0.33	0.061	8.83252878330184e-177	on	CDC42BPA
DHX15	1.4489981966584e-180	0.402935430744342	0.321	0.057	5.81714816030481e-176	on	DHX15
MXD1	1.77560568463666e-180	0.657431180804418	0.406	0.109	7.12834658154234e-176	on	MXD1
EIF4A2	2.23838612835078e-180	0.480879560306218	0.687	0.29	8.98622495087706e-176	on	EIF4A2
KARS	2.74577386836193e-180	0.424734054799294	0.315	0.055	1.10231837719258e-175	on	KARS
RAC1	4.47012613676808e-180	0.5465607975724	0.634	0.26	1.79457683886691e-175	on	RAC1
NFIA	1.74538546520527e-179	0.463252739952965	0.31	0.052	7.00702448861307e-175	on	NFIA
GALNT3	4.33511990517464e-179	0.465284206537974	0.292	0.043	1.74037723713141e-174	on	GALNT3
MACF1	8.24446128413787e-179	0.379964744989228	0.4	0.099	3.30982142712999e-174	on	MACF1
CCAR1	8.29842802490314e-179	0.339301642390783	0.409	0.104	3.33148691487761e-174	on	CCAR1
CAPRIN1	1.01243332136173e-178	0.322182226060935	0.335	0.065	4.06451481193881e-174	on	CAPRIN1
HLA-E	3.26011695790301e-178	-1.31870159932541	0.592	0.651	1.30880655391974e-173	off	HLA-E
GPI	4.40568629483448e-178	0.428717042789227	0.384	0.093	1.76870681992425e-173	on	GPI
CYP3A5	1.79122752135549e-177	0.516688463351486	0.434	0.124	7.19106200723376e-173	on	CYP3A5
AC024293.1	4.57227257526637e-177	-1.54228418658612	0.179	0.382	1.83558454806644e-172	off	AC024293.1
HDAC2	4.58894528579283e-177	0.359081266272034	0.344	0.07	1.84227797443439e-172	on	HDAC2
BAZ2B	4.72282738693223e-177	0.363983045180295	0.474	0.144	1.89602628275781e-172	on	BAZ2B
ESF1	1.27384673678373e-176	0.445858818201458	0.332	0.065	5.11398510949198e-172	on	ESF1
KRT19	1.5217847628431e-176	0.619904427109	0.557	0.209	6.10935710890993e-172	on	KRT19
RPS25	2.80211320269659e-176	-1.24366072215195	0.773	0.733	1.12493636635457e-171	off	RPS25
EEF2	4.18804708017802e-176	0.524259818341485	0.656	0.275	1.68133338080827e-171	on	EEF2
TOP2A	6.94896141939005e-175	0.699710396725104	0.271	0.035	2.78973005142833e-170	on	TOP2A
XPO1	7.67127961622848e-175	0.372603579376961	0.33	0.064	3.07971191473109e-170	on	XPO1
ALDH2	7.88573359024509e-175	0.455806000917153	0.324	0.063	3.16580660713979e-170	on	ALDH2
LCN2	1.99233405472037e-174	1.13743634051849	0.302	0.056	7.99842429608039e-170	on	LCN2
ERRFI1	2.75126010711322e-174	0.696624800289671	0.295	0.05	1.10452088260167e-169	on	ERRFI1
LAMB1	4.18457596170962e-174	0.729390464267948	0.244	0.023	1.67993986558794e-169	on	LAMB1
MT-ATP8	5.33066265516575e-174	-0.606894189657264	0.95	0.933	2.14004782954284e-169	off	MT-ATP8
IPO5	6.96419929753652e-174	0.458709092441764	0.228	0.014	2.79584744998901e-169	on	IPO5
CTNNB1	1.83136569982599e-173	0.3883003807339	0.342	0.072	7.35220073852141e-169	on	CTNNB1
FAUP1	2.33958574446263e-173	-1.15224165775025	0.044	0.209	9.39250092971966e-169	off	FAUP1
TRGC2	3.9453313618922e-173	-1.30617289779775	0.017	0.156	1.58389272854524e-168	off	TRGC2
MRPL32	5.76564847961819e-173	0.375547695627631	0.304	0.052	2.31467723862752e-168	on	MRPL32
LGALS3	6.72307489770578e-173	0.648296639800168	0.759	0.381	2.69904564843296e-168	on	LGALS3
F3	1.11561231239509e-172	0.8316305091796	0.213	0.008	4.47873718934131e-168	on	F3
HIST1H1B	1.12333575578515e-172	1.00445958319803	0.266	0.035	4.50974372517505e-168	on	HIST1H1B
HSBP1	1.13829890426235e-172	0.413810452317526	0.342	0.075	4.56981478105164e-168	on	HSBP1
SND1	1.36473205751347e-172	0.38726419827672	0.267	0.034	5.47885331809358e-168	on	SND1
SPINT2	1.57417134889859e-172	0.552713173066506	0.404	0.113	6.31966829728828e-168	on	SPINT2
ITGB4	2.41869394249587e-172	0.456823499672215	0.275	0.038	9.71008870154391e-168	on	ITGB4
CD164	2.48315646125036e-172	0.426100253661712	0.436	0.127	9.96887992933569e-168	on	CD164
HDGF	7.46389182394871e-172	0.394075732231314	0.355	0.08	2.99645401164245e-167	on	HDGF
RSL1D1	2.94232622010119e-171	0.329955351500024	0.535	0.182	1.18122628432182e-166	on	RSL1D1
MLEC	4.37099298297424e-171	0.450600067539006	0.45	0.138	1.75477884294484e-166	on	MLEC
SAMSN1	1.74118968191051e-170	-1.37740413807351	0.05	0.221	6.99018009699794e-166	off	SAMSN1
TMED2	1.76613496168289e-170	0.393275900004194	0.341	0.075	7.09032541717214e-166	on	TMED2
EIF1	5.11628732755977e-170	-1.05564136482175	0.753	0.751	2.05398471052214e-165	off	EIF1
HSPA4	5.96709640902714e-170	0.36142191093327	0.322	0.063	2.39555052436804e-165	on	HSPA4
MRPS35	9.17143954168287e-170	0.419738713700784	0.309	0.057	3.68196611840401e-165	on	MRPS35
PRAC1	1.03577504369692e-169	0.588040554497603	0.311	0.059	4.15822249042567e-165	on	PRAC1
SOX4	1.08074672793868e-169	0.546189792055882	0.544	0.197	4.33876581398262e-165	on	SOX4
IDH1	1.21265482639907e-169	0.429175346038536	0.257	0.031	4.86832406606171e-165	on	IDH1
IFNGR1	1.34641669576993e-169	0.444043242390073	0.276	0.04	5.40532446683796e-165	on	IFNGR1
CD160	2.19342049247452e-169	-1.18076595315067	0.013	0.144	8.80570590908821e-165	off	CD160
KDELR2	3.19456640364846e-169	0.513842337675764	0.372	0.097	1.28249062840871e-164	on	KDELR2
TMEM176B	3.38994878683327e-169	0.544331144480922	0.321	0.065	1.36092883996208e-164	on	TMEM176B
PAWR	4.03681113959696e-169	0.348187156938412	0.362	0.086	1.6206182001026e-164	on	PAWR
RAD23B	4.87335242266475e-169	0.327447979139288	0.347	0.077	1.95645606360299e-164	on	RAD23B
CCL4	7.02796504749849e-169	-2.1130518185028	0.062	0.246	2.82144684796874e-164	off	CCL4
POF1B	9.86537271149854e-169	0.355142290598125	0.328	0.067	3.9605525287582e-164	on	POF1B
CDCA7	1.09567085855157e-168	0.510885560557366	0.228	0.017	4.39868022874115e-164	on	CDCA7
MORF4L2	2.48743749112031e-168	0.326412395275303	0.433	0.124	9.9860665518516e-164	on	MORF4L2
AC044849.1	3.06461077652423e-168	-1.09386075699313	0.025	0.17	1.23031864234342e-163	off	AC044849.1
HSP90AB3P	3.17685387617303e-168	-1.52010787992892	0.107	0.296	1.27537975712842e-163	off	HSP90AB3P
SMARCC1	5.72434883651053e-168	0.309625794941739	0.384	0.096	2.29809708390552e-163	on	SMARCC1
AHNAK	1.07630557718304e-167	0.560267483809984	0.524	0.193	4.32093637015902e-163	on	AHNAK
RPS15A	1.08912229111009e-167	-1.36767586437351	0.596	0.653	4.37239034989057e-163	off	RPS15A
RIF1	2.0278104778737e-167	0.412591074200065	0.317	0.062	8.14084794447174e-163	on	RIF1
MYOF	1.34486604591338e-166	0.374661757362619	0.329	0.069	5.39909922792388e-162	on	MYOF
IARS	1.42810890428927e-166	0.408839598060011	0.249	0.028	5.73328600715969e-162	on	IARS
HSPA9	2.07696271924774e-166	0.317940337742875	0.449	0.135	8.33817453269197e-162	on	HSPA9
SNRPE	9.56590738937731e-166	0.488099698034429	0.398	0.113	3.84032918053941e-161	on	SNRPE
TSPAN3	1.07349329315896e-164	0.409318602756584	0.367	0.093	4.30964617471597e-160	on	TSPAN3
PGRMC1	1.63439192735979e-164	0.427398824962464	0.265	0.037	6.56142983157863e-160	on	PGRMC1
PFDN2	1.9923520101668e-164	0.370985939261228	0.287	0.048	7.99849638001562e-160	on	PFDN2
UFM1	2.84788603833888e-164	0.371814747520969	0.36	0.09	1.14331232895153e-159	on	UFM1
PTPRK	6.93753836784669e-164	0.331748132506322	0.306	0.058	2.78514415315573e-159	on	PTPRK
LRBA	7.43621719842146e-164	0.480526393761734	0.258	0.034	2.98534375647828e-159	on	LRBA
RPS28P7	1.07043500920977e-163	-1.29906883202066	0.084	0.263	4.29736838797353e-159	off	RPS28P7
HSPE1	3.03268046644948e-163	0.454373343562172	0.642	0.272	1.21749990006081e-158	on	HSPE1
ENAH	3.43718043682205e-163	0.479032189946025	0.226	0.019	1.37989045816658e-158	on	ENAH
CDC42BPB	5.18023133420955e-163	0.398912652070866	0.269	0.039	2.07965567143176e-158	on	CDC42BPB
TARS	5.80165558745618e-163	0.324876840391211	0.314	0.063	2.32913265214016e-158	on	TARS
AFDN	6.09374939191129e-163	0.29955129936656	0.387	0.101	2.44639663087671e-158	on	AFDN
LBR	9.04327471820574e-163	0.346057507187431	0.515	0.176	3.63051306837087e-158	on	LBR
RPL37A	1.17013045294895e-162	-0.893037098335955	0.85	0.819	4.69760571640886e-158	off	RPL37A
ARF1	1.32227457389991e-162	0.418418647320637	0.582	0.23	5.30840350437857e-158	on	ARF1
SRP9	2.07721894651036e-162	0.395509467609783	0.393	0.109	8.33920318266051e-158	on	SRP9
PHB	2.52961926289524e-162	0.429477181401644	0.291	0.052	1.01554094928192e-157	on	PHB
SUN1	2.63347886613634e-162	0.375931473402473	0.3	0.055	1.05723642559909e-157	on	SUN1
CST7	2.9490491363539e-162	-1.38511566528725	0.035	0.187	1.18392526628064e-157	off	CST7
AC007969.1	3.08135566206322e-162	-1.51448902809669	0.172	0.359	1.2370410440919e-157	off	AC007969.1
NME1	2.104754714545e-161	0.456101311304214	0.293	0.054	8.44974827701236e-157	on	NME1
VCL	2.7453207762653e-161	0.380585125630085	0.302	0.058	1.10213647883947e-156	on	VCL
PUM1	8.69476579519197e-161	0.358350077817905	0.308	0.061	3.49060067613777e-156	on	PUM1
BROX	9.28233818696932e-161	0.352062059343685	0.311	0.062	3.7264874885407e-156	on	BROX
TGFBI	2.45640450427344e-160	0.959230407447786	0.212	0.014	9.86148152285614e-156	on	TGFBI
RPL7L1	6.23485962620956e-160	0.340193674229825	0.319	0.068	2.50304674553809e-155	on	RPL7L1
H2AFY	2.77101938270566e-159	0.322324827305219	0.42	0.124	1.11245344138102e-154	on	H2AFY
G3BP1	8.33048087637205e-159	0.280877053402478	0.375	0.098	3.34435485262833e-154	on	G3BP1
CDH1	9.81408358374212e-159	0.363816469916412	0.305	0.061	3.93996199552911e-154	on	CDH1
CAPN2	9.82615071854098e-159	0.375180708054963	0.315	0.066	3.94480646746546e-154	on	CAPN2
PTGES3	3.83087395242416e-158	0.367575835537357	0.551	0.208	1.5379426569402e-153	on	PTGES3
CNN3	9.75247964236629e-158	0.471854615296169	0.24	0.029	3.91523047722437e-153	on	CNN3
CLCN3	1.17020627448848e-157	0.42022625690178	0.266	0.042	4.69791010956145e-153	on	CLCN3
NCKAP1	1.96443589340043e-157	0.41186266541151	0.23	0.024	7.88642433764539e-153	on	NCKAP1
DUSP1	1.98085297974001e-157	-1.14316549095423	0.578	0.68	7.95233237246423e-153	off	DUSP1
EEA1	3.08544376665636e-157	0.297177631323774	0.376	0.101	1.23868225456186e-152	on	EEA1
ITGB1	4.81224352891633e-157	0.414918379825802	0.486	0.167	1.93192328711875e-152	on	ITGB1
MAP4	5.27455270582136e-157	0.282982831807873	0.377	0.1	2.11752192927904e-152	on	MAP4
RPL14P1	6.13807280861328e-157	-1.46932755530757	0.129	0.311	2.46419070974589e-152	off	RPL14P1
RANBP2	1.97001812156521e-155	0.362767107732359	0.286	0.052	7.90883475083568e-151	on	RANBP2
APOL1	2.71003161704161e-155	0.540701889313371	0.229	0.024	1.08796929297753e-150	on	APOL1
GNAS	2.79065320320649e-155	0.391035422276369	0.728	0.335	1.12033563495928e-150	on	GNAS
EIF2A	2.93065969679595e-155	0.306921675588661	0.324	0.073	1.1765426418757e-150	on	EIF2A
CDH17	3.50105040144529e-155	0.311252620298669	0.43	0.132	1.40553169416423e-150	on	CDH17
EIF4G2	4.4047645820299e-155	0.340269911433577	0.629	0.263	1.76833678910173e-150	on	EIF4G2
ETFA	4.67956593939241e-155	0.325128491230367	0.321	0.071	1.87865854202848e-150	on	ETFA
TOMM20	8.77769500404647e-155	0.322122537921038	0.47	0.159	3.5238934363245e-150	on	TOMM20
CENPE	1.21251421707152e-154	0.76383709481707	0.232	0.027	4.86775957585534e-150	on	CENPE
HEATR1	1.55178990175378e-154	0.439032905750253	0.218	0.019	6.22981573958072e-150	on	HEATR1
ACTN1	4.85788382001051e-154	0.488149799596479	0.238	0.029	1.95024603838142e-149	on	ACTN1
SEM1	5.55638667160787e-154	0.328477841915759	0.53	0.198	2.2306669931837e-149	on	SEM1
CCNL2	1.00144062874824e-153	0.265086872319971	0.348	0.086	4.02038354817268e-149	on	CCNL2
PLEK2	1.10015001699002e-153	0.433370629102724	0.206	0.014	4.41666225820812e-149	on	PLEK2
ALCAM	1.26160151814108e-153	0.392650045085133	0.25	0.035	5.0648254547292e-149	on	ALCAM
MISP	1.4767691542227e-153	0.325771397266267	0.37	0.099	5.92863744654246e-149	on	MISP
KCNK1	1.60505319280485e-153	0.497944457150558	0.23	0.026	6.44364654783433e-149	on	KCNK1
PCBD1	1.48695149047797e-152	0.40564474889271	0.264	0.044	5.96951545367287e-148	on	PCBD1
AP003352.1	5.95386517181753e-152	-1.07406199911447	0.054	0.212	2.39023871187787e-147	off	AP003352.1
RPL21P16	6.46106720832027e-152	-1.31970915727976	0.089	0.261	2.59386004145226e-147	off	RPL21P16
IGFBP2	1.32892907123266e-151	0.442964924237804	0.183	0.005	5.33511864937062e-147	on	IGFBP2
LAMA3	3.78388491478289e-151	0.549439932420308	0.259	0.042	1.51907843788874e-146	on	LAMA3
TSPO	5.70101688514844e-151	0.457334772163405	0.397	0.122	2.28873023871169e-146	on	TSPO
PPP1R12B	1.23809768086827e-150	0.411284787155822	0.273	0.049	4.97046694961376e-146	on	PPP1R12B
ARPC5	2.35312654590658e-150	0.390070433578729	0.501	0.18	9.44686183119656e-146	on	ARPC5
FOSL1	2.57914960522966e-150	0.587780618615633	0.182	0.005	1.0354254005155e-145	on	FOSL1
GGCT	5.11816078402394e-150	0.397729872794523	0.233	0.029	2.05473682835425e-145	on	GGCT
PSMB7	7.60540940844447e-150	0.299037214753894	0.331	0.08	3.05326766111412e-145	on	PSMB7
LSM7	7.60776534199905e-150	0.317854020556767	0.367	0.101	3.05421347419894e-145	on	LSM7
COA6	7.64960045382145e-150	0.361330221662548	0.265	0.045	3.07100859819116e-145	on	COA6
STT3B	9.64916363703069e-150	0.334752549314225	0.289	0.057	3.87375323372234e-145	on	STT3B
YBX1	9.69088287560419e-150	0.414850429166599	0.708	0.328	3.89050183924006e-145	on	YBX1
EIF2S3	1.60678843355881e-149	0.304569912118002	0.275	0.049	6.45061284536521e-145	on	EIF2S3
ETS2	1.84501443791545e-149	0.346253877653851	0.353	0.091	7.40699496245536e-145	on	ETS2
MED13	2.38877711051279e-149	0.353874473258356	0.256	0.04	9.58998458786466e-145	on	MED13
DYNLL1	2.47648530049134e-149	0.434314452839077	0.517	0.199	9.94209788735255e-145	on	DYNLL1
PRDX3	2.60964330411708e-149	0.360863845135333	0.302	0.065	1.04766740087084e-144	on	PRDX3
TPSB2	3.59249869279364e-149	-2.20850605685204	0.027	0.164	1.44224452520893e-144	off	TPSB2
SMS	4.69683014916981e-149	0.349197558504218	0.253	0.039	1.88558943168571e-144	on	SMS
BIRC6	5.55916797252578e-149	0.318212717245632	0.328	0.077	2.2317835742502e-144	on	BIRC6
ATP5F1A	6.83516686913353e-149	0.336739244718005	0.404	0.125	2.74404609128235e-144	on	ATP5F1A
RPL30P4	1.00928410750735e-148	-1.09596030665369	0.048	0.2	4.05187197799901e-144	off	RPL30P4
USH1C	3.11371388662606e-148	0.347314706344817	0.283	0.055	1.2500315769249e-143	on	USH1C
CD37	5.01695544486219e-148	-1.30032344390496	0.062	0.224	2.01410693289438e-143	off	CD37
CLTA	7.28658143933705e-148	0.319172075864227	0.375	0.108	2.92527098463625e-143	on	CLTA
RPL9	1.27325439159143e-147	-1.12149588086569	0.757	0.736	5.11160708048294e-143	off	RPL9
GALNT1	1.74067528661004e-147	0.323003612972162	0.266	0.046	6.98811500562468e-143	on	GALNT1
GNPNAT1	2.42414738820419e-147	0.363627884494137	0.2	0.014	9.73198210468455e-143	on	GNPNAT1
EIF3B	3.30986456686636e-147	0.350510644124198	0.251	0.039	1.32877822901417e-142	on	EIF3B
CALU	5.61815387811413e-147	0.58574880211749	0.243	0.037	2.2554640559077e-142	on	CALU
YWHAQ	1.38919062449579e-146	0.271735036418368	0.376	0.107	5.57704468110079e-142	on	YWHAQ
NDUFA12	1.69788679041455e-146	0.332422760811222	0.387	0.115	6.81633630879826e-142	on	NDUFA12
BOD1L1	2.65400133830213e-146	0.312316675520057	0.34	0.087	1.06547537727477e-141	on	BOD1L1
TMEM123	3.72340352540892e-146	0.2862592771706	0.392	0.116	1.49479757931066e-141	on	TMEM123
ZFAND2A	5.01730950312045e-146	0.671970478364664	0.268	0.051	2.01424907312273e-141	on	ZFAND2A
BRIX1	5.21421981270417e-146	0.348771889894591	0.246	0.037	2.09330068600822e-141	on	BRIX1
KIF20B	5.21693151503935e-146	0.509910280174065	0.246	0.037	2.0943893260277e-141	on	KIF20B
ATP2A2	5.57121320394567e-146	0.327261810204124	0.263	0.046	2.23661925285603e-141	on	ATP2A2
PTPN12	6.31169483155229e-146	0.312155861211693	0.303	0.066	2.53389300707498e-141	on	PTPN12
RAB10	1.16954689670987e-145	0.319015495778996	0.336	0.086	4.69526297153144e-141	on	RAB10
MRPL3	1.21664047776357e-145	0.327316578769347	0.231	0.03	4.88432486202964e-141	on	MRPL3
FNBP1L	2.3640523178014e-145	0.333327668057494	0.269	0.049	9.49072443504549e-141	on	FNBP1L
SREK1	2.7017948510834e-145	0.276092945523077	0.366	0.1	1.08466256091594e-140	on	SREK1
MARCH7	3.94366764387301e-145	0.36864646619753	0.269	0.05	1.58322481230926e-140	on	MARCH7
SH2D4A	4.0355168184873e-145	0.412867536364308	0.231	0.03	1.62009858194991e-140	on	SH2D4A
DGKH	5.10541050747545e-145	0.423864993113479	0.215	0.023	2.04961810233109e-140	on	DGKH
SNRPD1	8.2045770845723e-145	0.30970491210465	0.354	0.095	3.29380951637239e-140	on	SNRPD1
TRIP12	1.04299630648429e-144	0.269913626040643	0.362	0.099	4.18721297201184e-140	on	TRIP12
NCEH1	1.09032213948161e-144	0.456945902539234	0.195	0.014	4.37720726116288e-140	on	NCEH1
UBA6	1.15251846318115e-144	0.341702219762908	0.254	0.042	4.62690062228703e-140	on	UBA6
TMSB4X	1.17157501306789e-144	-0.928024372854044	0.966	0.929	4.70340504746235e-140	off	TMSB4X
RNU6-6P	1.30462828509397e-144	-2.56763534430522	0.09	0.259	5.23756071333826e-140	off	RNU6-6P
PITX1	1.48698963318604e-144	0.432161332822361	0.177	0.005	5.96966858138869e-140	on	PITX1
AC021218.1	1.84023033098366e-144	0.505391150936911	0.173	0.004	7.38778868676698e-140	on	AC021218.1
SEMA3C	2.06066001474258e-144	0.405784896544533	0.206	0.019	8.27272569518557e-140	on	SEMA3C
ODR4	2.37073671762877e-144	0.394894098505831	0.217	0.024	9.51755962659247e-140	on	ODR4
APP	2.52121031644754e-144	0.425744329354332	0.259	0.046	1.01216509364103e-139	on	APP
RPN1	3.29569982642696e-144	0.339280258153874	0.329	0.085	1.32309165231737e-139	on	RPN1
CSTB	1.12948275476793e-143	0.68499368678415	0.521	0.212	4.53442146729133e-139	on	CSTB
ADAM10	1.93641497179824e-143	0.289430451265039	0.239	0.035	7.77393154578121e-139	on	ADAM10
PSMA3	2.32057737376037e-143	0.295680014963135	0.337	0.088	9.31618992469837e-139	on	PSMA3
EEF1A1	2.96413846482519e-143	-0.856626962924037	0.93	0.851	1.18998302808872e-138	off	EEF1A1
NPM1	4.22455922824898e-143	0.519556122404802	0.833	0.481	1.69599154777284e-138	on	NPM1
GDI2	5.66882825483245e-143	0.29336581607682	0.345	0.092	2.27580779118503e-138	on	GDI2
UQCRQ	1.07083411784805e-142	0.386224694870367	0.596	0.256	4.2989706495128e-138	on	UQCRQ
FLNB	1.25054790799493e-142	0.307800781079512	0.325	0.08	5.02044963143644e-138	on	FLNB
ABCE1	1.75563756439134e-142	0.330894149693872	0.235	0.033	7.04818256600546e-138	on	ABCE1
SMC2	3.76545555459224e-142	0.421173385252277	0.241	0.037	1.5116797869466e-137	on	SMC2
TM9SF2	5.78266474790077e-142	0.328420342444183	0.3	0.069	2.32150858969224e-137	on	TM9SF2
SNORD3A	6.11430640259043e-142	-1.98438277302922	0.167	0.341	2.45464944838396e-137	off	SNORD3A
PARD6G-AS1	6.42106754675852e-142	0.578964021850342	0.214	0.024	2.57780177732168e-137	on	PARD6G-AS1
RPS16	1.11440630659507e-141	-0.870796594457683	0.862	0.82	4.47389555845658e-137	off	RPS16
RDH11	1.1982357186928e-141	0.329546765317705	0.243	0.037	4.81043711626412e-137	on	RDH11
UBE2V2	2.63188904720099e-141	0.286669762252835	0.269	0.051	1.05659817688931e-136	on	UBE2V2
KLK7	4.39605704920276e-141	0.547713894864077	0.163	0.001	1.76484106297294e-136	on	KLK7
PATJ	9.13361114258686e-141	0.270736245555729	0.381	0.113	3.66677952930292e-136	on	PATJ
CYFIP1	9.87348109342928e-141	0.372685944724695	0.216	0.025	3.96380771976812e-136	on	CYFIP1
SERPINB1	1.17580755415857e-140	0.416648809874909	0.504	0.192	4.72039700692499e-136	on	SERPINB1
PTCD3	1.27019987538242e-140	0.303477875277841	0.27	0.052	5.09934441971025e-136	on	PTCD3
TRDC	1.30966147778217e-140	-1.37807357160927	0.01	0.118	5.25776696870431e-136	off	TRDC
FKBP4	1.37686682914983e-140	0.334467394823264	0.213	0.023	5.52756957230491e-136	on	FKBP4
ABHD11	2.5801095915041e-140	0.260941454383547	0.379	0.114	1.03581079660524e-135	on	ABHD11
RAB1A	4.01820534112198e-140	0.298631238360923	0.281	0.059	1.61314871624683e-135	on	RAB1A
SSR1	4.0941813917635e-140	0.282203729645999	0.336	0.09	1.64365006153738e-135	on	SSR1
STIP1	4.28618172592718e-140	0.315575563067101	0.273	0.054	1.72073051569072e-135	on	STIP1
RBCK1	7.35839633278314e-140	0.311968316632058	0.32	0.08	2.95410179175912e-135	on	RBCK1
CUX1	8.43999578495731e-140	0.314651688621746	0.285	0.061	3.38832070782896e-135	on	CUX1
MT1X	1.4438634340799e-139	-2.09234101442512	0.126	0.3	5.79653414245715e-135	off	MT1X
SKIL	1.51792463992558e-139	0.305112169518764	0.306	0.071	6.09386025944523e-135	on	SKIL
PSMD1	1.5732632463388e-139	0.308771796467951	0.26	0.048	6.31602262875174e-135	on	PSMD1
TFRC	3.25937432401518e-139	0.307904036684668	0.293	0.064	1.30850841611913e-134	on	TFRC
MT-ND5	3.50917598406474e-139	0.393229279549923	0.997	0.948	1.40879379056263e-134	on	MT-ND5
SETX	4.55705913001777e-139	0.274695204799873	0.353	0.097	1.82947695833694e-134	on	SETX
PKP2	6.67654316171435e-139	0.326888367617959	0.266	0.052	2.68036501770184e-134	on	PKP2
ATP8B1	1.18887216544037e-138	0.252057628086847	0.348	0.095	4.77284619537693e-134	on	ATP8B1
FOSB	1.19886994070781e-138	-1.53195086878712	0.439	0.541	4.81298326396559e-134	off	FOSB
KLRC2	1.27136645356585e-138	-1.10231620769174	0.01	0.117	5.10402776448546e-134	off	KLRC2
PSMC6	2.72880480695161e-138	0.254041244382455	0.294	0.067	1.09550597779879e-133	on	PSMC6
ARPC1A	3.00229261635561e-138	0.345084860264167	0.225	0.031	1.20530039376212e-133	on	ARPC1A
PPFIBP1	4.81517876349495e-138	0.392573484590519	0.209	0.023	1.93310166639268e-133	on	PPFIBP1
RANBP1	1.63375562442022e-137	0.274210093571934	0.33	0.086	6.55887532979742e-133	on	RANBP1
NDFIP2	1.9596083130021e-137	0.363572751525813	0.233	0.035	7.86704353337822e-133	on	NDFIP2
NCOA7	2.82925126480264e-137	0.404864247100699	0.402	0.131	1.13583121276767e-132	on	NCOA7
KRT8	3.55128182765308e-137	0.366927974021058	0.749	0.384	1.42569760252961e-132	on	KRT8
PITPNB	6.13668994958414e-137	0.26171630255705	0.25	0.044	2.46363554716005e-132	on	PITPNB
GAS5	6.51713192823695e-137	0.306004196946289	0.591	0.245	2.61636778391001e-132	on	GAS5
FOS	7.01022987986004e-137	-0.893610994042342	0.831	0.857	2.81432688756861e-132	off	FOS
IER2	7.83170652649958e-137	-1.29229231289124	0.662	0.674	3.14411690212852e-132	off	IER2
CYSTM1	8.31363150277402e-137	0.394665148797717	0.34	0.094	3.33759050310366e-132	on	CYSTM1
CD9	1.01834011688087e-136	0.393691648824715	0.472	0.178	4.08822823322995e-132	on	CD9
AC109326.1	1.43214246814743e-136	-1.49972590931538	0.087	0.252	5.74947915262466e-132	off	AC109326.1
EIF2AK1	1.47211097735053e-136	0.255639678686008	0.306	0.074	5.90993672967144e-132	on	EIF2AK1
GNL2	1.8144144715718e-136	0.278737128557336	0.241	0.039	7.28414833757214e-132	on	GNL2
TMED10	2.78677748521846e-136	0.313987222168534	0.361	0.108	1.1187796892158e-131	on	TMED10
AC011446.2	4.56436117267948e-136	-0.792546929254917	0.02	0.14	1.8324084363839e-131	off	AC011446.2
CALR	5.25369544960717e-136	0.280471798866223	0.531	0.208	2.10914857519929e-131	on	CALR
ERBB3	6.64903325360011e-136	0.309184670956003	0.269	0.054	2.6693208899903e-131	on	ERBB3
EIF2AK2	9.08533856635571e-136	0.283681135096165	0.296	0.069	3.64740002084916e-131	on	EIF2AK2
TMEM33	1.47098420320917e-135	0.313082568597641	0.208	0.024	5.90541318220353e-131	on	TMEM33
KIF13B	2.34115814598238e-135	0.276276877043786	0.326	0.087	9.39881349286086e-131	on	KIF13B
MGST2	5.43754772069126e-135	0.371840701301734	0.211	0.026	2.18295790794871e-130	on	MGST2
XAF1	5.78370103484771e-135	0.483532568328156	0.322	0.086	2.32192461744996e-130	on	XAF1
KHSRP	6.43785028051867e-135	0.364141104900068	0.235	0.038	2.58453937361703e-130	on	KHSRP
ADAR	7.41397039712148e-135	0.281927973437558	0.277	0.059	2.97641255562839e-130	on	ADAR
RBBP8	1.21657779206666e-134	0.37926005330746	0.215	0.028	4.88407320403081e-130	on	RBBP8
MUC13	1.25122375622801e-134	0.378973673648177	0.273	0.058	5.02316289175298e-130	on	MUC13
ARCN1	1.49640087016136e-134	0.316673388423095	0.226	0.033	6.00745093334981e-130	on	ARCN1
DDAH1	3.27000842113001e-134	0.353398210178691	0.195	0.019	1.31277758074685e-129	on	DDAH1
RAB25	3.60976334119443e-134	0.371656508903159	0.224	0.033	1.44917559095591e-129	on	RAB25
ACSL3	4.57384630967744e-134	0.291604255341016	0.263	0.052	1.8362163394831e-129	on	ACSL3
DNAJB1	4.64767457947816e-134	0.586522537078414	0.789	0.466	1.8658554366773e-129	on	DNAJB1
FAM96B	7.18274004263221e-134	0.382656987746413	0.368	0.116	2.88358281751513e-129	on	FAM96B
CD8A	1.24035241008274e-133	-1.1131103343859	0.021	0.14	4.97951878551819e-129	off	CD8A
EIF3I	1.52584374387775e-133	0.272985097382599	0.453	0.163	6.12565229417161e-129	on	EIF3I
PSMB5	1.66233453627332e-133	0.371943481803722	0.254	0.05	6.67360822932287e-129	on	PSMB5
PRSS23	1.88369943283543e-133	0.675820778929952	0.183	0.013	7.56229974306111e-129	on	PRSS23
PSMC2	1.88794536948356e-133	0.295555882833027	0.235	0.038	7.5793454803287e-129	on	PSMC2
MCM7	2.97888709086726e-133	0.355478225600378	0.229	0.035	1.19590401149957e-128	on	MCM7
OLFM4	3.51811726607535e-133	1.01983655535348	0.167	0.006	1.41238335763861e-128	on	OLFM4
KRT7	8.36474043392787e-133	0.890453596832251	0.166	0.006	3.35810869460468e-128	on	KRT7
PLP2	1.11958556865231e-132	0.32166183241713	0.363	0.112	4.49468822391157e-128	on	PLP2
MAL2	1.17142937371084e-132	0.353116540609954	0.225	0.034	4.70282036369954e-128	on	MAL2
FCHO2	1.93684831080212e-132	0.347903373687389	0.251	0.048	7.7756712285462e-128	on	FCHO2
GDF15	2.49218877936933e-132	0.49494469155671	0.263	0.054	1.00051410736561e-127	on	GDF15
RAB11FIP1	2.76638181775892e-132	0.289898671291803	0.427	0.148	1.1105916445575e-127	on	RAB11FIP1
LAMA2	3.94710374198326e-132	0.442135101481264	0.173	0.009	1.5846042682566e-127	on	LAMA2
SEC31A	4.2530017482711e-132	0.343816004024851	0.349	0.104	1.70741008186092e-127	on	SEC31A
MUC1	6.98755665630369e-132	0.293498329706569	0.338	0.096	2.80522449523968e-127	on	MUC1
ACSL5	8.53167877204396e-132	0.305025323297636	0.272	0.059	3.42512775982477e-127	on	ACSL5
AL049873.1	2.24707943789464e-131	-1.23489784677266	0.088	0.245	9.02112511137183e-127	off	AL049873.1
NOSTRIN	2.43114070448524e-131	0.354672391665185	0.243	0.044	9.76005747222645e-127	on	NOSTRIN
TMEM167A	2.44154830313274e-131	0.280285089588591	0.253	0.049	9.80183981775669e-127	on	TMEM167A
CKAP5	2.55294500824352e-131	0.310814480165095	0.255	0.05	1.02490530300944e-126	on	CKAP5
PDS5A	2.64842659756838e-131	0.284581001141024	0.259	0.052	1.0632373418598e-126	on	PDS5A
SELENOF	4.0860107813789e-131	0.280329992174206	0.305	0.078	1.64036988829237e-126	on	SELENOF
HEBP2	4.26251442022699e-131	0.280651299265094	0.431	0.151	1.71122903914433e-126	on	HEBP2
CMAS	5.5217494132908e-131	0.315418958424349	0.243	0.044	2.21676151945972e-126	on	CMAS
TIMM13	6.13873950991124e-131	0.363150119057256	0.305	0.079	2.46445836364897e-126	on	TIMM13
TIMM8B	6.24756265766709e-131	0.282974617717158	0.272	0.06	2.50814650454703e-126	on	TIMM8B
HSD17B12	1.30292253945984e-130	0.257081549057681	0.276	0.062	5.23071282691546e-126	on	HSD17B12
LPGAT1	1.83207305723357e-130	0.298236922318712	0.223	0.033	7.35504049556987e-126	on	LPGAT1
STK24	2.20126507664869e-130	0.301122896725322	0.223	0.034	8.83719877671384e-126	on	STK24
MYC	3.03678691154198e-130	0.29234492925955	0.265	0.055	1.21914847350764e-125	on	MYC
ARHGEF12	3.39010242436097e-130	0.313833903701408	0.236	0.041	1.36099051928395e-125	on	ARHGEF12
PTK2	3.65250296573708e-130	0.319637378387866	0.227	0.036	1.46633384062481e-125	on	PTK2
BCL10	4.0264616529761e-130	0.267380785550657	0.289	0.069	1.61646329520379e-125	on	BCL10
CNIH1	4.87054974908235e-130	0.267533803821542	0.246	0.046	1.9553309022666e-125	on	CNIH1
JPT1	1.01019977993494e-129	0.285921958940765	0.453	0.165	4.0555480365268e-125	on	JPT1
DKC1	1.05326187552848e-129	0.274656056684671	0.269	0.057	4.22842512549664e-125	on	DKC1
NPDC1	1.64189004074849e-129	0.353839721587823	0.205	0.025	6.59153175758891e-125	on	NPDC1
TRIM28	2.02580220714634e-129	0.254219426892783	0.257	0.051	8.13278554080968e-125	on	TRIM28
ANKRD17	2.68426072550508e-129	0.275777453469957	0.29	0.07	1.07762331086127e-124	on	ANKRD17
MRPL18	3.02639558528054e-129	0.290384108240347	0.247	0.047	1.21497677166673e-124	on	MRPL18
PLSCR1	3.7984847154356e-129	0.304879875895038	0.28	0.065	1.52493967385878e-124	on	PLSCR1
ZNF664	3.88759391035893e-129	0.312495777056154	0.208	0.027	1.5607134512527e-124	on	ZNF664
F2RL1	5.2532252216573e-129	0.397817818108475	0.178	0.013	2.10895979748654e-124	on	F2RL1
KCTD3	5.65139232055486e-129	0.335962967006748	0.181	0.014	2.26880796100995e-124	on	KCTD3
AHCY	6.24106258754219e-129	0.306516210431262	0.22	0.033	2.50553698639469e-124	on	AHCY
ACTG1	7.0492131534465e-129	0.690001359177254	0.894	0.616	2.82997711258263e-124	on	ACTG1
RPL27A	8.48865979077985e-129	-0.858343051598457	0.908	0.837	3.40785735960648e-124	off	RPL27A
EPSTI1	1.95685863174819e-128	0.356163896239261	0.33	0.095	7.85600466301629e-124	on	EPSTI1
GSTP1	2.48337841045059e-128	0.526604848274801	0.63	0.313	9.96977096659493e-124	on	GSTP1
COL17A1	2.74506508444247e-128	0.434948901257719	0.217	0.033	1.10203382880027e-123	on	COL17A1
RPL18AP3	3.21941798211551e-128	-1.38130248893532	0.162	0.323	1.29246754310009e-123	off	RPL18AP3
AL138963.3	6.50392265808933e-128	-0.909296584930268	0.043	0.178	2.61106479031654e-123	off	AL138963.3
EIF2S1	7.67340324030892e-128	0.278734992941343	0.218	0.033	3.08056446485442e-123	on	EIF2S1
NDUFS1	8.86976187122194e-128	0.277861678280271	0.244	0.047	3.56085460082076e-123	on	NDUFS1
MRPL13	1.21420955975996e-127	0.311411721162175	0.245	0.047	4.87456569861233e-123	on	MRPL13
BZW2	1.53375656537305e-127	0.264706226710497	0.266	0.058	6.15741910734666e-123	on	BZW2
MYO5B	2.10446166648458e-127	0.30539426941425	0.215	0.032	8.44857180626898e-123	on	MYO5B
SLIRP	2.67247592080079e-127	0.303510161488675	0.337	0.099	1.07289218316469e-122	on	SLIRP
CLEC2D	2.71081298458571e-127	-1.0960212350275	0.031	0.156	1.08828298079178e-122	off	CLEC2D
AC025164.1	3.16413545146434e-127	-0.996683025888761	0.053	0.194	1.27027381834487e-122	off	AC025164.1
RPL13	5.3249435744378e-127	-0.775976123652391	0.955	0.896	2.1377518473938e-122	off	RPL13
RPL34P18	5.40403138394755e-127	-1.08482613984896	0.056	0.198	2.16950243939958e-122	off	RPL34P18
RPS27A	8.16161978655553e-127	-0.987779987746689	0.815	0.771	3.27656387951058e-122	off	RPS27A
SMC1A	9.28257007109817e-127	0.279883017847435	0.234	0.041	3.72658058074307e-122	on	SMC1A
CCT7	1.36763334592602e-126	0.278057000753473	0.244	0.047	5.49050083055458e-122	on	CCT7
HUWE1	2.01984651596226e-126	0.2899443042746	0.264	0.057	8.1088758229821e-122	on	HUWE1
LARP4	2.07794754564217e-126	0.308314079076452	0.222	0.036	8.34212821673504e-122	on	LARP4
EPHB2	2.40363417911716e-126	0.374182154465648	0.181	0.016	9.64962977548374e-122	on	EPHB2
ASPM	3.96522897229429e-126	0.566579767714423	0.194	0.022	1.59188082321727e-121	on	ASPM
SNORC	4.89932873098901e-126	0.316736790693386	0.183	0.017	1.96688451234285e-121	on	SNORC
MT2A	7.17295042327514e-126	-1.97428098348974	0.236	0.406	2.87965267692804e-121	off	MT2A
PDLIM1	1.69400152367422e-125	0.278134826035615	0.371	0.119	6.80073851694252e-121	on	PDLIM1
IMPDH2	2.5862154525637e-125	0.258810686632496	0.244	0.047	1.03826205558622e-120	on	IMPDH2
FABP5	3.12574572473332e-125	0.420837299943807	0.44	0.165	1.25486187865144e-120	on	FABP5
MDM2	4.72611199696938e-125	0.329976919376226	0.248	0.049	1.89734492230333e-120	on	MDM2
GGH	1.11916991212102e-124	0.357364195818141	0.19	0.021	4.49301952920103e-120	on	GGH
ALOX5AP	1.23358463727438e-124	-1.11087230452402	0.059	0.206	4.95234888480173e-120	off	ALOX5AP
PNPT1	1.39492154531108e-124	0.309670619536823	0.192	0.022	5.60005203580588e-120	on	PNPT1
TIMM17A	2.7043604984447e-124	0.266559153554553	0.225	0.038	1.08569256570561e-119	on	TIMM17A
CNIH4	3.78715750670668e-124	0.269715400672333	0.247	0.05	1.52039225264246e-119	on	CNIH4
CD59	4.00071933389689e-124	0.485152964740756	0.216	0.036	1.60612878378625e-119	on	CD59
ATP5F1C	5.56450462046008e-124	0.307703749586592	0.414	0.147	2.2339260249299e-119	on	ATP5F1C
MTUS1	6.37994396866621e-124	0.289516398383316	0.279	0.067	2.56129230566074e-119	on	MTUS1
HMGCS1	1.07803528677227e-123	0.426638002880554	0.292	0.076	4.32788046227595e-119	on	HMGCS1
PDZK1IP1	1.2993558165494e-123	0.483481802439209	0.168	0.012	5.2163938611192e-119	on	PDZK1IP1
MYADM	3.70421428789213e-123	-1.60764234074192	0.196	0.352	1.48709386801717e-118	off	MYADM
LAPTM4B	5.22677499885005e-123	0.343922568596325	0.165	0.01	2.09834109103834e-118	on	LAPTM4B
MYO1B	7.56103791164051e-123	0.361979973370649	0.211	0.032	3.0354542800072e-118	on	MYO1B
TXNL1	1.03105948385739e-122	0.258881682831984	0.268	0.063	4.13929140389389e-118	on	TXNL1
SYNGR2	1.16840987873643e-122	0.289227012187173	0.4	0.141	4.69069829917525e-118	on	SYNGR2
PEX1	1.33822888320903e-122	0.307834591219192	0.215	0.034	5.37245367453099e-118	on	PEX1
RAB3IP	1.37708039478606e-122	0.269534289301792	0.217	0.035	5.52842695290813e-118	on	RAB3IP
EXOC4	1.67456038756474e-122	0.297715733523902	0.216	0.035	6.72269013191739e-118	on	EXOC4
FGD6	1.9427920125607e-122	0.377979505803699	0.189	0.021	7.7995328136262e-118	on	FGD6
JUND	2.45242109496746e-122	-1.32453683217512	0.48	0.544	9.84548972785638e-118	off	JUND
MYB	3.35143565501411e-122	0.329743184516176	0.187	0.02	1.34546735806196e-117	on	MYB
CLDN3	3.90593169797842e-122	0.266856988373719	0.52	0.217	1.56807533947042e-117	on	CLDN3
CLOCK	4.39153169262982e-122	0.336727625519925	0.178	0.016	1.76302431332317e-117	on	CLOCK
TJP1	6.54007438437897e-122	0.344526265424232	0.219	0.037	2.62557826235278e-117	on	TJP1
APBB1IP	8.4967075593491e-122	-1.12436259026078	0.056	0.196	3.41108821677629e-117	off	APBB1IP
NAA15	1.18236334822462e-121	0.283316041501174	0.233	0.043	4.74671589778255e-117	on	NAA15
CYB5A	1.54695855437022e-121	0.254528255870723	0.23	0.042	6.21041981237468e-117	on	CYB5A
LRRC59	1.99484301716428e-121	0.26365327971691	0.223	0.039	8.00849677670772e-117	on	LRRC59
TRAP1	3.48754491645976e-121	0.267077840590646	0.212	0.033	1.40010978216193e-116	on	TRAP1
S100A14	7.64765044313472e-121	0.413202372150526	0.3	0.083	3.07022574690087e-116	on	S100A14
TFG	8.99245678342751e-121	0.262305839475274	0.247	0.052	3.61011170027481e-116	on	TFG
CXCL11	2.13601938898212e-120	0.51895823498434	0.147	0.003	8.57526343900761e-116	on	CXCL11
HNRNPA1	2.61897761473257e-120	0.315658798941168	0.784	0.402	1.05141475321054e-115	on	HNRNPA1
TNFRSF12A	5.13262035169012e-120	0.307383258019155	0.185	0.021	2.06054176638952e-115	on	TNFRSF12A
RNPEP	6.81473087109375e-120	0.284417731771736	0.215	0.036	2.7358418555093e-115	on	RNPEP
GLCE	1.05490679580799e-119	0.273249732487187	0.178	0.017	4.23502882245078e-115	on	GLCE
NDUFAB1	3.08854382953697e-119	0.291374593268079	0.309	0.089	1.23992680580591e-114	on	NDUFAB1
EI24	3.42995457572093e-119	0.274141255430814	0.21	0.034	1.37698956396893e-114	on	EI24
SERPINE2	3.98455611522057e-119	0.434338279838027	0.154	0.007	1.59963989801645e-114	on	SERPINE2
HNRNPU	4.14851720698563e-119	0.250185115616664	0.762	0.38	1.66546371791645e-114	on	HNRNPU
NAMPT	5.14803674196413e-119	0.284499894337207	0.309	0.087	2.06673083042892e-114	on	NAMPT
YES1	8.44311964418894e-119	0.277213348808421	0.195	0.026	3.38957481235609e-114	on	YES1
RUNX3	1.2076396168766e-118	-1.13397044010629	0.04	0.166	4.84819000591281e-114	off	RUNX3
PLEKHA5	1.30424807058416e-118	0.319459921970635	0.224	0.041	5.23603430416717e-114	on	PLEKHA5
MTCH2	1.64729251897777e-118	0.262376863054702	0.231	0.045	6.61322054668814e-114	on	MTCH2
COMT	1.68628520636879e-118	0.253076273375668	0.216	0.037	6.76976058948813e-114	on	COMT
SMG7	1.95828638693609e-118	0.299727362877349	0.21	0.034	7.86173652899364e-114	on	SMG7
TPD52	3.28944112952067e-118	0.281272615330638	0.277	0.072	1.32057903585737e-113	on	TPD52
DLD	4.77962213963105e-118	0.268425328416009	0.207	0.033	1.91882710417628e-113	on	DLD
GSTO1	9.55491168047301e-118	0.259918402189619	0.32	0.095	3.8359148432427e-113	on	GSTO1
KCNN4	1.60511344614044e-117	0.339395300352803	0.172	0.016	6.4438884408754e-113	on	KCNN4
NFAT5	2.73219190772651e-117	0.338402409860741	0.21	0.034	1.09686576327589e-112	on	NFAT5
HACD3	4.86618734838004e-117	0.276783926996233	0.219	0.039	1.95357957288065e-112	on	HACD3
MRPL51	5.64694680103772e-117	0.27743742565702	0.296	0.082	2.2670232627446e-112	on	MRPL51
MRPL36	1.01800093685626e-116	0.265480798063878	0.224	0.042	4.08686656110314e-112	on	MRPL36
AP1S1	1.71127017264058e-116	0.272116632266063	0.206	0.034	6.87006523508289e-112	on	AP1S1
RAB13	3.24938882073969e-116	0.345738621508036	0.194	0.028	1.30449963597415e-111	on	RAB13
GPATCH4	3.66537795553811e-116	0.301347012002606	0.193	0.026	1.47150263403033e-111	on	GPATCH4
MDK	4.6642656883744e-116	0.296126971701197	0.263	0.065	1.87251610325479e-111	on	MDK
FMR1	5.5015141430991e-116	0.303456292294133	0.199	0.03	2.20863786788857e-111	on	FMR1
TSR1	1.02316550718117e-115	0.282991231051522	0.176	0.019	4.10760024512953e-111	on	TSR1
MPZL1	1.26882351027662e-115	0.292047126230437	0.199	0.03	5.09381886435651e-111	on	MPZL1
UGGT2	1.71379367775517e-115	0.352660973561253	0.166	0.014	6.88019609871592e-111	on	UGGT2
SLMAP	2.55391181135874e-115	0.25907251942572	0.246	0.055	1.02529343578808e-110	on	SLMAP
EPHB3	2.88983522229235e-115	0.48165001507218	0.178	0.02	1.16015324834149e-110	on	EPHB3
LAPTM5	3.7589033561935e-115	-1.05736631359925	0.082	0.232	1.50904934137744e-110	off	LAPTM5
CAV2	6.93630677183117e-115	0.414628519279864	0.15	0.007	2.78464971661934e-110	on	CAV2
FUT8	1.03100814033856e-114	0.276497814480526	0.201	0.031	4.13908528020317e-110	on	FUT8
FAU	1.73312442864329e-114	-1.00702231678325	0.736	0.711	6.95780133123135e-110	off	FAU
RNF128	1.92087597025327e-114	0.311876275054363	0.147	0.006	7.71154867017878e-110	on	RNF128
LSP1	3.70165914383821e-114	-1.07687320693392	0.06	0.196	1.48606807988529e-109	off	LSP1
EFNB2	4.34982930216561e-114	0.278274401333366	0.24	0.053	1.7462824716474e-109	on	EFNB2
SH3YL1	9.45319522848134e-114	0.266015289366696	0.191	0.027	3.79507975642612e-109	on	SH3YL1
USP6NL	1.18944078630078e-113	0.315610489826065	0.181	0.022	4.77512898068312e-109	on	USP6NL
IFNG	1.80689534891457e-113	-1.37821778551816	0.021	0.126	7.25396206775244e-109	off	IFNG
CR381670.1	2.65814453577479e-113	0.344298290195959	0.143	0.005	1.06713870533215e-108	on	CR381670.1
MTCO1P12	2.83846925414778e-113	-0.815862546445321	0.684	0.716	1.13953186677017e-108	off	MTCO1P12
S100A13	2.86210542412787e-113	0.322551604665855	0.214	0.039	1.14902084357038e-108	on	S100A13
EIF4EBP1	5.17984968449275e-113	0.287223358003811	0.186	0.025	2.07950245433646e-108	on	EIF4EBP1
ANTXR2	5.88425257884374e-113	0.303137149259505	0.177	0.021	2.36229204030261e-108	on	ANTXR2
MYDGF	6.1581826428699e-113	0.32963719402878	0.305	0.093	2.47226400380655e-108	on	MYDGF
HNRNPA2B1	1.49992663188702e-112	0.323385077374075	0.8	0.437	6.02160545637364e-108	on	HNRNPA2B1
SEC61A1	1.51567334545479e-112	0.260686569114822	0.229	0.048	6.0848222126628e-108	on	SEC61A1
SULT2B1	3.64235375022753e-112	0.383198542158375	0.134	0.002	1.46225933656634e-107	on	SULT2B1
AC073861.1	4.31462786686151e-112	-1.35599852141233	0.189	0.337	1.73215050343022e-107	off	AC073861.1
PRR15L	6.01599734709977e-112	0.287846417239238	0.191	0.028	2.41518229496668e-107	on	PRR15L
FNBP1	1.43226730209372e-111	-1.25880879059766	0.102	0.249	5.74998031098546e-107	off	FNBP1
MCU	2.52840251613602e-111	0.265449800428605	0.172	0.019	1.01505247412797e-106	on	MCU
PRDX1	5.82789728130266e-111	0.297394391067495	0.493	0.214	2.33966764255177e-106	on	PRDX1
MSLN	6.94724604965441e-111	0.339481704485761	0.136	0.003	2.78904139909426e-106	on	MSLN
PKP4	1.21533417737928e-110	0.286812335126243	0.172	0.019	4.87908058850686e-106	on	PKP4
PCNA	1.23355759222242e-110	0.327020993810324	0.191	0.029	4.95224030973611e-106	on	PCNA
FAM84A	1.46042147054179e-110	0.252751563600589	0.25	0.06	5.86300803563706e-106	on	FAM84A
GAPDH	3.65085452689801e-110	0.618464124608973	0.913	0.657	1.46567205836848e-105	on	GAPDH
HELLS	4.16918684126305e-110	0.355211895307663	0.211	0.039	1.67376174929346e-105	on	HELLS
GATA3	4.7980899664404e-110	-1.01918481881979	0.016	0.114	1.92624119792716e-105	off	GATA3
KNTC1	7.90867418376904e-110	0.388671894585042	0.151	0.01	3.17501633781592e-105	on	KNTC1
GREM1	7.96873543491196e-110	0.55115434878069	0.133	0.002	3.19912852769976e-105	on	GREM1
BIRC3	1.5317304783681e-109	0.389009668485986	0.365	0.13	6.14928517845659e-105	on	BIRC3
MCM4	1.85956616158848e-109	0.316030538196906	0.178	0.023	7.46541431231312e-105	on	MCM4
GCNT3	2.26086392215565e-109	0.388137629085743	0.2	0.035	9.07646430188606e-105	on	GCNT3
RGCC	6.15438110937671e-109	-1.54293387292581	0.079	0.22	2.47073784017038e-104	off	RGCC
TFAP2A	7.79972114729368e-109	0.32720798792971	0.13	0.001	3.13127605179252e-104	on	TFAP2A
UQCRH	9.70865421468761e-109	0.327114282136183	0.568	0.269	3.89763632102849e-104	on	UQCRH
IL1RN	1.59837974177873e-108	0.696202759198554	0.14	0.006	6.4168553113449e-104	on	IL1RN
KIF16B	2.29355564124744e-108	0.287769659526462	0.208	0.039	9.20770847735196e-104	on	KIF16B
ATAD5	3.2541978395986e-108	0.367998876166646	0.175	0.022	1.30643026468525e-103	on	ATAD5
PAM	4.33167580503362e-108	0.311134222673407	0.156	0.013	1.7389945686888e-103	on	PAM
LAMP2	5.98462396884127e-108	0.280776043531521	0.228	0.051	2.40258713853102e-103	on	LAMP2
PSME4	2.06887386059812e-107	0.269798918418214	0.181	0.025	8.3057010007572e-103	on	PSME4
CSE1L	2.48312979671608e-107	0.254058755887412	0.162	0.016	9.96877288189637e-103	on	CSE1L
YOD1	5.85487350777821e-107	0.321052778247255	0.145	0.009	2.35049751843264e-102	on	YOD1
TPX2	6.27235308142295e-107	0.380517170612848	0.172	0.021	2.51809886806806e-102	on	TPX2
CD8B	8.08119209286655e-107	-0.969335621674575	0.019	0.118	3.2442753776022e-102	off	CD8B
LIN7C	2.1131869484699e-106	0.254238478794653	0.161	0.017	8.48360032332728e-102	on	LIN7C
CEMIP	2.62784807935325e-106	0.370350721324927	0.127	0.001	1.05497588993716e-101	on	CEMIP
CCNB1	1.50921654893014e-105	0.40177329261419	0.167	0.02	6.05890075733493e-101	on	CCNB1
KLRD1	2.52423150143641e-105	-0.928009729909455	0.022	0.123	1.01337797856666e-100	off	KLRD1
TNS4	4.83601076676004e-105	0.316252387397499	0.152	0.013	1.94146488242349e-100	on	TNS4
PICALM	4.87260816242137e-105	0.271416660328644	0.214	0.045	1.95615727288568e-100	on	PICALM
MTHFD2	6.63923035015465e-105	0.251498488631256	0.225	0.051	2.66538541637309e-100	on	MTHFD2
TMEM30A	7.81402774276372e-105	0.28928232244812	0.205	0.04	3.13701957760992e-100	on	TMEM30A
CENPJ	8.30720351706352e-105	0.339322524923922	0.177	0.025	3.33500992396032e-100	on	CENPJ
RPL39P3	1.18614243667158e-104	-1.29463291738388	0.112	0.251	4.76188742626174e-100	off	RPL39P3
CXCL16	1.33977704549533e-104	0.266526518601586	0.178	0.025	5.37866892684555e-100	on	CXCL16
RPS12	1.62968587242512e-104	-0.878925767994217	0.857	0.782	6.54253690343788e-100	off	RPS12
PGK1	1.66814023552747e-104	0.321291348262223	0.431	0.176	6.69691578954858e-100	on	PGK1
GNG12	2.23083281430335e-104	0.269695484032693	0.194	0.035	8.95590141630225e-100	on	GNG12
WARS	3.01353350251766e-104	0.381758300437234	0.225	0.052	1.20981315992074e-99	on	WARS
PKP3	4.5706151519532e-104	0.275890448993794	0.191	0.033	1.83491915890313e-99	on	PKP3
ARHGAP32	8.52529522210333e-104	0.267816408963679	0.19	0.032	3.4225650198656e-99	on	ARHGAP32
VSNL1	1.53460789505742e-103	0.315163033485228	0.154	0.015	6.16083685549751e-99	on	VSNL1
HSPA4L	2.34689639056358e-103	0.312190243307576	0.122	0.001	9.42185024955656e-99	on	HSPA4L
MT1G	3.71637973174793e-103	-1.66150791246583	0.11	0.257	1.49197780710752e-98	off	MT1G
CCDC34	1.40714335298809e-102	0.302137572562786	0.165	0.021	5.649117704906e-98	on	CCDC34
RAC2	1.71263855761737e-102	-1.25406948679773	0.128	0.274	6.8755587534107e-98	off	RAC2
UBA1	5.76990367166464e-102	0.251331406471766	0.2	0.039	2.31638552802649e-97	on	UBA1
UTP14A	6.55323197306809e-102	0.2541923309466	0.177	0.027	2.63086050790792e-97	on	UTP14A
RPL38	6.65321139542342e-102	-0.963730625874582	0.792	0.714	2.67099824680669e-97	off	RPL38
SULF2	8.31133184538296e-102	0.266637484508673	0.183	0.03	3.33666728264744e-97	on	SULF2
TEAD1	9.31984596472222e-102	0.257377973147038	0.158	0.017	3.74154536099738e-97	on	TEAD1
VIM	1.42845648260999e-101	-0.804358750995704	0.208	0.398	5.73468139508606e-97	off	VIM
MX1	1.81240296642225e-101	0.407123602090882	0.167	0.023	7.27607294899876e-97	on	MX1
ATP13A3	4.77870724128842e-101	0.25195088603391	0.163	0.02	1.91845980908765e-96	on	ATP13A3
RPL35A	1.21590597568857e-100	-0.857674392885803	0.811	0.754	4.88137612999933e-96	off	RPL35A
FOXQ1	1.31399921158103e-100	0.324337468915351	0.121	0.001	5.27518123481322e-96	on	FOXQ1
C19orf48	2.61907334166201e-100	0.254168981044823	0.21	0.045	1.05145318374363e-95	on	C19orf48
CORO1A	3.80043848191616e-100	-1.01366378942724	0.05	0.17	1.52572403295006e-95	off	CORO1A
GNG4	3.90546525273999e-100	0.306779507994289	0.117	0	1.567888080365e-95	on	GNG4
ADAM19	5.44325422084385e-100	0.274954871901051	0.141	0.01	2.18524883949997e-95	on	ADAM19
RHOH	5.51755148605319e-100	-0.998798255625086	0.043	0.158	2.21507621959091e-95	off	RHOH
SPIDR	7.6055460010616e-100	0.303190213888291	0.169	0.024	3.05332249758619e-95	on	SPIDR
PYHIN1	1.47874024244993e-99	-0.905229001920225	0.02	0.115	5.9365505773395e-95	off	PYHIN1
JAG1	1.49221843979476e-99	0.26388950348387	0.194	0.037	5.99066014840004e-95	on	JAG1
MRPL12	1.75130159194996e-99	0.259781778847547	0.197	0.039	7.03077537104233e-95	on	MRPL12
SLC4A4	1.87796513386524e-99	-0.910131680788668	0.024	0.124	7.53927882641541e-95	off	SLC4A4
RANBP6	2.73242310277749e-99	0.300390182476474	0.135	0.008	1.09695857884105e-94	on	RANBP6
TPM4	2.74180236074842e-99	0.325910809794703	0.656	0.337	1.10072397574606e-94	on	TPM4
RPL3P4	4.86928511144949e-99	-1.33342292184952	0.195	0.329	1.95482320084251e-94	off	RPL3P4
GPSM2	5.50066481480047e-99	0.27113090494748	0.148	0.014	2.2082968965498e-94	on	GPSM2
CD320	1.47477967104888e-98	0.272962389904873	0.173	0.027	5.92065046739285e-94	on	CD320
PRRX1	1.49779487731802e-98	0.334256492841129	0.121	0.002	6.01304731448091e-94	on	PRRX1
ATP5F1E	1.17546370406825e-97	-0.970268124340429	0.693	0.668	4.71901658635241e-93	off	ATP5F1E
MGST3	1.26554251378363e-97	0.288226450528484	0.353	0.134	5.08064697583575e-93	on	MGST3
TSPYL2	1.43824243209541e-97	-1.44156818731132	0.102	0.236	5.77396806789024e-93	off	TSPYL2
LEFTY1	2.99051674814459e-97	0.751775872065763	0.165	0.025	1.20057285371013e-92	on	LEFTY1
KRT20	3.48849562740423e-97	-1.31085586017585	0.044	0.161	1.4004914545777e-92	off	KRT20
RF00004	4.0970092140765e-97	-1.57506425729573	0.037	0.145	1.64478531908315e-92	off	RF00004
ARHGDIB	4.34928640907073e-97	-1.34185542403617	0.205	0.345	1.74606452178553e-92	off	ARHGDIB
IGF2BP3	1.00914982216095e-96	0.271883561293196	0.116	0.001	4.05133287604737e-92	on	IGF2BP3
LRRCC1	1.20622750067483e-96	0.280771929188206	0.17	0.026	4.84252092420918e-92	on	LRRCC1
CITED2	1.85064776963545e-96	-1.43855472361771	0.182	0.325	7.42961053597849e-92	off	CITED2
DNAJA4	2.66420731684404e-96	0.29731770486368	0.177	0.03	1.06957266942021e-91	on	DNAJA4
CD48	3.65610110853302e-96	-0.918264590247917	0.043	0.155	1.46777835103167e-91	off	CD48
STK17B	3.77648701016655e-96	-1.36664731976944	0.175	0.313	1.51610847510146e-91	off	STK17B
IGFBP4	7.36446552448142e-96	0.403883532881954	0.181	0.033	2.95653832945831e-91	on	IGFBP4
DIAPH3	9.76589380450705e-96	0.345327889749319	0.144	0.014	3.9206157267574e-91	on	DIAPH3
CHMP4C	1.54653806245696e-95	0.260508688410342	0.14	0.013	6.20873170553971e-91	on	CHMP4C
MDN1	1.72772447365597e-95	0.272739595292324	0.17	0.027	6.93612267193927e-91	on	MDN1
HKDC1	1.99953063085949e-95	0.30091086437305	0.12	0.003	8.02731567064849e-91	on	HKDC1
PLAU	2.39589210632561e-95	0.5826893059081	0.126	0.006	9.61854845005479e-91	on	PLAU
ASCL2	2.61543496716587e-95	0.281035316568001	0.13	0.008	1.04999252191841e-90	on	ASCL2
P4HA1	3.13990732481145e-95	0.261237741405222	0.187	0.036	1.2605471946188e-90	on	P4HA1
RPL9P9	5.48136727769818e-95	-1.45164325185548	0.381	0.454	2.20054970730471e-90	off	RPL9P9
MMP7	5.53050992289902e-95	1.03931191752172	0.128	0.007	2.22027851364704e-90	on	MMP7
LAMC1	8.21091839242614e-95	0.373890171838317	0.128	0.007	3.2963552978234e-90	on	LAMC1
NT5E	1.49790888584734e-94	0.262585988223688	0.132	0.009	6.01350501312275e-90	on	NT5E
HOPX	1.63525479662328e-94	-1.06788985901839	0.034	0.138	6.5648939065238e-90	off	HOPX
LDLRAD4	3.31010716861845e-94	-1.12854693902176	0.035	0.14	1.32887562391356e-89	off	LDLRAD4
ACE2	3.93481854498827e-94	0.28149187737818	0.119	0.003	1.57967225307099e-89	on	ACE2
DNAH14	4.76896030769277e-94	0.342872851732834	0.143	0.014	1.91454680512634e-89	on	DNAH14
TACSTD2	5.88531846410132e-94	0.418528173487222	0.122	0.005	2.36271995059812e-89	on	TACSTD2
CASC19	2.70571302144633e-93	0.363921967673895	0.117	0.003	1.08623554958985e-88	on	CASC19
PUS7	2.99012609154186e-93	0.267360177836532	0.13	0.009	1.20041602071039e-88	on	PUS7
EPHA2	6.70073021665099e-93	0.255779183763473	0.151	0.019	2.6900751527767e-88	on	EPHA2
RPS21	1.54068935007819e-92	-0.94832657297252	0.724	0.691	6.1852514648239e-88	off	RPS21
CAMSAP2	1.78531035090729e-92	0.28382215255976	0.119	0.004	7.16730693475239e-88	on	CAMSAP2
BAG3	2.46358404647773e-92	0.391802944009374	0.168	0.028	9.8903045129895e-88	on	BAG3
RPL7A	3.16538470605026e-92	0.389519499198463	0.81	0.502	1.27077534409094e-87	on	RPL7A
EPHA1	5.18770265375094e-92	0.281638553463669	0.123	0.006	2.08265510737485e-87	on	EPHA1
PRDX4	8.52099922535311e-92	0.290448535068843	0.252	0.077	3.42084034901026e-87	on	PRDX4
HILPDA	8.79070015723932e-92	0.444773303327452	0.134	0.012	3.5291144851253e-87	on	HILPDA
ARFGEF3	9.05515119826801e-92	0.29181241142932	0.124	0.007	3.63528100005668e-87	on	ARFGEF3
SOD2	1.08551426789993e-91	0.553528682708696	0.263	0.083	4.35790557991108e-87	on	SOD2
CEP152	1.64236814667897e-91	0.30199371651145	0.176	0.032	6.59345116165738e-87	on	CEP152
PLOD2	3.03843417583368e-91	0.406861212968466	0.139	0.014	1.21980978423019e-86	on	PLOD2
HMMR	3.15044369864472e-91	0.39576728087377	0.135	0.012	1.26477712725791e-86	on	HMMR
STEAP1	3.41528218275179e-91	0.271167992652139	0.121	0.006	1.37109918508753e-86	on	STEAP1
PTPRO	1.04565466586992e-90	0.297577999598348	0.124	0.007	4.19788522160138e-86	on	PTPRO
RRAD	1.33747209487059e-90	0.380612549372407	0.152	0.022	5.36941547206748e-86	on	RRAD
AC006329.1	3.17808586541111e-90	0.295742200170573	0.11	0.001	1.27587435152794e-85	on	AC006329.1
UBXN11	6.40192288648611e-90	-0.853900667061785	0.057	0.172	2.57011596200872e-85	off	UBXN11
ABCA12	7.25926751720784e-90	0.300330061341651	0.107	0	2.91430553745826e-85	on	ABCA12
EEF1B2P6	7.26876333720513e-90	-1.06862796173112	0.078	0.199	2.91811772935437e-85	off	EEF1B2P6
SLC6A14	2.0460253433223e-89	0.321275157596055	0.107	0.001	8.21397334330169e-85	on	SLC6A14
GPR171	3.32324729206486e-89	-0.87674909109384	0.021	0.109	1.33415085787236e-84	off	GPR171
FMNL2	3.90117169758461e-89	0.295473251239973	0.13	0.011	1.56616438971232e-84	on	FMNL2
PSAT1	4.53292063366848e-89	0.256368297930531	0.121	0.007	1.81978631759255e-84	on	PSAT1
CYTIP	5.93064200627269e-89	-1.05212851095844	0.081	0.206	2.38091553983823e-84	off	CYTIP
KNL1	6.33729022988432e-89	0.305909229838359	0.141	0.016	2.54416853568936e-84	on	KNL1
MUC4	8.64373261014901e-89	-1.67925419447339	0.092	0.217	3.47011289367042e-84	off	MUC4
TGFB1	2.24095769316267e-88	-0.847271078348238	0.036	0.138	8.99654875497087e-84	off	TGFB1
AC243960.1	3.02997260649276e-88	-1.03794214455892	0.046	0.154	1.21641280260258e-83	off	AC243960.1
RPS23P8	3.82799928383655e-88	-1.11062537602795	0.091	0.214	1.53678859248902e-83	off	RPS23P8
GABRE	5.07155918060241e-88	0.305109764539991	0.119	0.006	2.03602814864464e-83	on	GABRE
RPS3AP6	1.19362615485229e-87	-1.23234616304912	0.139	0.265	4.79193156127002e-83	off	RPS3AP6
RPL26	1.53792337124952e-87	-1.01717586747662	0.629	0.617	6.17414716621834e-83	off	RPL26
RPL18A	2.17227451933054e-87	-0.80415311612688	0.79	0.741	8.72081328530437e-83	off	RPL18A
SEMA5A	2.28067670734424e-87	0.252337407366875	0.136	0.015	9.15600470930418e-83	on	SEMA5A
PLS3	2.55063309942107e-87	0.310379387806886	0.114	0.005	1.02397716409358e-82	on	PLS3
LCK	2.7409011968888e-87	-0.925676424693982	0.038	0.14	1.10036219450298e-82	off	LCK
CEP55	3.82020721203939e-87	0.315522310485723	0.123	0.009	1.53366038734533e-82	on	CEP55
BRCA2	7.19153288840064e-87	0.301151492676987	0.142	0.018	2.88711279337732e-82	on	BRCA2
AC131235.1	1.97757959014729e-86	-0.843763435586904	0.048	0.155	7.93919102260532e-82	off	AC131235.1
RASAL2	2.04745446231633e-86	0.260985634728424	0.128	0.012	8.21971068441513e-82	on	RASAL2
SYT8	3.4339942980692e-86	0.279378148024688	0.106	0.002	1.37861135090286e-81	on	SYT8
ARNTL2	4.16340367024476e-86	0.256556424572405	0.103	0.001	1.67144003745646e-81	on	ARNTL2
S100A4	4.60970779812449e-86	-1.17795555222961	0.281	0.419	1.85061329263506e-81	off	S100A4
SLC38A5	1.87092161353894e-85	0.268917835710967	0.13	0.013	7.51100190971341e-81	on	SLC38A5
RPLP0	2.24690530348735e-85	0.575441794674799	0.873	0.623	9.0204260313803e-81	on	RPLP0
PALLD	2.8763369409199e-85	0.275287837044093	0.171	0.034	1.1547342283017e-80	on	PALLD
LURAP1L	6.00904542678267e-85	0.257184982660187	0.129	0.013	2.41239137703617e-80	on	LURAP1L
RPL6P27	8.80760937295248e-85	-1.1721945443152	0.159	0.285	3.5359028588655e-80	off	RPL6P27
AL161431.1	9.19980068122507e-85	0.280859638871101	0.102	0.001	3.69335198148462e-80	on	AL161431.1
ENO3	1.3514579890805e-84	-0.790462881303027	0.044	0.147	5.42556324296258e-80	off	ENO3
TIGIT	2.10319093558729e-84	-0.811938302179911	0.018	0.101	8.44347033000872e-80	off	TIGIT
ITM2A	6.74852581036759e-84	-1.02620288242773	0.053	0.161	2.70926317183017e-79	off	ITM2A
CD53	5.58325433991047e-83	-0.928907055043407	0.067	0.183	2.24145328730046e-78	off	CD53
AHNAK2	3.03557334559736e-81	0.311466816538865	0.102	0.002	1.21866127532352e-76	on	AHNAK2
EVI2B	4.43145727806603e-81	-0.915956371994981	0.068	0.181	1.77905283885239e-76	off	EVI2B
PLEKHA4	5.60228756435825e-81	0.279852122757147	0.108	0.005	2.24909436558726e-76	on	PLEKHA4
AC103591.3	7.48664987231697e-81	-1.39242312917451	0.106	0.227	3.00559045774037e-76	off	AC103591.3
CDC6	2.51691299925368e-80	0.252787730824499	0.104	0.004	1.01043989268038e-75	on	CDC6
RPL12P4	2.57184221704962e-80	-1.05234707424081	0.108	0.228	1.03249177645674e-75	off	RPL12P4
RGS2	2.68780353390766e-80	-1.35903344369615	0.199	0.326	1.07904560672257e-75	off	RGS2
RNU2-63P	3.74239514825629e-80	-1.14430586577801	0.059	0.167	1.50242195621897e-75	off	RNU2-63P
FIBCD1	3.88997743227657e-80	0.291875323198986	0.102	0.003	1.56167033996175e-75	on	FIBCD1
TUBA1B	1.12778473228625e-79	0.312872936051275	0.544	0.279	4.52760458623637e-75	on	TUBA1B
ACTB	1.87748212858914e-79	-0.493551391860382	0.933	0.899	7.53733975343398e-75	off	ACTB
RARRES2	2.45090459810976e-79	0.38665176312186	0.154	0.029	9.83940159957143e-75	on	RARRES2
RPS8	2.46975593871501e-79	0.292360410579868	0.92	0.666	9.91508219156529e-75	on	RPS8
DMKN	3.40902119059558e-79	0.26095534300017	0.107	0.006	1.3685856471765e-74	on	DMKN
FANCI	8.20326676571184e-79	0.265640732333285	0.115	0.009	3.29328347576268e-74	on	FANCI
IL6ST	1.74844971768958e-78	0.336514102272054	0.174	0.04	7.01932623663659e-74	on	IL6ST
NCAPG2	3.92862898502826e-78	0.250007142265143	0.125	0.014	1.57718739232944e-73	on	NCAPG2
RPL34	4.77101238953111e-78	-0.769444034424195	0.884	0.78	1.91537063390116e-73	off	RPL34
RPL5P1	5.41202746394169e-78	-0.673407659736615	0.026	0.112	2.17271254567403e-73	off	RPL5P1
RPL9P7	2.0801474836289e-77	-0.790120783859999	0.031	0.119	8.35096008777657e-73	off	RPL9P7
CTGF	2.18353051779476e-77	0.536762213731998	0.157	0.032	8.76600161673883e-73	on	CTGF
MT-TP	2.69116177985183e-77	-1.91939629208283	0.193	0.317	1.08039380813932e-72	off	MT-TP
RPL23AP42	2.72843244044783e-77	-1.04404394468772	0.092	0.205	1.09535648754218e-72	off	RPL23AP42
IL7R	4.13755975164646e-77	-1.22009573999177	0.059	0.165	1.66106473789599e-72	off	IL7R
CDC20	1.55519078365496e-76	0.274776882521086	0.121	0.014	6.24346892006121e-72	on	CDC20
TFF3	2.3418717435597e-75	0.321371023780275	0.373	0.18	9.40167830169476e-71	on	TFF3
AC136632.1	6.28954982101104e-75	-0.865638635472683	0.055	0.155	2.52500267114309e-70	off	AC136632.1
RPL23AP2	7.78868116085294e-75	-1.0021220489025	0.088	0.198	3.12684393883602e-70	off	RPL23AP2
TAOK1	1.43257249735876e-74	-1.54820532673833	0.283	0.379	5.75120554789649e-70	off	TAOK1
CD63	1.63230502291245e-74	0.286301119799495	0.55	0.293	6.55305174498431e-70	on	CD63
SKAP1	1.66999336094127e-74	-0.838508106021097	0.033	0.121	6.70435534683483e-70	off	SKAP1
KIF14	8.64262497354875e-74	0.274945209659081	0.109	0.009	3.46966822188088e-69	on	KIF14
SPON2	4.99654971533006e-73	0.331197000810335	0.147	0.029	2.0059148487164e-68	on	SPON2
ARHGAP11A	5.27085743790765e-73	0.260919750991588	0.103	0.007	2.1160384270224e-68	on	ARHGAP11A
CDKN3	1.09783073649014e-72	0.250073890798423	0.118	0.014	4.40735127471334e-68	on	CDKN3
ITGAV	1.7445730566728e-72	0.272541674672256	0.12	0.015	7.00376299331861e-68	on	ITGAV
RPS26	2.76335396622987e-72	0.363495067358894	0.787	0.503	1.10937608328264e-67	on	RPS26
SH3BGRL3	3.22040359220494e-72	-0.981455259721165	0.712	0.68	1.2928632261266e-67	off	SH3BGRL3
GPR183	7.72283818729446e-72	-1.1110106016011	0.065	0.171	3.10041061867123e-67	off	GPR183
AC107983.1	1.02816821091218e-71	-0.594835313098007	0.023	0.101	4.12768409952803e-67	off	AC107983.1
VWA1	1.28420964279483e-71	0.259435237036398	0.103	0.008	5.15558803196414e-67	on	VWA1
CLIC4	1.37415805930593e-71	0.339637034792901	0.134	0.024	5.51669494488958e-67	on	CLIC4
CYR61	2.15042836781593e-71	0.577414229056343	0.134	0.024	8.63310972543385e-67	on	CYR61
WIPF1	2.54773136273782e-70	-0.955275017073984	0.072	0.175	1.02281223288473e-65	off	WIPF1
RPS27AP16	7.60974024841353e-70	-0.946777037099167	0.075	0.177	3.0550063201281e-65	off	RPS27AP16
LIMD2	1.04109925941945e-69	-0.921183596736745	0.062	0.163	4.17959708686532e-65	off	LIMD2
TFPI	1.50272966854145e-69	0.327438669773555	0.108	0.011	6.03285852732651e-65	on	TFPI
TFF1	2.22694729828547e-69	0.504840683744411	0.123	0.019	8.94030262369686e-65	on	TFF1
SERPINA1	4.74569473500244e-69	0.684163704044732	0.144	0.031	1.90520660831408e-64	on	SERPINA1
DLGAP5	7.67318393493771e-69	0.259849342641634	0.112	0.014	3.08047642252009e-64	on	DLGAP5
ARHGAP30	8.72166636566485e-69	-0.725161941018549	0.029	0.11	3.50140017915981e-64	off	ARHGAP30
SPPL2B	3.07901930080503e-68	0.258427247836285	0.234	0.083	1.23610308850119e-63	on	SPPL2B
Z74021.1	7.346542417492e-68	-0.821421652808527	0.066	0.164	2.94934291892634e-63	off	Z74021.1
YPEL5	7.88862186865799e-68	-1.27789044734331	0.166	0.275	3.16696613539144e-63	off	YPEL5
HSP90AA2P	1.06385988785264e-67	-1.01396889227901	0.09	0.194	4.27097190577322e-63	off	HSP90AA2P
DEPP1	3.89520222919338e-67	0.278065514371944	0.144	0.031	1.56376788693198e-62	on	DEPP1
COL3A1	6.66617803786263e-67	2.97017232282897	0.108	0.014	2.67620383508033e-62	on	COL3A1
EDN1	1.85083681717141e-66	0.443686300938495	0.135	0.028	7.43036948621634e-62	on	EDN1
SEPT1	7.19950025422449e-66	-0.797383448309037	0.043	0.13	2.89031137206096e-61	off	SEPT1
RPS7P10	7.94723321999373e-66	-0.876216778137557	0.077	0.177	3.19049624849868e-61	off	RPS7P10
GEM	1.26716646259567e-65	0.350602296995915	0.108	0.014	5.08716648073656e-61	on	GEM
RPS13	1.30699635358863e-65	-0.768833186942729	0.794	0.737	5.24706756111693e-61	off	RPS13
RPL13A	8.91378647227871e-65	-0.613946655106869	0.916	0.837	3.57852871716101e-60	off	RPL13A
AC004453.1	4.25124096080267e-64	-0.947720178787977	0.08	0.178	1.70670319612384e-59	off	AC004453.1
GALNT6	1.04353105590682e-63	0.250399586473331	0.141	0.032	4.18935977704353e-59	on	GALNT6
ETS1	4.24581873432199e-63	-1.0709836571328	0.095	0.198	1.70452638908091e-58	off	ETS1
IKZF3	9.05569005572029e-63	-0.75098650928746	0.034	0.113	3.63549732976947e-58	off	IKZF3
FILIP1L	1.3868866891864e-62	0.371746095987693	0.123	0.023	5.56779530240772e-58	on	FILIP1L
LCP1	1.90637427717192e-62	-0.793339518532034	0.077	0.179	7.6533301731344e-58	off	LCP1
SON	6.71349778978061e-62	-1.03670673788094	0.623	0.571	2.69520082268532e-57	off	SON
PPIA	6.88512844038311e-62	0.255369301986358	0.716	0.444	2.7641036636762e-57	on	PPIA
PABPC1P3	7.89650310772597e-62	-0.864579927628467	0.063	0.155	3.17013013762767e-57	off	PABPC1P3
LTB	1.46279879687234e-61	-1.05658763026789	0.05	0.139	5.87255204992369e-57	off	LTB
RPL24P4	3.06349889855468e-61	-0.684520661465925	0.035	0.113	1.22987226781376e-56	off	RPL24P4
G0S2	3.57733734700551e-61	0.691894239469691	0.101	0.013	1.43615785132883e-56	on	G0S2
COL1A1	3.9663064860057e-61	2.49176884163014	0.102	0.014	1.59231340187185e-56	on	COL1A1
SLC25A5	3.98290818418018e-61	0.289221116450199	0.546	0.306	1.59897831962098e-56	on	SLC25A5
RPL10	5.21487855978589e-61	-0.559785927572464	0.803	0.759	2.09356514661164e-56	off	RPL10
HSP90AB1	6.19805669166072e-61	0.250149441816368	0.899	0.638	2.48827183943411e-56	on	HSP90AB1
GMFG	1.14334204100988e-60	-0.894169579995412	0.085	0.185	4.59006095783825e-56	off	GMFG
HSPA6	1.2895254886894e-60	0.471245374819629	0.103	0.014	5.17692902689246e-56	on	HSPA6
PFN1	6.16006586870937e-60	-0.796843662942473	0.696	0.675	2.47302004365206e-55	off	PFN1
AL009174.1	7.00248813863459e-60	-0.857837262351549	0.073	0.165	2.81121888813624e-55	off	AL009174.1
FN1	7.27071143479588e-60	0.929363849119972	0.102	0.014	2.91889981261316e-55	on	FN1
UBE2C	1.43500014246301e-59	0.257704170697693	0.101	0.014	5.760951571932e-55	on	UBE2C
STK17A	3.41538398829875e-59	-1.28150046628476	0.163	0.262	1.37114005594242e-54	off	STK17A
RPS14	4.89852451445998e-59	-0.628788418133988	0.848	0.782	1.9665616515751e-54	off	RPS14
RPS19P1	6.67826429459991e-59	-0.694230990320724	0.042	0.122	2.68105598371008e-54	off	RPS19P1
RPS13P2	2.57226241677722e-58	-0.956252767932029	0.098	0.194	1.03266046983938e-53	off	RPS13P2
PTPN22	6.89576673824128e-57	-0.873197342415397	0.053	0.136	2.76837451473435e-52	off	PTPN22
ZG16	4.87039928901689e-56	-1.12756770509417	0.029	0.102	1.95527049856872e-51	off	ZG16
LYZ	1.752937918703e-55	0.314074323330193	0.153	0.046	7.03734456842508e-51	on	LYZ
VAMP2	1.88558906702457e-55	-1.05073502484123	0.125	0.221	7.56988586847683e-51	off	VAMP2
SLC26A3	2.15560533003863e-55	-0.933525278003873	0.035	0.112	8.6538931579731e-51	off	SLC26A3
ANXA5	2.48971703535098e-55	0.289564375014996	0.251	0.109	9.99521801012004e-51	on	ANXA5
RPS20	2.50652745297034e-55	-0.697733855747623	0.796	0.697	1.00627051126947e-50	off	RPS20
TUBA1A	5.52737953439975e-55	-1.12243876199298	0.141	0.246	2.21902178788012e-50	off	TUBA1A
AC116533.1	5.70623188146317e-55	-1.0763655026909	0.166	0.261	2.2908238511322e-50	off	AC116533.1
SLAMF7	1.63221364449346e-54	-0.634904259483481	0.045	0.125	6.55268489718343e-50	off	SLAMF7
LINC01681	1.63446391868026e-54	-0.670957240282749	0.038	0.112	6.56171884793376e-50	off	LINC01681
CST3	2.44935331996762e-54	-0.426093694073366	0.469	0.249	9.83317383834201e-50	off	CST3
RPL11	2.7380405897032e-54	-0.674066794179426	0.887	0.775	1.09921377514225e-49	off	RPL11
ITM2C	4.50870706501072e-54	-0.829373873242059	0.261	0.36	1.8100655383192e-49	off	ITM2C
TMSB10	6.57220872385022e-54	0.357728351849143	0.975	0.885	2.63847891427691e-49	on	TMSB10
RPL24P8	6.70925516570901e-53	-0.73695004276553	0.052	0.131	2.69349757882554e-48	off	RPL24P8
RARRES3	7.99535330520401e-53	-1.19658975868804	0.288	0.368	3.2098145379072e-48	off	RARRES3
RPS3	8.98874482960691e-53	-0.64463538306834	0.87	0.77	3.60862149929399e-48	off	RPS3
RPS15	1.33690798264814e-52	-0.514465257541509	0.879	0.797	5.36715078713921e-48	off	RPS15
CXCR4	1.41036522849933e-52	-0.971475711713632	0.057	0.139	5.6620522463334e-48	off	CXCR4
ARL4C	2.20249663021771e-52	-1.09945646669059	0.086	0.175	8.842142971672e-48	off	ARL4C
RPL27	2.37416201042231e-52	-0.796064163387296	0.714	0.649	9.53131080704139e-48	off	RPL27
NR3C1	2.55184667218806e-52	-0.914777030410928	0.07	0.156	1.02446436501662e-47	off	NR3C1
CLEC2B	5.13142503146363e-52	-0.944327566404613	0.086	0.177	2.06006189313139e-47	off	CLEC2B
RBMX	6.66235015621997e-52	-1.20560512406546	0.452	0.458	2.67466709371607e-47	off	RBMX
RPS2P5	4.76183893549446e-51	-0.901929953375533	0.099	0.187	1.91168785904361e-46	off	RPS2P5
IL32	3.90942292684283e-50	-1.37594734381423	0.444	0.454	1.56947692821032e-45	off	IL32
RPS19	8.42949068349497e-50	-0.519402524199534	0.924	0.848	3.38410332979589e-45	off	RPS19
ARHGAP15	1.41942486453902e-49	-0.706917376352166	0.04	0.111	5.69842306117834e-45	off	ARHGAP15
DUSP2	1.42912182016318e-49	-1.34057801682249	0.17	0.26	5.7373524592271e-45	off	DUSP2
RPL24	1.9498050645489e-49	-0.748239159672822	0.792	0.684	7.827687412138e-45	off	RPL24
LARP7	2.46301152654167e-49	-0.267576866640816	0.424	0.211	9.88800607445418e-45	off	LARP7
BEST1	8.32604917967085e-49	-0.523502590323912	0.039	0.109	3.34257570367066e-44	off	BEST1
RPL10P16	9.11162444995551e-49	-0.827478783937083	0.075	0.157	3.65795275167914e-44	off	RPL10P16
RPL22	1.37065318758164e-48	-0.880535976295103	0.697	0.604	5.50262428686524e-44	off	RPL22
ATP10B	1.60053897276603e-48	-0.413114368202372	0.405	0.199	6.42552376006651e-44	off	ATP10B
FTH1P10	8.61028333848938e-48	-0.890707884851786	0.08	0.161	3.45668434906995e-43	off	FTH1P10
CA2	9.08810639309801e-48	-0.819480164205684	0.049	0.125	3.64851119257313e-43	off	CA2
CCDC69	1.00952793904269e-47	-0.656058595397353	0.037	0.106	4.05285086408078e-43	off	CCDC69
EGR1	1.15876303322203e-47	-1.25179566229947	0.482	0.48	4.65197007317315e-43	off	EGR1
AC026979.2	1.6948697088884e-47	-1.04022665215544	0.063	0.142	6.80422393330336e-43	off	AC026979.2
BX679664.3	2.83631690019147e-47	-0.624486078396829	0.042	0.112	1.13866778275087e-42	off	BX679664.3
RPL31	3.19539385790696e-47	-0.525920194116823	0.952	0.864	1.28282281819533e-42	off	RPL31
PIK3R1	9.64529397183908e-47	-1.48901342837233	0.185	0.265	3.87219971793452e-42	off	PIK3R1
IL2RG	3.21050791500401e-45	-0.929702410199	0.11	0.196	1.28889050755751e-40	off	IL2RG
MT-ND4L	4.57836491438609e-45	0.254968605252232	0.978	0.881	1.83803037852944e-40	on	MT-ND4L
AC113935.1	5.20644460991643e-45	-0.70632294833343	0.06	0.135	2.09017925309705e-40	off	AC113935.1
CREM	8.05884872338185e-45	-1.0314419472546	0.078	0.157	3.23530540848888e-40	off	CREM
RPL22P1	1.11892096519535e-44	-0.66352182694386	0.047	0.117	4.49202010687327e-40	off	RPL22P1
PTGER4	1.74485551918659e-44	-0.862323142988356	0.062	0.136	7.00489696732647e-40	off	PTGER4
RCSD1	3.15148218603652e-44	-0.671946073898017	0.038	0.103	1.26519403840622e-39	off	RCSD1
ABCB1	3.2839158537352e-44	-0.805218964578159	0.048	0.117	1.31836085864053e-39	off	ABCB1
LIPH	6.04886398586705e-43	-0.343472159210088	0.267	0.124	2.42837693576619e-38	off	LIPH
SEPT6	6.39995421784411e-43	-0.814951595111506	0.075	0.151	2.5693256202957e-38	off	SEPT6
TCEA1P2	3.45341317927262e-42	-0.579241915861103	0.039	0.102	1.38640725495079e-37	off	TCEA1P2
ID2	1.46056974512114e-41	-1.19731581328941	0.587	0.539	5.86360329876334e-37	off	ID2
AP2B1	2.80113782757733e-41	-0.313403983035522	0.362	0.181	1.1245447922592e-36	off	AP2B1
GBP5	1.1268193399232e-40	-0.617512094476515	0.043	0.108	4.5237289220557e-36	off	GBP5
YY1	1.10810478707028e-39	-0.26714592468559	0.346	0.176	4.44859747817235e-35	off	YY1
SNW1	5.51337613531923e-39	-0.254196946137669	0.28	0.137	2.21339998328526e-34	off	SNW1
NFE2L2	1.19431481698096e-38	-0.253402728692116	0.36	0.188	4.79469626425175e-34	off	NFE2L2
ATG10	1.26586241445744e-38	-0.673769978991419	0.065	0.135	5.08193124908085e-34	off	ATG10
DYNC1I2	1.87371388209045e-38	-0.259957135010638	0.39	0.205	7.5222117510403e-34	off	DYNC1I2
SELENBP1	3.30845880128713e-38	-1.57869158867972	0.178	0.254	1.32821387036473e-33	off	SELENBP1
GIMAP7	7.71661368018105e-38	-0.815993849433673	0.047	0.11	3.09791172804548e-33	off	GIMAP7
PHGR1	6.40209403655787e-37	-0.741497516021433	0.706	0.463	2.57018467191652e-32	off	PHGR1
GYPC	9.44294585396217e-37	-0.659630948384479	0.055	0.121	3.79096504253165e-32	off	GYPC
RPL41P5	1.69044610514196e-36	-0.891219340815621	0.108	0.18	6.78646493370292e-32	off	RPL41P5
RSRC2	2.21650038218714e-36	-0.318490801239321	0.567	0.308	8.8983624343285e-32	off	RSRC2
SCAF11	3.0674631890481e-36	-0.271887811048622	0.545	0.298	1.23146377187525e-31	off	SCAF11
EMB	4.05194573084605e-36	-0.767684312645067	0.068	0.136	1.62669413310545e-31	off	EMB
LLGL2	4.0885617269677e-36	-0.290341105533106	0.374	0.2	1.64139399090845e-31	off	LLGL2
FAM107B	8.66682587392023e-36	-0.890689651884983	0.105	0.177	3.47938391534402e-31	off	FAM107B
FAM46C	1.83600504544835e-35	-0.6402502592344	0.063	0.129	7.37082585545694e-31	off	FAM46C
RPL5	2.17967775538647e-35	-0.612514801007003	0.837	0.705	8.75053431677452e-31	off	RPL5
PCED1B-AS1	4.21043936308717e-35	-0.62373673243506	0.052	0.115	1.69032298670498e-30	off	PCED1B-AS1
GGNBP2	5.60079915319633e-35	-0.275532147377901	0.277	0.139	2.2484968280422e-30	off	GGNBP2
TBCA	7.53817401924505e-35	-0.252227304304147	0.394	0.216	3.02627534176612e-30	off	TBCA
MIR194-2HG	9.36792119626191e-35	-0.910033771845676	0.059	0.121	3.76084564345131e-30	off	MIR194-2HG
GPSM3	1.72324608104466e-34	-0.648779221337519	0.048	0.108	6.9181437169619e-30	off	GPSM3
BTG2	1.87089522830889e-34	-0.993645279222319	0.488	0.47	7.51089598356889e-30	off	BTG2
RPL15	7.3967914810236e-34	-0.521027216573967	0.843	0.742	2.96951590797174e-29	off	RPL15
WBP11	1.51120123149507e-33	-0.292448978796536	0.253	0.125	6.0668684639601e-29	off	WBP11
SF3B1	1.71095068142756e-33	-0.265628663953483	0.528	0.298	6.86878260565908e-29	off	SF3B1
PPP1CA	2.56754999467428e-33	-0.263414261039282	0.321	0.17	1.03076862086194e-28	off	PPP1CA
VASP	3.77997813365248e-33	-0.251031278117302	0.259	0.131	1.51751002153612e-28	off	VASP
PAFAH1B1	7.15441017139507e-33	-0.260277673888972	0.281	0.145	2.87220950740826e-28	off	PAFAH1B1
CMTM3	9.37444922293401e-33	-0.78274823619386	0.077	0.142	3.76346638503909e-28	off	CMTM3
SNHG6	2.17558370087834e-32	-0.34985765252665	0.397	0.217	8.7340983255462e-28	off	SNHG6
WASF2	2.76468935017834e-32	-0.258803000432264	0.295	0.155	1.1099121865226e-27	off	WASF2
EEF1A1P5	3.02356727115726e-32	-0.702349636231265	0.071	0.133	1.21384131667879e-27	off	EEF1A1P5
RPS23	3.24951708177864e-32	-0.614683107068297	0.837	0.732	1.30455112765085e-27	off	RPS23
SRRM1	3.58325993355175e-32	-0.252950944776163	0.672	0.382	1.43853553292369e-27	off	SRRM1
AC103702.2	4.92826952946773e-32	-0.322052028959077	0.329	0.178	1.97850308530011e-27	off	AC103702.2
PSME1	6.55172392209328e-32	-1.01330575398059	0.475	0.448	2.63025508576357e-27	off	PSME1
UBA52	7.41532386934922e-32	-0.713837146845604	0.692	0.606	2.97695592058894e-27	off	UBA52
IGHG4	9.1847391284483e-32	0.383783703607475	0.152	0.229	3.68730537050686e-27	on	IGHG4
RPL24P2	1.15163916139885e-31	-0.715949971787219	0.068	0.129	4.62337057735181e-27	off	RPL24P2
BZW1	1.93344225274227e-31	-0.265385563044569	0.342	0.185	7.76199726785912e-27	off	BZW1
TMEM107	1.9827046803204e-31	-1.02644753825017	0.094	0.159	7.95976620961428e-27	off	TMEM107
HIST1H4C	2.10506069977124e-31	-0.787325946543493	0.606	0.547	8.45097668530161e-27	off	HIST1H4C
SLC38A2	3.77674913362469e-31	-0.327143464063605	0.383	0.212	1.51621370718497e-26	off	SLC38A2
LPXN	3.91814147679937e-31	-0.626067403330959	0.05	0.107	1.57297707727587e-26	off	LPXN
NPM1P39	4.56773495854953e-31	-0.884986103942293	0.11	0.175	1.83376287645929e-26	off	NPM1P39
CKLF	6.45431731795051e-31	-1.05859754838956	0.138	0.204	2.59115023046441e-26	off	CKLF
RBM17	1.17510038671476e-30	-0.381966042782561	0.391	0.215	4.71755801250509e-26	off	RBM17
FXR1	1.24415467811378e-30	-0.325996254671392	0.275	0.144	4.9947833707556e-26	off	FXR1
SRP14	1.46595992034034e-30	-0.916646196651809	0.55	0.501	5.88524269619833e-26	off	SRP14
ACAP2	1.95984774617284e-30	-0.308463616537831	0.37	0.205	7.86800476178549e-26	off	ACAP2
CFD	3.97904751662028e-30	-0.70066682534715	0.117	0.045	1.59742841602238e-25	off	CFD
RPL36	4.14858371637062e-30	-0.409855406881336	0.878	0.772	1.66549041877415e-25	off	RPL36
SF3B2	4.67786523139792e-30	-0.318838601779294	0.376	0.208	1.87797577579701e-25	off	SF3B2
CHD2	6.50135453184186e-30	-0.274806229292012	0.311	0.168	2.61003379035323e-25	off	CHD2
SBDS	7.7097649866486e-30	-0.3373596691629	0.317	0.172	3.09516225153995e-25	off	SBDS
TTC1	9.1239421682739e-30	-0.251874618806422	0.204	0.1	3.66289782287524e-25	off	TTC1
SNRPB2	1.88331282080762e-29	-0.314518018417885	0.339	0.188	7.56074765041428e-25	off	SNRPB2
MIF-AS1	1.88491074413237e-29	-0.503602807245011	0.049	0.104	7.5671626733938e-25	off	MIF-AS1
TXN2	1.95438259603659e-29	-0.251493204269959	0.236	0.123	7.84606437004848e-25	off	TXN2
RPL28	2.08400353810523e-29	-0.525809118964515	0.847	0.71	8.36644060407724e-25	off	RPL28
SLC26A2	3.23799768263141e-29	-0.726166404990711	0.05	0.105	1.29992654966921e-24	off	SLC26A2
HMGB1P5	3.77409634377977e-29	-1.08496441644119	0.211	0.262	1.51514871817383e-24	off	HMGB1P5
EBAG9	1.17730848767612e-28	-0.254447240897536	0.219	0.112	4.72642265462455e-24	off	EBAG9
IL1R2	1.18922020288142e-28	-0.385558190034328	0.156	0.071	4.77424342648777e-24	off	IL1R2
COPS9	1.25926916992917e-28	-0.258844017379493	0.291	0.16	5.05546200959765e-24	off	COPS9
FNBP4	1.40624028068586e-28	-0.29383960238346	0.475	0.271	5.64549223084145e-24	off	FNBP4
LUC7L3	1.49542550973806e-28	-0.460806630233747	0.527	0.302	6.0035352513944e-24	off	LUC7L3
CFAP97	1.61512329166022e-28	-0.403853850241413	0.297	0.161	6.48407396669912e-24	off	CFAP97
SLC2A3	5.6799774999202e-28	-0.75636466461094	0.087	0.15	2.28028376711797e-23	off	SLC2A3
MZB1	6.06372866352877e-28	-0.268189353217248	0.075	0.144	2.43434450926026e-23	off	MZB1
AL450405.1	9.683118118774e-28	-0.530509657516282	0.233	0.314	3.88738459996301e-23	off	AL450405.1
CNBP	1.46133902080326e-27	-0.302534947577865	0.404	0.231	5.86669163291675e-23	off	CNBP
MRPS31	1.47491064121737e-27	-0.25506717416948	0.211	0.108	5.92117626023125e-23	off	MRPS31
LCP2	2.6439318260778e-27	-0.585632844649324	0.061	0.117	1.06143287089719e-22	off	LCP2
ABCF1	2.98027711442708e-27	-0.351786436296582	0.302	0.166	1.1964620503579e-22	off	ABCF1
KIAA1109	4.05906853682492e-27	-0.32919501461246	0.259	0.139	1.62955365479373e-22	off	KIAA1109
PDIA3P1	1.53706426619846e-26	-0.541502475664025	0.053	0.105	6.17069820308035e-22	off	PDIA3P1
RPS10	2.3091156220422e-26	-0.961744654283606	0.22	0.268	9.27017557625063e-22	off	RPS10
ARID5B	2.79580208707031e-26	-0.279350170735937	0.251	0.138	1.12240270587525e-21	off	ARID5B
RPL15P3	3.1029600277238e-26	-0.743966280898051	0.095	0.153	1.24571433273e-21	off	RPL15P3
COX7C	3.16596935541622e-26	-0.663975959201413	0.66	0.577	1.27101005742539e-21	off	COX7C
VPS13C	3.43072294071185e-26	-0.326302987044368	0.452	0.262	1.37729803177818e-21	off	VPS13C
SLTM	3.58353850066139e-26	-0.349437814189463	0.455	0.264	1.43864736647552e-21	off	SLTM
PDCD4	4.45763272981207e-26	-0.889585325845198	0.183	0.239	1.78956123571036e-21	off	PDCD4
TRIR	5.32337188025479e-26	-0.250426101544702	0.249	0.136	2.13712087504709e-21	off	TRIR
SLC20A1	5.41308350074456e-26	-0.265016586212754	0.244	0.133	2.17313650220891e-21	off	SLC20A1
CIRBP	8.09944153397401e-26	-0.975223066249936	0.309	0.337	3.25160179822921e-21	off	CIRBP
ANP32E	1.09757574408087e-25	-0.28090023842033	0.244	0.131	4.40632758218706e-21	off	ANP32E
AES	1.15677638646497e-25	-0.351253636461459	0.304	0.169	4.64399448110229e-21	off	AES
ZCCHC10	1.46538905947813e-25	-0.260823878483576	0.185	0.094	5.8829509181809e-21	off	ZCCHC10
PTP4A1	2.15122732663639e-25	-0.364510494210263	0.282	0.157	8.63631722551446e-21	off	PTP4A1
TLE4	3.91244377859376e-25	-0.915031991718815	0.102	0.159	1.57068967935425e-20	off	TLE4
RTF1	4.26509210062975e-25	-0.37980080459959	0.367	0.212	1.71226387471882e-20	off	RTF1
RASSF6	5.76678578978863e-25	-0.322673193901257	0.164	0.082	2.31513382316854e-20	off	RASSF6
SNRNP70	7.46885417166688e-25	-0.254946656978606	0.228	0.123	2.99844619575739e-20	off	SNRNP70
CHURC1	9.76441761577763e-25	-0.303959115459642	0.224	0.12	3.92002309603009e-20	off	CHURC1
POLR2G	1.19298550686594e-24	-0.269324688700246	0.198	0.103	4.78935961586402e-20	off	POLR2G
HNRNPK	1.75071884335575e-24	-0.256116281549006	0.621	0.366	7.02843586853598e-20	off	HNRNPK
CD79A	1.78120757468791e-24	-0.472892370204648	0.05	0.102	7.15083592934209e-20	off	CD79A
FXYD5	2.82165726974627e-24	-0.378876735737103	0.349	0.202	1.13278252751234e-19	off	FXYD5
GADD45B	3.01868048673461e-24	-1.20680822561161	0.346	0.37	1.21187946820448e-19	off	GADD45B
SMAP1	3.46730222413712e-24	-0.282855719474715	0.26	0.146	1.39198315090209e-19	off	SMAP1
LRPAP1	4.50012909065965e-24	-0.255863402576411	0.29	0.167	1.80662182473622e-19	off	LRPAP1
DDX24	5.35005048313493e-24	-1.18594007247705	0.399	0.387	2.14783126695935e-19	off	DDX24
PTPN2	6.28091080522797e-24	-0.315241403526158	0.208	0.111	2.52153445186682e-19	off	PTPN2
RPL5P34	7.13301034075428e-24	-0.583667399938683	0.061	0.111	2.86361833139921e-19	off	RPL5P34
GPX4	8.80797975129054e-24	-0.366993878257079	0.378	0.223	3.5360515509531e-19	off	GPX4
SRPRA	9.04751152628045e-24	-0.290872247980861	0.238	0.131	3.63221397734055e-19	off	SRPRA
AFG3L2	9.10122424484363e-24	-0.333117181369398	0.278	0.157	3.65377748533492e-19	off	AFG3L2
NPM1P27	1.49183046692975e-23	-0.879060572723299	0.136	0.189	5.98910259253616e-19	off	NPM1P27
SET	1.60766198835645e-23	-0.281710159862488	0.572	0.34	6.45411981845579e-19	off	SET
LGALS4	2.78823037692404e-23	-0.489722786528728	0.545	0.332	1.11936296711993e-18	off	LGALS4
CLDN7	3.80403251857855e-23	-0.562620491269419	0.458	0.269	1.52716689490855e-18	off	CLDN7
FGFR1OP2	6.43314162460932e-23	-0.28615222516386	0.201	0.108	2.58264903661566e-18	off	FGFR1OP2
ERP29	7.02201938672082e-23	-0.254555077712055	0.228	0.127	2.81905990299294e-18	off	ERP29
YPEL3	8.71838409462682e-23	-0.644791130669305	0.075	0.127	3.50008247862888e-18	off	YPEL3
TMEM14B	9.22703680442814e-23	-0.310560159344467	0.24	0.134	3.70428619550572e-18	off	TMEM14B
PPCS	1.1819480613214e-22	-0.332247062421633	0.248	0.139	4.74504868698091e-18	off	PPCS
HIGD2A	1.34440879804077e-22	-0.34704599877539	0.348	0.204	5.39726356061449e-18	off	HIGD2A
EIF4G3	1.75304254532707e-22	-0.437872504406549	0.348	0.201	7.03776460247007e-18	off	EIF4G3
NEAT1	2.50295266298591e-22	-0.426562004502841	0.752	0.482	1.00483537608232e-17	off	NEAT1
SNHG8	3.64026767122386e-22	-0.306263432167993	0.519	0.316	1.46142185928953e-17	off	SNHG8
FAM177A1	4.59924308654561e-22	-0.280594049224403	0.249	0.142	1.8464121295246e-17	off	FAM177A1
MRPL33	7.35768258899891e-22	-0.290965451123804	0.24	0.137	2.9538152521795e-17	off	MRPL33
FIS1	7.38459173792014e-22	-0.252212021228119	0.216	0.121	2.96461819910542e-17	off	FIS1
C9orf16	8.34117410412694e-22	-0.344412928584299	0.247	0.141	3.3486477558428e-17	off	C9orf16
NSD3	9.80012583144308e-22	-0.367236781952181	0.342	0.2	3.93435851629114e-17	off	NSD3
NUB1	1.54036992712253e-21	-0.362521536512956	0.368	0.217	6.18396910942612e-17	off	NUB1
CCNI	1.76316562241608e-21	-0.306318827420243	0.509	0.309	7.0784047077516e-17	off	CCNI
C11orf58	2.77007460841053e-21	-0.397825524629885	0.46	0.275	1.11207415229249e-16	off	C11orf58
SAFB2	3.33481368291441e-21	-0.279589021846834	0.211	0.117	1.33879430114282e-16	off	SAFB2
SNORD104	3.48993171649551e-21	-0.652110139286051	0.063	0.11	1.40106798690429e-16	off	SNORD104
UBE2D3	4.2526012609424e-21	-0.350413463474361	0.442	0.263	1.70724930221794e-16	off	UBE2D3
KMT2E-AS1	6.56162258802246e-21	-0.992707956224921	0.159	0.207	2.6342290041875e-16	off	KMT2E-AS1
G3BP2	8.43050740682333e-21	-0.419115489707828	0.287	0.165	3.38451150354329e-16	off	G3BP2
MED10	8.51906322651207e-21	-0.270264838066305	0.167	0.089	3.42006312291553e-16	off	MED10
FABP1	1.2674869725884e-20	-1.1631024995619	0.215	0.272	5.0884532001534e-16	off	FABP1
MT1E	2.81970909758794e-20	-1.53711713203807	0.274	0.301	1.13200041431765e-15	off	MT1E
AL365357.1	2.94865341734957e-20	-1.01766152565648	0.207	0.244	1.18376640092916e-15	off	AL365357.1
ROMO1	3.5694750800456e-20	-0.365528013531696	0.415	0.253	1.43300146563511e-15	off	ROMO1
DAZAP2	4.95610271979071e-20	-0.402392661250179	0.365	0.218	1.98967699788718e-15	off	DAZAP2
HAX1	7.60054543848163e-20	-0.268202150356255	0.167	0.09	3.05131497173284e-15	off	HAX1
PAK2	9.17220490760125e-20	-0.459719913053184	0.341	0.201	3.6822733822056e-15	off	PAK2
DNAJC1	9.51294245666062e-20	-0.269751421445704	0.236	0.139	3.81906587865097e-15	off	DNAJC1
LAMTOR4	1.25753522953447e-19	-0.376109813201475	0.305	0.182	5.04850093248907e-15	off	LAMTOR4
SELENOP	1.27466516621405e-19	-0.26902464413394	0.174	0.097	5.11727077628294e-15	off	SELENOP
C6orf62	1.98496425146835e-19	-0.318623699425339	0.221	0.125	7.96883748394484e-15	off	C6orf62
SUN2	2.02516817100865e-19	-0.583097706391804	0.058	0.101	8.13024013933132e-15	off	SUN2
PRPF6	2.5957330734034e-19	-0.340229869816117	0.232	0.135	1.04208299964853e-14	off	PRPF6
AC015912.3	2.72310490741895e-19	-0.252911553441675	0.184	0.103	1.09321769613241e-14	off	AC015912.3
HNRNPA0	2.83989096665089e-19	-0.392383770826717	0.295	0.175	1.14010262747167e-14	off	HNRNPA0
INTS6	3.70267067959901e-19	-0.281751709098382	0.17	0.092	1.48647417103182e-14	off	INTS6
RYBP	3.8945053928203e-19	-0.257699045302026	0.19	0.108	1.56348813500164e-14	off	RYBP
HIST1H2BG	4.77018658501707e-19	-0.310659251895845	0.208	0.12	1.91503910642095e-14	off	HIST1H2BG
RBBP6	5.74329570859075e-19	-0.456919986432513	0.344	0.207	2.30570349517084e-14	off	RBBP6
IDI1	6.81166590475624e-19	-0.33161630549688	0.212	0.121	2.73461139412344e-14	off	IDI1
ABCC3	7.63892825787823e-19	-0.416744995645055	0.231	0.134	3.06672413840779e-14	off	ABCC3
POLR2A	9.05987731173886e-19	-0.288345360145511	0.152	0.081	3.63717834557068e-14	off	POLR2A
HES1	1.23148533282039e-18	-0.93929110429663	0.543	0.326	4.94392101714076e-14	off	HES1
BRD9	1.3818334001678e-18	-0.264733587337282	0.202	0.117	5.54750836831367e-14	off	BRD9
NFE2L1	1.65899219991515e-18	-0.257769770941353	0.17	0.094	6.66019008577935e-14	off	NFE2L1
GABARAPL2	2.01108259383379e-18	-0.260957974335767	0.205	0.118	8.07369218120511e-14	off	GABARAPL2
TCEA3	2.27741207215641e-18	-0.331357155063838	0.19	0.108	9.14289850487911e-14	off	TCEA3
CWF19L2	3.31004933333439e-18	-0.415476831074617	0.239	0.14	1.32885240536042e-13	off	CWF19L2
CALM1	4.03607762100638e-18	-0.599441026030796	0.755	0.644	1.62032372172922e-13	off	CALM1
C19orf33	5.39403586551618e-18	-0.254202132393154	0.16	0.088	2.16548963857013e-13	off	C19orf33
HNRNPDL	5.48242452441276e-18	-0.334583427251036	0.671	0.402	2.20097414957075e-13	off	HNRNPDL
AAK1	6.04202241276082e-18	-0.889114762255498	0.135	0.179	2.42563031782696e-13	off	AAK1
UGDH	6.61989627939596e-18	-0.280660520983812	0.155	0.085	2.6576235603263e-13	off	UGDH
KIAA1551	6.7533023310083e-18	-0.337065268446598	0.229	0.135	2.71118075380659e-13	off	KIAA1551
PHF11	7.63364121504824e-18	-0.321366794259749	0.171	0.095	3.06460160219327e-13	off	PHF11
CYCS	7.65882184186722e-18	-0.35178225960022	0.539	0.337	3.07471061663601e-13	off	CYCS
JOSD1	7.87489275286599e-18	-0.275601197469682	0.148	0.08	3.16145444456558e-13	off	JOSD1
SMARCB1	8.63592737136744e-18	-0.25421636705358	0.157	0.086	3.46697940250917e-13	off	SMARCB1
MUS81	9.18158047206397e-18	-0.293270962233728	0.238	0.142	3.6860372963148e-13	off	MUS81
PPP1R2	1.54787833292553e-17	-0.297173730001701	0.189	0.108	6.21411235536284e-13	off	PPP1R2
SNHG9	1.84953439745974e-17	-0.759110279994375	0.112	0.158	7.42514079204185e-13	off	SNHG9
TMCO1	3.19936651707865e-17	-0.299949824918688	0.324	0.201	1.28441768194639e-12	off	TMCO1
CENPC	3.58354284619468e-17	-0.352811531576609	0.222	0.131	1.43864911103331e-12	off	CENPC
AMD1	4.32361702167228e-17	-1.01764218290519	0.276	0.291	1.73575928952055e-12	off	AMD1
ORMDL1	7.39665117735336e-17	-0.287452744605996	0.163	0.091	2.96945958166028e-12	off	ORMDL1
PHF20	7.67383248372237e-17	-0.335824823081444	0.188	0.108	3.08073678891518e-12	off	PHF20
NFKBIA	9.07668942881576e-17	-0.636283115270775	0.698	0.635	3.64392773809238e-12	off	NFKBIA
RNPC3	1.30620466917174e-16	-0.364052107540083	0.285	0.178	5.24388926485687e-12	off	RNPC3
DDX3X	1.89896515745243e-16	-0.483943325210911	0.369	0.228	7.62358552110854e-12	off	DDX3X
GLIPR1	2.8515361088559e-16	-0.747673524760611	0.107	0.151	1.14477768626129e-11	off	GLIPR1
PCBP1	3.00693462820644e-16	-0.284908798806758	0.59	0.366	1.20716397583976e-11	off	PCBP1
TUBB4B	3.78020254661193e-16	-0.385320099488126	0.424	0.269	1.51760011436282e-11	off	TUBB4B
KIF2A	4.83882658562701e-16	-0.382038135033951	0.262	0.16	1.94259532106582e-11	off	KIF2A
MAFF	5.07408259460321e-16	-0.25342471952659	0.15	0.084	2.0370411984294e-11	off	MAFF
RGS10	6.23832089172837e-16	-0.82151575389023	0.123	0.165	2.50443630519327e-11	off	RGS10
SRSF2	1.00644565741135e-15	-0.438012144419341	0.46	0.284	4.04047673624362e-11	off	SRSF2
PRDX5	1.13046088068494e-15	-0.255054402042419	0.355	0.229	4.53834825159777e-11	off	PRDX5
MT-TW	1.18573700635066e-15	-0.659325655409225	0.1	0.142	4.76025978569535e-11	off	MT-TW
TAOK3	1.73858275186454e-15	-0.368817388290723	0.291	0.181	6.97971431563539e-11	off	TAOK3
MZT2B	2.42871862016483e-15	-0.382093457971609	0.303	0.19	9.75033377251371e-11	off	MZT2B
CSNK2B	2.61022286560541e-15	-0.377417289225539	0.245	0.151	1.04790007162595e-10	off	CSNK2B
HERC2	2.9336300544155e-15	-0.35094230925336	0.218	0.133	1.17773512164565e-10	off	HERC2
BRD7	3.68050220912165e-15	-0.396531484349975	0.212	0.127	1.47757441687398e-10	off	BRD7
UBTF	3.90353950754379e-15	-0.397008616193889	0.234	0.142	1.56711497069853e-10	off	UBTF
KLF4	4.70669053203349e-15	-0.449683468258818	0.265	0.164	1.88954798099017e-10	off	KLF4
BAX	4.87921036216022e-15	-0.344158651933827	0.24	0.147	1.95880779199284e-10	off	BAX
SP100	5.08432154996127e-15	-0.442237494867336	0.344	0.214	2.04115172944745e-10	off	SP100
PCBP2	7.80897003954313e-15	-0.38065492312289	0.468	0.294	3.13498911207499e-10	off	PCBP2
MYL12A	8.90484406482113e-15	-0.280826297127479	0.506	0.326	3.57493869826309e-10	off	MYL12A
GSTK1	1.20295602999697e-14	-0.423522053706528	0.478	0.298	4.82938727802586e-10	off	GSTK1
ATP2B1-AS1	1.91342831200306e-14	-0.663228404521727	0.08	0.119	7.68164930136747e-10	off	ATP2B1-AS1
RBM8A	1.96804064216491e-14	-0.466938986358633	0.456	0.285	7.90089596203524e-10	off	RBM8A
APRT	2.40088875176101e-14	-0.421218892926018	0.327	0.207	9.63860798281977e-10	off	APRT
VPS28	2.9714610827692e-14	-0.319681045378742	0.239	0.149	1.19292276628852e-09	off	VPS28
ELF1	3.17694788216068e-14	-1.13867419554992	0.32	0.312	1.27541749677223e-09	off	ELF1
KTN1	3.33002187936548e-14	-0.262858208278386	0.778	0.488	1.33687058369006e-09	off	KTN1
UBXN1	3.40501624205965e-14	-0.361893002604567	0.218	0.134	1.36697782053727e-09	off	UBXN1
RPS3A	5.74975546199513e-14	-0.4568081553512	0.855	0.722	2.30829682777256e-09	off	RPS3A
ARPC4	6.32208011690836e-14	-0.315281745128739	0.204	0.124	2.53806228373403e-09	off	ARPC4
RAP1A	7.51905459055346e-14	-0.377165592265455	0.229	0.142	3.01859965592359e-09	off	RAP1A
YME1L1	7.8084858251703e-14	-0.622143095437666	0.392	0.244	3.13479471937287e-09	off	YME1L1
PHF3	8.45856079974921e-14	-0.441500914502541	0.333	0.21	3.39577381866732e-09	off	PHF3
NDUFB8	9.84759220891067e-14	-0.277774153499103	0.192	0.118	3.95341436818928e-09	off	NDUFB8
APPL1	1.24348015797528e-13	-0.318126470545567	0.176	0.107	4.99207544220758e-09	off	APPL1
SPG7	1.26297836009659e-13	-0.273159928882804	0.18	0.109	5.07035292444378e-09	off	SPG7
TMX4	1.34453316287103e-13	-0.705523487809889	0.098	0.135	5.39776283566205e-09	off	TMX4
BBX	1.43022800643783e-13	-0.329310262530541	0.181	0.11	5.74179335464529e-09	off	BBX
SHOC2	1.49808879115055e-13	-0.423026052572704	0.271	0.171	6.01422726095301e-09	off	SHOC2
MNAT1	1.50445232821799e-13	-0.302708486962881	0.149	0.088	6.03977431686393e-09	off	MNAT1
MINOS1	1.57278651674973e-13	-0.320182021783112	0.25	0.159	6.31410875014345e-09	off	MINOS1
RBM39	1.97732504003776e-13	-0.698818302855188	0.723	0.552	7.93816910573559e-09	off	RBM39
EIF3F	3.58328972363386e-13	-0.370255015999722	0.257	0.164	1.43854749245005e-08	off	EIF3F
CBX3	3.71996501011529e-13	-0.372782344252801	0.645	0.406	1.49341715296088e-08	off	CBX3
DAD1	3.74030994658147e-13	-0.358487866859732	0.352	0.229	1.5015848311546e-08	off	DAD1
TIPARP	5.34715014412683e-13	-0.870379378432779	0.172	0.202	2.14666689686116e-08	off	TIPARP
RNF168	6.1851568483201e-13	-0.330219268678021	0.175	0.108	2.48309306832659e-08	off	RNF168
ITM2B	7.0979190943786e-13	-0.834688839246832	0.417	0.389	2.84953059962923e-08	off	ITM2B
RPS7P1	8.17950595130556e-13	-0.63885423281714	0.09	0.126	3.28374445921113e-08	off	RPS7P1
SNHG1	8.33940937884421e-13	-0.27338800521203	0.152	0.091	3.34793928923079e-08	off	SNHG1
NFKBIZ	8.90074764299473e-13	-1.0263037651052	0.382	0.362	3.57329414875666e-08	off	NFKBIZ
EMP3	1.16361763116827e-12	-0.641965121094147	0.149	0.19	4.67145934208812e-08	off	EMP3
WDR83OS	1.1704661768538e-12	-0.371099787076535	0.322	0.21	4.69895351359726e-08	off	WDR83OS
PFDN5	2.01551057624248e-12	-0.766881865170366	0.539	0.454	8.09146875938307e-08	off	PFDN5
UQCRB	2.82981229715927e-12	-0.331117692421156	0.582	0.373	1.13605644481756e-07	off	UQCRB
DGKA	2.87700860289126e-12	-0.2586107108159	0.129	0.076	1.15500387371672e-07	off	DGKA
RPL32	3.18596720391021e-12	-0.428219745771383	0.889	0.754	1.27903839368179e-07	off	RPL32
BCL3	3.60484046692752e-12	-0.285474669595019	0.154	0.094	1.44719925385272e-07	off	BCL3
ARGLU1	5.0408303483e-12	-0.326882372842979	0.694	0.448	2.02369175162852e-07	off	ARGLU1
HIST1H4E	5.24445022680252e-12	-0.374227054475718	0.131	0.078	2.10543698805214e-07	off	HIST1H4E
ASNSD1	6.19927008407795e-12	-0.260343763660305	0.128	0.076	2.48875896795394e-07	off	ASNSD1
PIM2	7.3005038411027e-12	-0.378520986487182	0.067	0.102	2.93086027204909e-07	off	PIM2
HP1BP3	7.36028468917933e-12	-0.441952253761785	0.529	0.335	2.95485989131793e-07	off	HP1BP3
MEF2C	7.80629244875197e-12	-0.619831479617665	0.082	0.119	3.13391416647596e-07	off	MEF2C
SUMO2	8.15536529370684e-12	-0.333136538203788	0.455	0.296	3.27405295081155e-07	off	SUMO2
TBRG1	8.37921180695087e-12	-0.335033298268739	0.156	0.095	3.3639183720185e-07	off	TBRG1
ARID4A	8.66311264576668e-12	-0.34357384424659	0.181	0.114	3.47789320276949e-07	off	ARID4A
DNAJC8	8.78989598794075e-12	-0.459915185697065	0.31	0.202	3.52879164331869e-07	off	DNAJC8
TLK1	1.01941930969712e-11	-0.409382349947859	0.202	0.129	4.09256076071004e-07	off	TLK1
HMGCS2	1.15883020452501e-11	-0.304828444552892	0.148	0.091	4.65223973908609e-07	off	HMGCS2
YTHDC2	1.32364172262377e-11	-0.361123524577986	0.157	0.096	5.31389205964539e-07	off	YTHDC2
DDX3Y	1.4450323727256e-11	-0.340248380121469	0.171	0.107	5.8012269635442e-07	off	DDX3Y
PET100	1.66937698122066e-11	-0.564616923762991	0.091	0.125	6.70188082880845e-07	off	PET100
COX8A	2.38626979672441e-11	-0.324488863912763	0.396	0.264	9.57991872592983e-07	off	COX8A
NDUFA1	2.49644841720156e-11	-0.290971813533287	0.472	0.313	1.00222418156974e-06	off	NDUFA1
HLA-A	2.78066906213892e-11	-0.417971831179941	0.791	0.655	1.11632740168629e-06	off	HLA-A
HLA-DRB1	3.64131696108263e-11	-1.05536310141901	0.207	0.232	1.46184310719623e-06	off	HLA-DRB1
MSL3	4.11917674747835e-11	-0.320105260806883	0.148	0.092	1.65368469704266e-06	off	MSL3
RPL6	4.25577489213864e-11	-0.335675676435453	0.862	0.718	1.70852338819798e-06	off	RPL6
MAT2A	6.14942258202902e-11	-0.436678177064011	0.17	0.107	2.46874718978137e-06	off	MAT2A
NMT1	7.10088389800608e-11	-0.337082432182394	0.171	0.109	2.85072084969352e-06	off	NMT1
TNRC6A	8.03014805996933e-11	-0.341831733981424	0.184	0.118	3.22378324015529e-06	off	TNRC6A
TMED4	8.37698828587139e-11	-0.401178257391719	0.262	0.173	3.36302571724593e-06	off	TMED4
CORO1B	9.24180581015572e-11	-0.338001262914144	0.145	0.09	3.71021536054511e-06	off	CORO1B
LINC01578	9.52845058823066e-11	-0.377605806330576	0.2	0.129	3.82529177315108e-06	off	LINC01578
CRBN	1.04845949390197e-10	-0.374071965196991	0.17	0.108	4.20914548421886e-06	off	CRBN
C1orf21	1.39895970802606e-10	-0.402807218510268	0.183	0.117	5.6162636438414e-06	off	C1orf21
MMP24OS	1.5070047548727e-10	-0.257771155705237	0.125	0.077	6.05002128891193e-06	off	MMP24OS
TRABD	1.52493535726657e-10	-0.276464953966816	0.15	0.094	6.12200548528237e-06	off	TRABD
GOPC	1.59208891844375e-10	-0.268147754582781	0.136	0.085	6.39160017198429e-06	off	GOPC
HLA-DPB1	2.03789810563869e-10	-0.81200301339807	0.123	0.156	8.18134573489708e-06	off	HLA-DPB1
TCEA1	2.97260254696881e-10	-0.481721396006647	0.338	0.222	1.1933810185061e-05	off	TCEA1
CCNH	3.41118553351698e-10	-0.25949510754245	0.118	0.072	1.36945454428573e-05	off	CCNH
CDC40	4.21399068845023e-10	-0.395166081157114	0.169	0.109	1.69174870178523e-05	off	CDC40
CTSD	4.36415030808368e-10	-0.275034797176768	0.203	0.135	1.75203178268327e-05	off	CTSD
HES4	4.45536157987034e-10	-0.350372299526398	0.117	0.071	1.78864945985475e-05	off	HES4
UBXN2A	4.85697887235451e-10	-0.2852352131509	0.134	0.084	1.94988273809544e-05	off	UBXN2A
NLRC5	5.1435805516757e-10	-0.441661078154191	0.186	0.12	2.06494184827573e-05	off	NLRC5
CLU	5.53072158534674e-10	-0.533766084806816	0.103	0.062	2.2203634876533e-05	off	CLU
RECQL	5.77170927740954e-10	-0.352464711916588	0.145	0.092	2.31711040650883e-05	off	RECQL
CIR1	6.66521613631576e-10	-0.413599933018463	0.23	0.153	2.67581767008532e-05	off	CIR1
CELF2	7.98967421910974e-10	-0.381339898224225	0.187	0.122	3.2075346120038e-05	off	CELF2
DHX36	8.71710943313938e-10	-0.545177623024846	0.316	0.208	3.49957075302814e-05	off	DHX36
RNF167	8.85364710358132e-10	-0.26921828427033	0.122	0.075	3.55438516620376e-05	off	RNF167
IQGAP2	1.20610300805759e-09	-0.496616689772136	0.071	0.1	4.84202113614801e-05	off	IQGAP2
FRG1CP	1.22253683780887e-09	-0.34444939726506	0.135	0.085	4.90799638906751e-05	off	FRG1CP
GADD45G	1.24622196889909e-09	-0.323864645165442	0.139	0.09	5.00308271634228e-05	off	GADD45G
NR4A1	1.31528179767433e-09	-1.05580927152619	0.412	0.369	5.28033030494338e-05	off	NR4A1
AKIRIN1	1.35831266431776e-09	-0.263234489028779	0.139	0.089	5.45308202217008e-05	off	AKIRIN1
ERN2	1.62830603867453e-09	-0.261282468248988	0.13	0.082	6.53699742286277e-05	off	ERN2
IGHG1	1.65746447303152e-09	0.671825425003448	0.118	0.152	6.65405687343234e-05	on	IGHG1
MEF2A	1.75243714223858e-09	-0.250920601517338	0.15	0.098	7.03533415123099e-05	off	MEF2A
GPRIN3	2.1773890428883e-09	-0.35898868350637	0.152	0.098	8.74134605157938e-05	off	GPRIN3
SEPT9	2.54176314825711e-09	-0.393509591770908	0.182	0.119	0.00010204162334993	off	SEPT9
PNPLA2	2.90115871060055e-09	-0.283915209191615	0.139	0.089	0.00011646991759577	off	PNPLA2
CMC2	3.23159282974185e-09	-0.320443806381368	0.148	0.096	0.000129735525742816	off	CMC2
EIF3K	3.37900666453929e-09	-0.392659990413364	0.419	0.283	0.000135653601554594	off	EIF3K
PTPRE	3.55679057668439e-09	-0.296843001476054	0.125	0.079	0.000142790914491572	off	PTPRE
PLK3	3.58822175279833e-09	-0.44343901831696	0.177	0.118	0.000144052750487842	off	PLK3
KLF2	4.0799930546208e-09	-1.11029534724643	0.146	0.17	0.000163795401170807	off	KLF2
YTHDC1	4.27399173076283e-09	-0.534047311234148	0.426	0.281	0.000171583672023204	off	YTHDC1
HLA-DPA1	5.18076032442068e-09	-0.925485472257503	0.165	0.192	0.000207986803984193	off	HLA-DPA1
EIF1AY	5.34228424257866e-09	-0.286448380248839	0.133	0.086	0.000214471343202563	off	EIF1AY
GNAI2	5.96143125463364e-09	-0.702586755450391	0.206	0.225	0.000239327619148522	off	GNAI2
PPP1R15A	6.21722002712251e-09	-0.621894982179801	0.66	0.547	0.00024959651520886	off	PPP1R15A
CYBA	6.72161220332146e-09	-0.756116765451758	0.489	0.416	0.000269845843514543	off	CYBA
CPNE1	7.12269744927287e-09	-0.267904141794913	0.138	0.09	0.000285947811798509	off	CPNE1
SMAP2	1.02609770395177e-08	-0.681686277526143	0.113	0.14	0.000411937184228476	off	SMAP2
RNF19A	1.09490426120458e-08	-0.430305974854979	0.208	0.14	0.000439560264703192	off	RNF19A
NDUFA3	1.21400716417178e-08	-0.514931932723521	0.378	0.255	0.000487375316128404	off	NDUFA3
ACSS2	1.25837665520119e-08	-0.329125575802501	0.177	0.12	0.000505187891997068	off	ACSS2
SFPQ	1.4092142922863e-08	-0.464331284007907	0.596	0.382	0.000565743169781258	off	SFPQ
PPP2R5C	1.45631152997435e-08	-0.565957560099511	0.279	0.187	0.000584650826823501	off	PPP2R5C
OST4	1.60944272068162e-08	-0.711176467211262	0.455	0.399	0.000646126874644842	off	OST4
TMEM160	1.83124376666586e-08	-0.354755560351995	0.171	0.115	0.000735171122565677	off	TMEM160
PDE4B	2.36395936898555e-08	-0.483896969184786	0.085	0.113	0.000949035128272937	off	PDE4B
PRPF4B	2.39607258068923e-08	-0.525679855487523	0.554	0.355	0.000961927298243498	off	PRPF4B
TRA2A	2.56882500201148e-08	-0.543363407300457	0.319	0.215	0.00103128048530753	off	TRA2A
ISCU	2.73649611522367e-08	-0.427213855110624	0.221	0.151	0.00109859373041769	off	ISCU
SIAH2	2.9206046785909e-08	-0.570672599690017	0.082	0.108	0.0011725059542671	off	SIAH2
EPS8L2	3.1037483629574e-08	-0.468419999693755	0.242	0.164	0.00124603081779288	off	EPS8L2
CCDC85B	3.21042172644258e-08	-0.257782880665116	0.123	0.08	0.00128885590629764	off	CCDC85B
DCXR	3.33822727200758e-08	-0.296276179819509	0.135	0.089	0.00134016472062016	off	DCXR
PSMB9	3.8911688123893e-08	-0.431725861508052	0.282	0.194	0.00156214863142181	off	PSMB9
HLA-DRB6	4.98367952634016e-08	-0.913234280999622	0.161	0.184	0.00200074798264452	off	HLA-DRB6
PABPC4	5.16105417925216e-08	-1.02725453948567	0.367	0.33	0.00207195681080257	off	PABPC4
SUPT5H	5.2135120170648e-08	-0.432788737780569	0.253	0.174	0.00209301653437083	off	SUPT5H
FUS	5.55225521151843e-08	-0.5363241532019	0.539	0.349	0.00222900837721619	off	FUS
NAP1L4	6.80448490795277e-08	-0.559477368223996	0.262	0.178	0.00273172851114672	off	NAP1L4
BTG3	7.66712365056758e-08	-0.812745935401087	0.142	0.162	0.00307804346075686	off	BTG3
ATP5MG	8.3790275337685e-08	-0.65162898794484	0.582	0.477	0.0033638443937067	off	ATP5MG
USP16	1.03658630453374e-07	-0.50422086528151	0.262	0.179	0.00416147937818115	off	USP16
FRG1	1.21151131136012e-07	-0.454217189985837	0.224	0.154	0.00486373331058632	off	FRG1
SH3BGRL	1.24445410015278e-07	-0.757473026710728	0.193	0.208	0.00499598543047335	off	SH3BGRL
FBXW7	1.29075757903181e-07	-0.25726793510664	0.138	0.094	0.00518187537678112	off	FBXW7
SARAF	1.48648948532416e-07	-0.922393972716494	0.347	0.316	0.00596766068778236	off	SARAF
EMD	1.56138228502042e-07	-0.300184503135905	0.126	0.084	0.00626832532144298	off	EMD
GUSB	1.5783901451767e-07	-0.357604978120669	0.227	0.159	0.00633660507682639	off	GUSB
CDV3	1.7795881707027e-07	-0.958912815819384	0.269	0.259	0.00714433467010305	off	CDV3
RSBN1	1.9263476309033e-07	-0.29220883162392	0.115	0.076	0.00773351519902441	off	RSBN1
LEPROTL1	2.00833085374981e-07	-0.910303707206326	0.183	0.195	0.008062645045464	off	LEPROTL1
EIF4A1	2.26927197564922e-07	-0.365565473496147	0.137	0.091	0.00911021927344137	off	EIF4A1
ETFB	2.3522922104774e-07	-0.280136968089043	0.152	0.104	0.00944351230818258	off	ETFB
CDC42SE2	3.04088062563296e-07	-0.423003651458594	0.198	0.137	0.0122079193596661	off	CDC42SE2
PURA	3.27372138863202e-07	-0.324328908777496	0.147	0.1	0.0131426818868021	off	PURA
CIB1	3.35795355536703e-07	-0.518272124517862	0.369	0.249	0.0134808403433765	off	CIB1
H3F3AP4	3.39712785612536e-07	-0.7733863345143	0.18	0.192	0.0136381094912009	off	H3F3AP4
UGP2	3.58859178694523e-07	-0.581679922225726	0.281	0.194	0.0144067605878703	off	UGP2
IRF3	3.66420890319441e-07	-0.39284465122781	0.192	0.133	0.0147103330627643	off	IRF3
CYTH1	3.89311806569987e-07	-0.254591430325565	0.124	0.084	0.0156293117865587	off	CYTH1
MAP3K8	4.48660320063985e-07	-0.368752247562035	0.141	0.095	0.0180119172092888	off	MAP3K8
SNHG5	4.65113185732693e-07	-0.352925861408832	0.582	0.391	0.0186724339544247	off	SNHG5
KRT10	4.65434329755074e-07	-0.478212667143393	0.259	0.181	0.0186853266023472	off	KRT10
REX1BD	4.94749364930155e-07	-0.424842772677039	0.202	0.141	0.019862208004486	off	REX1BD
SP140L	4.98807980395413e-07	-0.412601713568454	0.208	0.146	0.0200251451809543	off	SP140L
TLK2	5.06401485247721e-07	-0.313275863919513	0.12	0.08	0.020329994026755	off	TLK2
TMEM259	5.36951535560188e-07	-0.317987306263505	0.156	0.108	0.0215564563465993	off	TMEM259
LGALS1	5.59702278529359e-07	0.387140712716853	0.358	0.278	0.0224698076738396	on	LGALS1
ZRSR2	6.73668033354475e-07	-0.304828710279579	0.107	0.071	0.0270450768670488	off	ZRSR2
BTN3A2	6.90360654084094e-07	-0.322902710494973	0.162	0.113	0.02771521881886	off	BTN3A2
HERPUD1	7.07188787096386e-07	-0.400708344195577	0.355	0.25	0.0283908010467715	off	HERPUD1
SF3A1	7.92792709750878e-07	-0.31482814308478	0.13	0.089	0.0318274561256588	off	SF3A1
CMIP	8.14321996982104e-07	-0.305825811269155	0.127	0.086	0.0326917708908435	off	CMIP
AC090498.1	1.04873571093793e-06	-0.563623443338766	0.09	0.111	0.0421025438513142	off	AC090498.1
RPL18	1.07670495247937e-06	-0.334271151926525	0.839	0.695	0.0432253970222369	off	RPL18
TNFAIP3	1.18673864349352e-06	-0.835756970944858	0.327	0.313	0.0476428095816911	off	TNFAIP3
TXNIP	1.24269080250619e-06	-0.733181216514579	0.45	0.392	0.0498890649574134	off	TXNIP
RHOT2	1.25818994260582e-06	-0.320759564220129	0.16	0.112	0.0505112934358532	off	RHOT2
CAPZB	1.25963274012763e-06	-0.446162366682442	0.462	0.317	0.0505692159851638	off	CAPZB
IRF2	1.27865896789556e-06	-0.414271915517117	0.182	0.127	0.0513330429251353	off	IRF2
TMA7	1.37295058179959e-06	-0.778111717666361	0.56	0.441	0.0551184740569264	off	TMA7
XRCC1	1.64138495144228e-06	-0.291855472559103	0.122	0.083	0.0658950402606019	off	XRCC1
NDUFB1	1.70882029566178e-06	-0.515598194242651	0.363	0.254	0.0686022995896379	off	NDUFB1
ADGRE5	1.72528411710807e-06	-0.559912855707555	0.252	0.178	0.0692632561654205	off	ADGRE5
DRAP1	1.7506723420412e-06	-0.487677256396853	0.208	0.146	0.070282491843586	off	DRAP1
LBH	1.75898380628706e-06	-0.486013502346902	0.108	0.131	0.0706161638872003	off	LBH
DGKD	1.827765818539e-06	-0.333089159942595	0.15	0.105	0.0733774865510666	off	DGKD
RPS2P46	1.91069303742334e-06	-0.332540312518653	0.141	0.098	0.0767066826803973	off	RPS2P46
WDR70	1.96955162069402e-06	-0.369838636809403	0.143	0.099	0.0790696193643819	off	WDR70
SMIM14	2.24662856404349e-06	-0.273941000575005	0.13	0.091	0.0901931503320898	off	SMIM14
SKP1	2.38210976927136e-06	-0.424599750089017	0.452	0.311	0.095632178797168	off	SKP1
JAK1	2.42883833262337e-06	-0.51505273429584	0.493	0.333	0.097508143701498	off	JAK1
BCAS2	2.54404115881832e-06	-0.519476880585519	0.188	0.132	0.10213307636192	off	BCAS2
HBA2	2.70288985614846e-06	-0.446996729796442	0.129	0.152	0.108510216164936	off	HBA2
SP110	3.82278987180324e-06	-0.780703726733495	0.172	0.184	0.153469722193413	off	SP110
SLC25A6	4.17086729147165e-06	-0.251494720489756	0.594	0.415	0.167443638283421	off	SLC25A6
TMEM256	4.18763740934064e-06	-0.259925559889419	0.125	0.087	0.168116891435389	off	TMEM256
CASP4	4.27291432014679e-06	-0.451356721803195	0.189	0.134	0.171540418296613	off	CASP4
AL021453.1	4.50142487947031e-06	-0.637035439347097	0.081	0.101	0.180714203211215	off	AL021453.1
MAP1LC3B	5.01437192836124e-06	-0.80411932363283	0.32	0.297	0.20130697543599	off	MAP1LC3B
UBN1	5.05366614279578e-06	-0.366560353056952	0.138	0.097	0.202884480968679	off	UBN1
REL	5.23561777657451e-06	-0.856527763342859	0.184	0.192	0.21018911125836	off	REL
ZMAT2	5.52514732951032e-06	-0.401571905298282	0.179	0.128	0.221812564690521	off	ZMAT2
ZCCHC11	5.61985560137238e-06	-0.41968655315078	0.174	0.125	0.225614722972696	off	ZCCHC11
ISG20	5.81443323222418e-06	-0.496458365828717	0.136	0.158	0.233426236540872	off	ISG20
USF2	6.51136702833454e-06	-0.255503767114952	0.113	0.078	0.261405340719518	off	USF2
OTUD6B-AS1	7.80837701754826e-06	-0.413741580704776	0.157	0.111	0.313475103746492	off	OTUD6B-AS1
CFL1	8.58551179350061e-06	-0.470138597626969	0.661	0.545	0.344673956461876	off	CFL1
CDKN1A	8.64098124093086e-06	-0.417135460304318	0.24	0.174	0.34690083289841	off	CDKN1A
GGA1	8.64275200233145e-06	-0.315610141164917	0.13	0.092	0.346971921885598	off	GGA1
HNRNPM	9.58286736590056e-06	-0.50869430497309	0.353	0.246	0.384713793271444	off	HNRNPM
KMT2E	1.0715938816929e-05	-0.485338360600326	0.57	0.379	0.430202079744431	off	KMT2E
PPP1R10	1.08701264062325e-05	-0.8717675771095	0.259	0.25	0.43639209470461	off	PPP1R10
AKAP13	1.17939825624881e-05	-0.545819714350898	0.339	0.239	0.473481223953646	off	AKAP13
PIN1	1.29413730256608e-05	-0.297203290390569	0.101	0.07	0.519544361488179	off	PIN1
APOBEC3C	1.48842747613334e-05	-0.595434655360499	0.117	0.135	0.597544094568491	off	APOBEC3C
ZBTB20	1.80178405549539e-05	-0.308359839323214	0.12	0.085	0.723344226919179	off	ZBTB20
FLOT1	1.97990777629719e-05	-0.447439550033616	0.217	0.157	0.79485377587227	off	FLOT1
PTPRA	2.00913455028539e-05	-0.436504623380914	0.164	0.118	0.806587156557571	off	PTPRA
R3HDM2	2.34257224695584e-05	-0.515986047929434	0.242	0.175	0.94044905426289	off	R3HDM2
EML4	2.86903722056116e-05	-0.593470094625	0.362	0.253	1	off	EML4
C9orf78	3.00360566519704e-05	-0.599349784611297	0.271	0.193	1	off	C9orf78
CDKN1B	3.01200753746219e-05	-0.569920941765061	0.267	0.19	1	off	CDKN1B
MPC1	3.92800932905375e-05	-0.297747093727332	0.131	0.094	1	off	MPC1
SYF2	4.47787360292076e-05	-0.618147020185669	0.327	0.23	1	off	SYF2
MAP2K2	4.51343444114176e-05	-0.294993582717561	0.134	0.097	1	off	MAP2K2
PSMA3-AS1	4.55969727189299e-05	-0.390110910020911	0.156	0.113	1	off	PSMA3-AS1
CD74	4.63647505411152e-05	-1.00048744847332	0.545	0.459	1	off	CD74
PSMA2	4.72474307979264e-05	-0.350590079767588	0.166	0.121	1	off	PSMA2
VAMP8	6.39135784307091e-05	-0.413009156927664	0.216	0.16	1	off	VAMP8
TYMP	7.35070185862058e-05	-0.310813660940539	0.171	0.129	1	off	TYMP
C7orf50	7.9253372342291e-05	-0.379923351085256	0.123	0.088	1	off	C7orf50
HSD11B2	9.31047639559219e-05	-0.476575551439805	0.144	0.105	1	off	HSD11B2
COTL1	9.44808277905302e-05	-0.937651855447008	0.276	0.257	1	off	COTL1
TPM3	0.000102400975375885	-0.407744527883036	0.629	0.428	1	off	TPM3
IDS	0.000104272194072924	-0.412333192261637	0.166	0.121	1	off	IDS
IER5	0.000110048624262769	-0.429051695539612	0.199	0.147	1	off	IER5
CSKMT	0.000123607355805263	-0.328975897493384	0.143	0.105	1	off	CSKMT
ARPC2	0.000142173878241479	-0.583676589022066	0.581	0.467	1	off	ARPC2
GTF2B	0.000151556965209573	-0.423444285548123	0.148	0.108	1	off	GTF2B
TNFRSF14	0.000157786024956071	-0.391046497372489	0.161	0.119	1	off	TNFRSF14
RALY	0.000163227519033231	-0.477941827380616	0.255	0.187	1	off	RALY
HMGB2	0.000163322164542341	-0.485872024070686	0.347	0.252	1	off	HMGB2
ZFAS1	0.000169109111381627	-0.441098206201564	0.443	0.316	1	off	ZFAS1
GOLGA8B	0.000180179923610611	-0.535155530093585	0.097	0.112	1	off	GOLGA8B
TMSB4XP4	0.000183813735553478	-0.541274959495272	0.103	0.116	1	off	TMSB4XP4
RBM23	0.000201267743333043	-0.294507779240334	0.107	0.078	1	off	RBM23
OSTF1	0.000204548246682039	-0.448041764239743	0.153	0.112	1	off	OSTF1
SKAP2	0.000208671016846946	-0.443239400056815	0.159	0.118	1	off	SKAP2
RPL14	0.000219111391047378	-0.351898019907142	0.907	0.739	1	off	RPL14
ITSN2	0.000263661345145107	-0.820992423488426	0.29	0.267	1	off	ITSN2
SNHG12	0.00028950960519448	-0.435230245682159	0.148	0.11	1	off	SNHG12
ODF2L	0.000294307018317637	-0.544461071371367	0.2	0.148	1	off	ODF2L
MKNK2	0.000300336596794974	-0.567936888794592	0.217	0.16	1	off	MKNK2
SCAND1	0.00032882343117602	-0.549205925440693	0.282	0.207	1	off	SCAND1
AC026403.1	0.000385076222181394	-0.484097122039985	0.1	0.113	1	off	AC026403.1
FLII	0.000521780490667599	-0.408659747112949	0.19	0.143	1	off	FLII
SLC9A3R1	0.000593712531762101	-0.614395547630492	0.14	0.149	1	off	SLC9A3R1
PHYH	0.000602984198411576	-0.354572157814676	0.102	0.075	1	off	PHYH
EPC1	0.000646152272348188	-0.547603898073966	0.23	0.171	1	off	EPC1
HSD17B11	0.000731185327673299	-0.403458503367119	0.181	0.136	1	off	HSD17B11
NOP53	0.000789123878016718	-0.545718551629366	0.343	0.25	1	off	NOP53
PRMT2	0.000812638592422691	-0.372506033681528	0.136	0.103	1	off	PRMT2
CHD6	0.00081783585409316	-0.41607832098927	0.144	0.108	1	off	CHD6
CYTOR	0.000864826079421151	-0.408331595957316	0.175	0.135	1	off	CYTOR
MIER1	0.000889199096770234	-0.627619119957029	0.304	0.221	1	off	MIER1
FAM172A	0.000937213612513772	-0.305834933700348	0.101	0.076	1	off	FAM172A
GRB2	0.000948703481600857	-0.549245568855561	0.295	0.218	1	off	GRB2
SPRY1	0.000952268334624265	-0.704326493202431	0.158	0.119	1	off	SPRY1
SNHG25	0.000971746338036855	-0.580034509582412	0.184	0.188	1	off	SNHG25
SRSF5	0.000994977803984933	-0.790996095971024	0.473	0.375	1	off	SRSF5
SOD1	0.0010324332221537	-0.511190993561391	0.381	0.28	1	off	SOD1
RPSA	0.00106623851050327	-0.396801934487218	0.642	0.455	1	off	RPSA
HLA-DMA	0.00113698757015558	-0.339403235599083	0.112	0.085	1	off	HLA-DMA
USF3	0.00116906036975599	-0.310491055313946	0.108	0.082	1	off	USF3
GBP2	0.00119022437812946	-0.597074050610197	0.15	0.157	1	off	GBP2
SELENOK	0.00122194963724764	-0.786594741058872	0.309	0.276	1	off	SELENOK
TLN1	0.00137584277635154	-0.569243848264596	0.265	0.196	1	off	TLN1
SRSF7	0.00137865593165316	-0.570073432947433	0.569	0.386	1	off	SRSF7
ZBTB7A	0.00168472205149003	-0.546913697452118	0.268	0.2	1	off	ZBTB7A
HMGN1	0.00178557687890992	-0.597472565941918	0.426	0.301	1	off	HMGN1
FOXP1	0.00181681055273931	-0.548979970135852	0.249	0.188	1	off	FOXP1
CKB	0.00181965990006518	-0.800273463656374	0.262	0.197	1	off	CKB
MT-ND6	0.00194341942606231	-0.36779510696605	0.206	0.159	1	off	MT-ND6
TERF2IP	0.00195117090218766	-0.74858867394342	0.191	0.188	1	off	TERF2IP
BCLAF1	0.00208444434533365	-0.718012300671703	0.487	0.334	1	off	BCLAF1
LPIN2	0.00230776844058164	-0.361140795497844	0.101	0.076	1	off	LPIN2
RNF213	0.00260164742961665	-0.482661945989117	0.579	0.41	1	off	RNF213
TNRC6B	0.00261449445765933	-0.815472642608165	0.275	0.25	1	off	TNRC6B
UBE2D2	0.00285429962223796	-0.545947587609817	0.251	0.189	1	off	UBE2D2
TAPBP	0.00286497280960888	-0.524682580804288	0.298	0.224	1	off	TAPBP
NXF1	0.0030789117539042	-0.520329435301665	0.142	0.109	1	off	NXF1
SEPT7	0.00323834325353515	-0.753036191699265	0.526	0.414	1	off	SEPT7
RPL19	0.00344631867433464	-0.333188373797246	0.872	0.704	1	off	RPL19
ATP5MC2	0.00353548322585357	-0.464434685597489	0.452	0.332	1	off	ATP5MC2
ZC3H12A	0.0039960677876976	-0.431383097129898	0.136	0.105	1	off	ZC3H12A
TCF25	0.00409258150185792	-0.521494712163875	0.515	0.363	1	off	TCF25
LMO4	0.00478914989211794	-0.790625336598022	0.184	0.183	1	off	LMO4
PAIP2	0.00504065820294054	-0.504672810425452	0.184	0.142	1	off	PAIP2
NDUFA11	0.00506235790813854	-0.463901285640889	0.256	0.199	1	off	NDUFA11
ANAPC16	0.00520766132591449	-0.614218163690039	0.338	0.249	1	off	ANAPC16
KLF13	0.00592429632364349	-0.574103420488377	0.12	0.126	1	off	KLF13
PDCL3	0.00653339106704954	-0.567687248416431	0.145	0.112	1	off	PDCL3
AMN	0.00775758896961039	-0.385682617794167	0.126	0.099	1	off	AMN
TMBIM4	0.00777451642885316	-0.326714783259102	0.124	0.098	1	off	TMBIM4
ODC1	0.00808279865580497	-0.589727749869618	0.211	0.162	1	off	ODC1
UCP2	0.00841986998018163	-0.55387836029504	0.113	0.12	1	off	UCP2
ANKRD49	0.00862739547487564	-0.494370254664172	0.151	0.118	1	off	ANKRD49
C12orf57	0.00913383768264196	-0.669368495257642	0.252	0.235	1	off	C12orf57
LITAF	0.00968351024185311	-0.512432208494202	0.249	0.192	1	off	LITAF
OAZ1	0.00971967651147932	-0.383812328513456	0.58	0.41	1	off	OAZ1
ZFP36L1	0.0100420609699041	-0.529992392065203	0.615	0.445	1	off	ZFP36L1
NDUFA13	0.0105169979918856	-0.656495925277923	0.246	0.228	1	off	NDUFA13
C20orf24	0.0105615310433041	-0.35825194279087	0.127	0.101	1	off	C20orf24
PHYKPL	0.0110296328659248	-0.621017241458709	0.14	0.143	1	off	PHYKPL
PTPN1	0.0122248630526369	-0.462778298843227	0.162	0.128	1	off	PTPN1
CUTA	0.0125933126695238	-0.561990661510327	0.28	0.213	1	off	CUTA
CCNY	0.0128481144692241	-0.36214469926089	0.111	0.088	1	off	CCNY
PRDM2	0.012907034472847	-0.508776302030838	0.161	0.127	1	off	PRDM2
SAE1	0.0129496903684562	-0.543520651734774	0.14	0.11	1	off	SAE1
ATXN2L	0.0130327897053887	-0.610827129098182	0.15	0.151	1	off	ATXN2L
FRG1BP	0.0134237441777376	-0.515250896667429	0.113	0.119	1	off	FRG1BP
SELENOH	0.0150103887819939	-0.477182305280356	0.175	0.138	1	off	SELENOH
IFI35	0.0157852853546294	-0.29919143287466	0.123	0.099	1	off	IFI35
PAXX	0.0158434048721561	-0.544263719599927	0.187	0.147	1	off	PAXX
FRG1HP	0.0171591099323444	-0.544390476966026	0.15	0.152	1	off	FRG1HP
FAM118A	0.0175546687977994	-0.549815636774488	0.143	0.146	1	off	FAM118A
LENG8	0.0208640224577993	-0.371633310107739	0.128	0.102	1	off	LENG8
WDR74	0.0215923053403871	-0.365703583584065	0.1	0.08	1	off	WDR74
SRRM2	0.0221109627627048	-0.655945722840514	0.707	0.513	1	off	SRRM2
RERE	0.0237656118554352	-0.721046041688117	0.234	0.182	1	off	RERE
CHD3	0.0245087411477676	-0.550032581489787	0.155	0.123	1	off	CHD3
SIGIRR	0.0284744011110831	-0.498267612713412	0.185	0.147	1	off	SIGIRR
SNRNP27	0.0330127057790949	-0.616698131574731	0.188	0.149	1	off	SNRNP27
CNOT6L	0.0345743300132899	-0.38511310164101	0.105	0.085	1	off	CNOT6L
ITGAE	0.0362661670966506	-0.418390899602861	0.107	0.086	1	off	ITGAE
TRAPPC1	0.0364799368463844	-0.504772915085154	0.159	0.127	1	off	TRAPPC1
NUCB2	0.0373928383719555	-0.683080460803841	0.252	0.231	1	off	NUCB2
RSRP1	0.0379526707342094	-0.758847708643248	0.444	0.351	1	off	RSRP1
MBP	0.0383848134869541	-0.541696219677719	0.166	0.132	1	off	MBP
DPP7	0.0386718018016109	-0.512005554039387	0.207	0.166	1	off	DPP7
SQSTM1	0.04025796828347	-0.994906427650605	0.55	0.417	1	off	SQSTM1
CDK11B	0.0408968014716697	-0.657166100816409	0.27	0.209	1	off	CDK11B
SVIP	0.0445383649694026	-0.609357496222608	0.207	0.164	1	off	SVIP
ARPC1B	0.0490451735947396	-0.579416395310965	0.122	0.123	1	off	ARPC1B
SPSB3	0.0503119382653202	-0.331463334418035	0.105	0.086	1	off	SPSB3
IFITM2	0.05148468025322	-0.457711393271841	0.312	0.251	1	off	IFITM2
SERTAD1	0.0519802733962495	-0.417424062219006	0.122	0.1	1	off	SERTAD1
SUB1	0.053382336138609	-0.513641915961392	0.517	0.369	1	off	SUB1
ATP5ME	0.054529821752166	-0.485769356295061	0.477	0.352	1	off	ATP5ME
PTOV1	0.0550648560035859	-0.36912968827613	0.143	0.117	1	off	PTOV1
CDC42SE1	0.0610986183695222	-0.393834893435453	0.109	0.09	1	off	CDC42SE1
SBF1	0.0632053302676243	-0.352512169937028	0.103	0.085	1	off	SBF1
MT-TE	0.0634820315587308	-0.458964547525573	0.174	0.173	1	off	MT-TE
STK4	0.0642072662932482	-0.690276494512917	0.16	0.154	1	off	STK4
EIF4A3	0.0703606384194329	-0.878689927573947	0.265	0.234	1	off	EIF4A3
GSDMD	0.0730701183466001	-0.329797947842834	0.118	0.099	1	off	GSDMD
CDC42	0.0751944216365652	-0.630511290180479	0.487	0.383	1	off	CDC42
TRA2B	0.0820751338022938	-0.744577875499184	0.435	0.315	1	off	TRA2B
CSRNP1	0.0912048082326211	-0.473684201283681	0.102	0.104	1	off	CSRNP1
LIAS	0.0984854057566334	-0.414301268751297	0.116	0.117	1	off	LIAS
KAT6B	0.105960376958876	-0.543958846535179	0.18	0.147	1	off	KAT6B
RPL23	0.108133485148141	-0.350612298252197	0.824	0.632	1	off	RPL23
IK	0.118907125847846	-0.817023636512699	0.303	0.257	1	off	IK
BLOC1S1	0.11958369359352	-0.564914595740871	0.232	0.187	1	off	BLOC1S1
C12orf65	0.121392458288779	-0.413769436052612	0.113	0.095	1	off	C12orf65
PSIP1	0.144384947136527	-0.615664947090299	0.184	0.151	1	off	PSIP1
H3F3A	0.147039707588934	-0.467991743398033	0.169	0.139	1	off	H3F3A
SH3KBP1	0.149568750957712	-0.836258291334981	0.392	0.317	1	off	SH3KBP1
UBL5	0.152245545391949	-0.566130913760004	0.46	0.343	1	off	UBL5
HEXIM1	0.156555961462591	-0.66007045783015	0.194	0.178	1	off	HEXIM1
UBE2S	0.163328895485824	-0.675159861494786	0.173	0.161	1	off	UBE2S
MCL1	0.171528643887585	-0.754552891836462	0.45	0.349	1	off	MCL1
MSN	0.184952265541329	-0.409262002538507	0.121	0.121	1	off	MSN
CLDND1	0.190139446330361	-0.517677902984633	0.104	0.104	1	off	CLDND1
RNF145	0.196235614423652	-0.694986346742098	0.277	0.243	1	off	RNF145
CCNL1	0.246647659784004	-0.636860635326121	0.583	0.431	1	off	CCNL1
HLA-DRA	0.251080064711444	-0.993559806275031	0.299	0.264	1	off	HLA-DRA
ARL6IP5	0.271759155946934	-0.725850197658105	0.346	0.265	1	off	ARL6IP5
FOSL2	0.336708909096918	-0.402601183867229	0.103	0.09	1	off	FOSL2
BRD2	0.344076328329058	-0.754833642250256	0.412	0.306	1	off	BRD2
ENO2	0.349640996072374	-0.462737774385903	0.115	0.112	1	off	ENO2
RABAC1	0.374176388485754	-0.451504051125045	0.17	0.146	1	off	RABAC1
SMCHD1	0.378634520946015	-0.66695972974799	0.259	0.225	1	off	SMCHD1
DDX5	0.398890877238357	-0.380509213228061	0.777	0.577	1	off	DDX5
SYNRG	0.403242098970498	-0.572445741693278	0.149	0.139	1	off	SYNRG
AC020916.1	0.413108815927611	-0.56472004968981	0.105	0.101	1	off	AC020916.1
PSMA7	0.429563481657631	-0.27106969552929	0.622	0.495	1	off	PSMA7
KMT2A	0.429932268697092	-0.702816236238544	0.296	0.235	1	off	KMT2A
IFI16	0.448977769945486	-0.496173356874866	0.243	0.205	1	off	IFI16
RHOG	0.451289840832297	-0.419908977958876	0.112	0.099	1	off	RHOG
HMGN2	0.463748899621475	-0.735109993865987	0.347	0.282	1	off	HMGN2
NME3	0.470523912195669	-0.480911984314218	0.135	0.118	1	off	NME3
AL118516.1	0.483476615345516	-0.412671948292297	0.1	0.088	1	off	AL118516.1
HIST2H2BE	0.500742488127989	-0.558714618415935	0.118	0.113	1	off	HIST2H2BE
UQCR11	0.50881125735209	-0.585029350165295	0.374	0.308	1	off	UQCR11
RBL2	0.526280474315405	-0.688688499637979	0.187	0.167	1	off	RBL2
PRKRIP1	0.541467777348537	-0.60802364496029	0.168	0.145	1	off	PRKRIP1
MTND2P28	0.558402099337874	-0.460267708738411	0.199	0.182	1	off	MTND2P28
CD99	0.563405277629293	-0.690008553850517	0.309	0.258	1	off	CD99
PPDPF	0.566685698708908	-0.550588995746017	0.489	0.369	1	off	PPDPF
PAF1	0.59115088749824	-0.591398754081276	0.159	0.138	1	off	PAF1
CPEB4	0.60632471745416	-0.376205142367762	0.107	0.097	1	off	CPEB4
DHRS7	0.62832183738252	-0.618116902705819	0.191	0.17	1	off	DHRS7
PCK1	0.63743433795763	-0.835277855906715	0.236	0.209	1	off	PCK1
ANKRD12	0.644658581071434	-0.782831979418477	0.373	0.299	1	off	ANKRD12
MED29	0.64712333958034	-0.55654210337906	0.143	0.125	1	off	MED29
RNF44	0.665206463597571	-0.479537490578833	0.123	0.109	1	off	RNF44
EEF1B2	0.668896781755264	-0.455957399734081	0.702	0.504	1	off	EEF1B2
CDC42EP5	0.672398371628879	-0.416163542032733	0.107	0.097	1	off	CDC42EP5
EEF1D	0.705634579580623	-0.532830558041441	0.568	0.413	1	off	EEF1D
TBCB	0.713389980813566	-0.659319891029891	0.261	0.216	1	off	TBCB
OPTN	0.752148412962646	-0.624570985537142	0.276	0.228	1	off	OPTN
PRKACB	0.758371642903702	-0.621782235395393	0.153	0.137	1	off	PRKACB
TMPRSS2	0.759180445742564	-0.477459752891205	0.109	0.099	1	off	TMPRSS2
EPB41	0.774160827693771	-0.615699286946819	0.172	0.149	1	off	EPB41
SMDT1	0.789905990666871	-0.623542116091904	0.209	0.183	1	off	SMDT1
ZRANB2	0.798558136523185	-0.769571286431743	0.548	0.394	1	off	ZRANB2
COMMD6	0.806110442891026	-0.73510699793264	0.388	0.301	1	off	COMMD6
MBNL1	0.813297655626637	-0.762636968380051	0.457	0.338	1	off	MBNL1
IRF1	0.814710955721949	-0.614453746970997	0.433	0.341	1	off	IRF1
CNTRL	0.85346926965593	-0.468566504750384	0.118	0.11	1	off	CNTRL
PCF11	0.856438462528659	-0.562573913372657	0.16	0.142	1	off	PCF11
HNRNPD	0.859336814005193	-0.620328294585741	0.524	0.382	1	off	HNRNPD
BAIAP2L2	0.874348718242197	-0.456533823630445	0.131	0.119	1	off	BAIAP2L2
MIDN	0.898063025811368	-0.676769011189503	0.231	0.194	1	off	MIDN
TUBA4A	0.910929224494564	-0.686833230290148	0.198	0.173	1	off	TUBA4A
TRPM4	0.945489553440867	-0.491150364836354	0.113	0.104	1	off	TRPM4
EIF1B	0.968836465236317	-0.684915279506274	0.18	0.157	1	off	EIF1B
EID1	0.969169141804782	-0.60550563280054	0.269	0.228	1	off	EID1
XPC	0.970966892873578	-0.542367086077727	0.131	0.119	1	off	XPC
HLA-F	0.984119061504822	-0.618731263046424	0.274	0.227	1	off	HLA-F
TOMM7	0.985152327107761	-0.708612835837588	0.392	0.306	1	off	TOMM7
