# Supplementary material for: Anoikis-related gene signatures in colorectal cancer: implications for cell differentiation, immune infiltration, and prognostic prediction
Source: Sci Rep. 2024 May 21;14:11525. doi: 10.1038/s41598-024-62370-y (PMC11109202; doi:10.1038/s41598-024-62370-y)
Supplement: Supplementary file 6 — Supplementary Table 5. [file 41598_2024_62370_MOESM6_ESM.csv]

	logFC	AveExpr	t	P.Value	adj.P.Val	B	gene_symbol	group
OTOP2	-9.31996104838231	4.00329720768669	-52.420503165249	0	0	775.742812829771	OTOP2	down
KRT24	-5.97065281402886	2.871329170821	-49.4813531669921	4.20568440365903e-319	3.7138296126511e-315	720.561595386206	KRT24	down
CDH3	6.21371211426685	9.74895264272516	47.0330867992736	7.94320124387597e-299	4.67616257226979e-295	673.994759200318	CDH3	up
ETV4	5.53047168143836	9.26072848515373	43.0425090094831	2.24186339499139e-265	9.89838735473573e-262	597.159151766914	ETV4	up
PCSK2	-5.86845558835376	2.85580122241566	-42.0493614601668	5.40540211498018e-257	1.9092961350533e-253	577.903344343415	PCSK2	down
LGI1	-4.94258667434609	2.3675083230274	-41.5604872896971	7.32435851120275e-253	2.15592492777253e-249	568.411114210245	LGI1	down
DHRS7C	-2.96254620874978	2.78583151508951	-41.2717692679984	2.0254130671782e-250	5.11011716849059e-247	562.801669971674	DHRS7C	down
LINC00682	-3.35412160748764	2.34541895083949	-40.6161764761965	7.15286942506292e-245	1.57908533645045e-241	550.056077463192	LINC00682	down
KRT80	6.04801426117678	7.93459132102484	40.2683055042272	6.30893166675013e-242	1.2380226907386e-238	543.289202483748	KRT80	up
CA7	-6.72749718872703	5.68481799551406	-39.846073307195	2.37781568111691e-238	4.19946027442057e-235	535.073173104142	CA7	down
BEST4	-6.1997785973208	4.69639687592381	-39.2527311308031	2.52952481856899e-233	4.06126707461335e-230	523.524284598171	BEST4	down
CMTM5	-3.69929850016941	3.72301310523287	-39.0788587310111	7.520882219748e-232	1.10688584069141e-228	520.139601488794	CMTM5	down
FAM135B	-4.69026573683519	3.20953226384529	-38.9159004164867	1.80735764383364e-230	2.45536487290353e-227	516.967316015038	FAM135B	down
DAO	-4.95149449619305	3.47367393493729	-38.7490981449084	4.68150468710492e-229	5.90571816278286e-226	513.720198731108	DAO	down
STMN4	-3.95015009779676	3.38508007972299	-38.3028306935528	2.82784800339494e-225	3.3295082391972e-222	505.033222506923	STMN4	down
VSTM2A	-5.84810372571655	2.90440574691295	-38.0613756491929	3.14015008288237e-223	3.4661369133616e-220	500.333683596282	VSTM2A	down
SLC17A8	-4.56924431416433	2.01137054426938	-37.8261307662815	3.08709903629923e-221	3.20713271059298e-218	495.755648108429	SLC17A8	down
NGB	-3.92859020294665	3.48351249222657	-37.7048631620475	3.28541913935537e-220	3.22354374556418e-217	493.39599644507	NGB	down
C6orf223	5.20448508717881	8.26616451304464	37.3033407278261	8.24795703895348e-217	7.66669311920828e-214	485.584933402008	C6orf223	up
KHDRBS2	-3.2461014437055	3.04236614836908	-37.2941340033047	9.86925489389628e-217	8.71504553405511e-214	485.405867429672	KHDRBS2	down
RERGL	-5.43430730824092	2.67986635842038	-36.8217392192031	9.81832332037896e-213	8.25720991243871e-210	476.220817569716	RERGL	down
NPY2R	-4.14265672566131	2.65260573415399	-36.4711905863353	9.0536969046532e-210	7.2680609560491e-207	469.409018379875	NPY2R	down
CHAT	-4.30146793701236	3.20672409884708	-36.3636807146911	7.3407149216273e-209	5.63671157525477e-206	467.320725539874	CHAT	down
MYOC	-5.97752607406051	3.90088829487693	-36.2236263078632	1.12076152407206e-207	8.2474038652653e-205	464.600912129357	MYOC	down
MTHFD1L	2.80837806535064	7.04903118434569	35.1993724904463	4.96039344661453e-199	3.50422034642637e-196	444.735946490796	MTHFD1L	up
PHOX2B	-4.50732147578164	3.18398711225091	-35.0968779931213	3.62608920191346e-198	2.46309082288437e-195	442.750999153848	PHOX2B	down
NRXN1	-5.6799480935881	3.18255053976055	-34.9620958486991	4.95580548918158e-197	3.2416474349791e-194	440.141669758717	NRXN1	down
ESM1	4.69831000519159	6.26011952511146	34.6339955415048	2.86876143749017e-194	1.80947127669693e-191	433.794357460954	ESM1	up
MMP27	-2.42203208981453	2.40572309404717	-34.5591234706235	1.2237557139691e-193	7.45267229807181e-191	432.34686598202	MMP27	down
WNT2	5.07560089565247	7.28295551520573	34.3845813521797	3.59518135526373e-192	2.11648326384376e-189	428.973921852351	WNT2	up
SIM2	5.77642028574678	6.22495763812538	34.1850055745255	1.71067859283038e-190	9.7459014928959e-188	425.119808749931	SIM2	up
CADM2	-4.85530774489883	2.58078470860463	-34.0934462494522	1.00533585876869e-189	5.54851143803558e-187	423.352621911407	CADM2	down
CADM3	-5.53545500362179	4.60280509213096	-34.0125758313794	4.80214987924436e-189	2.57002330355559e-186	421.792261483072	CADM3	down
SGCG	-3.55597198144311	2.80239526193894	-33.8979676174091	4.40055854802124e-188	2.28583130931186e-185	419.581799311181	SGCG	down
AJUBA	3.34125543764334	7.53268943634639	33.7913986882089	3.44900491310806e-187	1.74036787915433e-184	417.527312907683	AJUBA	up
FEV	-4.7149648482082	3.61198780148912	-33.7739201879319	4.83406845838943e-187	2.37151341787821e-184	417.190440412535	FEV	down
SLCO4A1	3.83791328841143	8.50995649825861	33.4163576981038	4.80095524311043e-184	2.29161271752901e-181	410.304488103493	SLCO4A1	up
CEMIP	5.27456652206617	9.21507503169547	33.3949522947113	7.25426071027884e-184	3.37151311590091e-181	409.892607318249	CEMIP	up
RXRG	-3.93617165775096	3.28259386931129	-33.3414837140583	2.0337809399861e-183	9.20989876438322e-181	408.863945753972	RXRG	down
P2RX2	-3.23351540602498	3.29444653901622	-33.1856405441601	4.09826104253405e-182	1.80948470680485e-179	405.867195975458	P2RX2	down
SLC25A34	-3.90872197162713	5.1304077949902	-33.0131110725061	1.13610079384319e-180	4.8938234439182e-178	402.552181648421	SLC25A34	down
AADACL2	-2.92022161885929	1.93130254934345	-32.9489082822809	3.90855054693039e-180	1.64354550498423e-177	401.319294024625	AADACL2	down
SPIB	-5.52378762079603	5.17376818409133	-32.8585975418207	2.22089981158934e-179	9.12170036569286e-177	399.585728137594	SPIB	down
CDH10	-2.45051289660474	2.38580742032503	-32.7471656561962	1.89243832789088e-178	7.59598938838199e-176	397.447834268106	CDH10	down
PMP2	-4.00298296101935	2.2326052639669	-32.6794276860638	6.95652277214679e-178	2.73020330397521e-175	396.148843899958	PMP2	down
PRSS22	4.26955811529443	7.92011523462022	32.4417395269129	6.67758112278862e-176	2.56375565672978e-173	391.594502815136	PRSS22	up
TRIB3	4.10656044686497	9.04571326592543	32.3506759535552	3.83149326004986e-175	1.43974473331363e-172	389.851213370293	TRIB3	up
PLP1	-6.35373388260155	3.45869446570878	-32.2887990389372	1.25518908674432e-174	4.61831134603987e-172	388.667174867249	PLP1	down
TMEM151B	-3.36280661360715	3.45982922204025	-31.9724096736508	5.38096163221431e-172	1.93945231401096e-169	382.619606396273	TMEM151B	down
MAS1L	-2.22121125429856	2.76217485826743	-31.9602509075324	6.79068957313759e-172	2.39860737102366e-169	382.387427618826	MAS1L	down
SCGN	-5.86436983989441	4.58708288437113	-31.8683157057168	3.94242117079818e-171	1.36523726073464e-168	380.632430700697	SCGN	down
CLDN1	5.06180895408511	9.26064234933991	31.8366385312208	7.2252764516993e-171	2.45395398872041e-168	380.02796020726	CLDN1	up
SPTBN2	3.4789829541979	7.97677483690437	31.7639573198606	2.89937362533424e-170	9.66147879189207e-168	378.641494553135	SPTBN2	up
GRIN2D	4.5919897856695	7.24784301844982	31.6640870448078	1.95454010653993e-169	6.39243200400033e-167	376.737411199359	GRIN2D	up
MUSK	-4.54152103648931	3.41262017761979	-31.6181910701223	4.69590734468436e-169	1.50789853844492e-166	375.862787555864	MUSK	down
CDKN2B-AS1	-5.27423928677866	4.50869575573651	-31.5759892957042	1.05112380016836e-168	3.31498168478097e-166	375.058792843998	CDKN2B-AS1	down
AVPR1B	-3.21539839109372	4.02523329176617	-31.4571938123861	1.01432894708231e-167	3.14281816393346e-165	372.796792094058	AVPR1B	down
ASPA	-4.20806994813315	4.06073179829941	-31.3628355725177	6.13231404580806e-167	1.86728962694856e-164	371.001380898249	ASPA	down
GLP2R	-4.36260498321263	4.27605349061539	-31.1932138905946	1.55280786992045e-165	4.64815928655339e-163	367.776791076723	GLP2R	down
GFRA2	-3.97479558460738	4.68564152902679	-31.1383278327627	4.41474830764283e-165	1.29948116435467e-162	366.734194259931	GFRA2	down
GCNT2	-4.12190182847278	4.90775048941136	-30.7720041215725	4.66701358594916e-162	1.35121519576144e-159	359.786156819929	GCNT2	down
CMA1	-4.52792928658054	3.24574655343027	-30.6693470541352	3.27374188302227e-161	9.32541216065424e-159	357.842444092779	CMA1	down
BMP3	-6.50373066157738	4.71478740470461	-30.5851349543222	1.61640503563605e-160	4.53132211656638e-158	356.249105556474	BMP3	down
USP2	-3.8689636592383	5.53990341743329	-30.4465696588354	2.23194306044931e-159	6.15911662353051e-157	353.629642543514	USP2	down
ANGPTL7	-4.82058920026056	3.42136362459278	-30.4387193315609	2.58964085701161e-159	7.03625341164338e-157	353.481323995861	ANGPTL7	down
RSPO2	-4.89176721363105	3.27561011961547	-30.3650400161238	1.04457240832394e-158	2.79518080354684e-156	352.089730533376	RSPO2	down
PYY	-7.54099889789676	4.80037774936238	-30.3307823016488	1.9972905802769e-158	5.26479834899556e-156	351.44297900121	PYY	down
TMEFF2	-3.80289429350031	2.7963663143127	-30.3104957066495	2.93159419644778e-158	7.61395369168592e-156	351.060072508772	TMEFF2	down
ABCA8	-5.61166133376697	4.59329232392618	-30.2552294287662	8.33681363063087e-158	2.13386181928365e-155	350.017249224996	ABCA8	down
ABCB11	-4.60869753236632	3.53785179312341	-30.1957144114533	2.56780740319638e-157	6.47857807826446e-155	348.894782567571	ABCB11	down
DPP6	-4.78289320950422	3.83197826513896	-30.0631778758259	3.1383503746419e-156	7.80653605162684e-154	346.397099419224	DPP6	down
XKR4	-4.45591489145666	2.98797844652207	-29.9173646682709	4.91299619369192e-155	1.20511702467768e-152	343.652434173322	XKR4	down
SLC30A10	-6.53720450535517	3.58865044624004	-29.8796832842299	9.99603313163967e-155	2.41835535805326e-152	342.943708606446	SLC30A10	down
FRMPD4	-3.40863603544334	3.02602427873701	-29.8597063666236	1.45656359569483e-154	3.47626617075222e-152	342.568069002092	FRMPD4	down
SST	-6.2083631072422	3.95179343532896	-29.8582801121927	1.49624116457439e-154	3.52334869433977e-152	342.541252658774	SST	down
CPNE7	5.03499505894636	7.88128591861658	29.8071117154328	3.92334709190415e-154	9.11713591975253e-152	341.579408189219	CPNE7	up
PGM5-AS1	-4.34894064058543	3.64817003616891	-29.7796561370854	6.57989225776858e-154	1.50918801512274e-151	341.063485931155	PGM5-AS1	down
PI16	-5.7577940034631	5.35874795829148	-29.7371228940327	1.46553388172636e-153	3.31830690835504e-151	340.264482995709	PI16	down
GUCA2B	-7.83060891424523	4.77902444385768	-29.7227294766636	1.92156683140689e-153	4.29579643157937e-151	339.994165284441	GUCA2B	down
MDFI	3.60114692347794	6.96621343301141	29.6781640414793	4.44490561489007e-153	9.81268475807168e-151	339.157416755542	MDFI	up
PIRT	-4.73947705302926	3.987745377207	-29.5552383808574	4.48445868425657e-152	9.77778084230312e-150	336.851130811613	PIRT	down
ADCYAP1R1	-4.52605551324401	3.70667157608678	-29.5413754160425	5.81901268667764e-152	1.25328759828553e-149	336.591199962418	ADCYAP1R1	down
ELANE	-2.94103746282096	3.00297604557477	-29.48639795316	1.63453467371751e-151	3.47801408102709e-149	335.560695732481	ELANE	down
CTNND2	-3.67911053225835	3.14219342600102	-29.3528519790596	2.00452721581675e-150	4.21451847125473e-148	333.059671242765	CTNND2	down
PRIMA1	-5.70008558329683	4.53764811246343	-29.0702863817701	3.98910890929622e-148	8.20510422775069e-146	327.778229215102	PRIMA1	down
FUT1	3.02483673947061	6.86761120303498	29.0702012863618	3.9954643767995e-148	8.20510422775069e-146	327.776640861673	FUT1	up
FOXQ1	6.33186579270059	10.0189052516395	29.0609482067659	4.75052679000511e-148	9.64356938371037e-146	327.603934841673	FOXQ1	up
SPOCK3	-3.60063182610446	2.23911052537609	-28.9597233889949	3.15264055442736e-147	6.32713463997064e-145	325.715629587378	SPOCK3	down
ENPP6	-3.31346578737269	3.00420725537574	-28.950418536043	3.75134961137187e-147	7.44411072881332e-145	325.542146472014	ENPP6	down
LYVE1	-4.68081067213398	5.42882848446878	-28.8962523980615	1.03188583545755e-146	2.02490397111287e-144	324.532572571709	LYVE1	down
FAM107A	-3.73028970765837	6.07728056194831	-28.807698205405	5.3895135908553e-146	1.04598021459445e-143	322.883240828882	FAM107A	down
SLC5A7	-3.78313273625768	2.77303640391436	-28.8008566015615	6.12334172128848e-146	1.17548193630082e-143	322.75587668439	SLC5A7	down
LRP8	3.36178306720018	7.66505258038129	28.5855138163333	3.38823923863999e-144	6.43437561221729e-142	318.751599205622	LRP8	up
SLC7A14	-4.0146974242621	3.03871332624434	-28.5677516500973	4.71593544799574e-144	8.86043999436731e-142	318.421713222665	SLC7A14	down
RIMS4	-4.09349304272709	3.66014302476349	-28.5635550806027	5.09905938851626e-144	9.47941977479849e-142	318.343781861617	RIMS4	down
ACAN	3.62318009429726	6.75475510574416	28.5439780199677	7.3403711596973e-144	1.35039890678556e-141	317.980276356426	ACAN	up
PLEKHN1	3.3827715955368	6.80663695281991	28.4342775076086	5.64608943263419e-143	1.02799572649229e-140	315.944758789143	PLEKHN1	up
TEX11	-3.84323403487779	3.89165701849052	-28.2271383483189	2.6420031844137e-141	4.76126716733984e-139	312.107790686917	TEX11	down
CNTN2	-4.08561162703364	3.95954177183333	-28.0531294230504	6.6383236173075e-140	1.18423670106331e-137	308.891269485785	CNTN2	down
CNGB1	-2.84486927848385	3.35392329067026	-28.0372900430447	8.89962219588117e-140	1.57176227601457e-137	308.598793067337	CNGB1	down
TEAD4	2.67138469913037	8.40486491464387	28.0175018396835	1.28349000972496e-139	2.2443284219557e-137	308.233474723612	TEAD4	up
SCARA5	-5.69386052967416	5.7514683094473	-28.0034124167576	1.66569512274564e-139	2.88410211400106e-137	307.973413938599	SCARA5	down
ST8SIA3	-2.87979103392895	2.58553084886983	-27.9840346606684	2.38373919087605e-139	4.0873027038895e-137	307.615809822817	ST8SIA3	down
TNXB	-4.311144986078	6.04406079986726	-27.9775785784024	2.68604581881761e-139	4.56137069289786e-137	307.496684477945	TNXB	down
PHOX2A	-3.09963223516038	3.5823285531008	-27.9659323868281	3.33153956166763e-139	5.60364954272495e-137	307.281815267713	PHOX2A	down
ATP1A2	-5.56501239414273	4.23395910519618	-27.8988489786769	1.15121309339907e-138	1.91807306061519e-136	306.044701794651	ATP1A2	down
SLC6A6	3.27912289882058	8.56329364763664	27.862160822799	2.26722182153617e-138	3.74218734487385e-136	305.36852417507	SLC6A6	up
HPSE2	-3.79349461838241	4.47027524020197	-27.8520671752201	2.73181039823094e-138	4.46726883732932e-136	305.182544513789	HPSE2	down
CNR1	-4.55399150024973	3.73523429760799	-27.831866097586	3.96685029825156e-138	6.42738927682759e-136	304.810396698767	CNR1	down
TMEM72	-4.96649463449185	4.85452923011846	-27.7873074219643	9.02887986028421e-138	1.44962770193163e-135	303.989838504972	TMEM72	down
SLC17A7	-3.06096222468738	4.6955806755398	-27.7775968310908	1.08006685684867e-137	1.71847394223462e-135	303.811072467369	SLC17A7	down
TMEM132A	2.84720216718435	7.91053028314027	27.6279896100992	1.7030277353793e-136	2.68546186022623e-134	301.05948166296	TMEM132A	up
GALR1	-2.93642062090171	2.49692088188206	-27.5761854649686	4.42054883360321e-136	6.90896574781118e-134	300.107836816213	GALR1	down
ASTN1	-3.74836734180371	2.62948703699658	-27.5501847591336	7.13337909740677e-136	1.10511059859036e-133	299.630425987758	ASTN1	down
MAMDC2	-5.57151126612767	3.92304581584185	-27.4631590391982	3.53510792072478e-135	5.42900356416698e-133	298.033600966371	MAMDC2	down
RHPN1	3.45440256426296	7.85862122046251	27.4336792778935	6.07718160195246e-135	9.25250898897262e-133	297.493064363468	RHPN1	up
C16orf89	-4.40296854788805	4.76829325377867	-27.4019458103313	1.08866814191336e-134	1.64333060293434e-132	296.911422712002	C16orf89	down
PDX1	4.18544191350309	6.55112063358638	27.3966111282189	1.20074261369244e-134	1.79714536444256e-132	296.813665815215	PDX1	up
CBX2	3.51007169210598	6.92278579453164	27.3886061185972	1.39091352729041e-134	2.06427931138452e-132	296.666987813663	CBX2	up
SCN7A	-5.96467881294054	3.57790175874137	-27.258638358566	1.5103452198162e-133	2.22285057726449e-131	294.287591136583	SCN7A	down
SALL4	4.23661148033119	6.77479795149378	27.1928308140751	5.04531965573576e-133	7.36408185454125e-131	293.084289975061	SALL4	up
PLAC9	-2.65777569491325	5.75258414796089	-27.115250549052	2.08857862505641e-132	3.02347435222306e-130	291.667011500728	PLAC9	down
PRKG2	-3.90305758322198	4.91482215616069	-27.087216690236	3.48852874592344e-132	5.00901676274422e-130	291.155219044159	PRKG2	down
MAL	-3.83849818686218	4.22210465547741	-27.0672967499973	5.02229372941133e-132	7.15312335122044e-130	290.791668078833	MAL	down
SFRP1	-5.64390921740654	4.91599469830385	-27.0033752919247	1.61611220946602e-131	2.28337261851036e-129	289.625693687092	SFRP1	down
CA1	-9.04264894815843	5.81158741076076	-27.0024887512373	1.64251052890562e-131	2.30225225801604e-129	289.609529319273	CA1	down
AFF3	-3.29524460227214	4.48324680564233	-26.9027315405744	1.015743447035e-130	1.41252322977049e-128	287.791841513891	AFF3	down
NFE2L3	3.03811069781373	9.39364453826873	26.8616131386178	2.1509777137007e-130	2.96784510950531e-128	287.043310668429	NFE2L3	up
LRRN2	-3.90269473425909	5.22581693233443	-26.8367504957063	3.38516571215519e-130	4.63452803429247e-128	286.590901528143	LRRN2	down
DDN	3.83206379792465	6.18761139740667	26.7946288080236	7.29608806448763e-130	9.91201625437815e-128	285.824781741982	DDN	up
SCN2B	-3.94569372259235	3.69280334746964	-26.7602464556174	1.36516037480967e-129	1.84046544881784e-127	285.19974590278	SCN2B	down
INHBA	4.85453264055904	8.02038725480033	26.7014327240042	3.98411466758365e-129	5.33056432910567e-127	284.131240845657	INHBA	up
AMPD1	-4.34452401248919	3.73434038137093	-26.5339326186851	8.37607923765958e-128	1.11225515350606e-125	281.092831047558	AMPD1	down
SOX10	-4.55134264401469	4.85104803165226	-26.5229325979694	1.02282110339786e-127	1.34806294829176e-125	280.893537368517	SOX10	down
SEMA3E	-5.11629834103069	2.91467832887514	-26.4543160383294	3.55379664995726e-127	4.64915575073298e-125	279.651056879971	SEMA3E	down
GSTM5	-3.20587147729244	5.71112771965183	-26.432378198255	5.29074195924567e-127	6.87057306928218e-125	279.254065542004	GSTM5	down
ELAVL3	-2.54724927713241	3.13803859075465	-26.337971055852	2.92848538931305e-126	3.77518105552246e-124	277.547048115984	ELAVL3	down
PKNOX2	-2.9264087259403	4.6014925026453	-26.3320058613543	3.26260956988731e-126	4.17543098650578e-124	277.439265027584	PKNOX2	down
HSD3B2	-5.12767980077414	3.11620918902328	-26.3264003208587	3.6112248503382e-126	4.58833396272107e-124	277.337988697675	HSD3B2	down
CGREF1	3.74550529786366	7.56989482857802	26.3218799918673	3.91927621840542e-126	4.94416694951843e-124	277.256324938294	CGREF1	up
CASR	-2.59279909845466	3.35150048874522	-26.2936303307516	6.5362936393418e-126	8.18705545846919e-124	276.746088296084	CASR	down
NAP1L2	-4.06290223206552	3.25798244059843	-26.2922079489432	6.7067686717879e-126	8.34142545862296e-124	276.720403088973	NAP1L2	down
APLN	3.32727311687596	6.97041954438807	26.2865258688815	7.43326519426843e-126	9.18034241929893e-124	276.617801925123	APLN	up
GRIK3	-3.59408568711812	3.84394267768101	-26.2671051217107	1.05637267094676e-125	1.29559706538824e-123	276.267184698674	GRIK3	down
KIAA1549	2.69959399808487	7.4760039658884	26.2075276417371	3.10315851667998e-125	3.77964707331622e-123	275.192194988959	KIAA1549	up
ATCAY	-3.22311236761779	3.76088342068339	-26.2003277943491	3.53453679960636e-125	4.27557906971561e-123	275.062346325873	ATCAY	down
LINC00507	-2.80809817853638	1.95037411896778	-26.1816791088936	4.95134091743469e-125	5.94868244508939e-123	274.726081357374	LINC00507	down
SORCS1	-4.44029877986291	3.72303480854592	-26.1315366583856	1.22501559073778e-124	1.46182434783919e-122	273.822383459699	SORCS1	down
TAT	-3.15152969036846	3.33963251426032	-26.1219551263504	1.45641846815522e-124	1.72629574269056e-122	273.649773922035	TAT	down
GNG7	-2.945653252949	5.96256418902112	-26.1141345997326	1.67730516308818e-124	1.97485909902002e-122	273.50890638034	GNG7	down
PYGM	-3.46825032983144	4.86736583726177	-26.1046622227504	1.99013228551361e-124	2.32766399301032e-122	273.338306273649	PYGM	down
CBX8	2.15314223271009	7.40682730692797	26.0811798915581	3.04057264154515e-124	3.53286535673217e-122	272.915484557369	CBX8	up
ZC3HAV1L	2.43465431319751	6.74645153378848	26.0433926797797	6.0121543391455e-124	6.9399122734411e-122	272.235394331783	ZC3HAV1L	up
TMEM100	-4.41356260814989	4.31680609552341	-26.0257314136299	8.26714914901781e-124	9.48091695589633e-122	271.91765789953	TMEM100	down
MGAT4C	-3.06461714121233	2.09058530603443	-25.9681590353037	2.33358002151193e-123	2.65892624257563e-121	270.882471025427	MGAT4C	down
SMOX	2.61482118635964	7.71197875385957	25.9571914169779	2.84336175730689e-123	3.21901358947417e-121	270.685366352471	SMOX	up
RNF152	-3.0054998214758	5.25598268030264	-25.8111685807168	3.9352198508725e-122	4.4267463558127e-120	268.064184781829	RNF152	down
ELAVL4	-3.3171044089976	3.54180469021116	-25.8065436061642	4.27633315928966e-122	4.7800202484946e-120	267.981258056428	ELAVL4	down
SPHKAP	-2.08695904708528	2.53651640896435	-25.7482751256914	1.21814690525078e-121	1.35306242098327e-119	266.936989757915	SPHKAP	down
TUBB4A	-3.2261696170771	3.89623007436506	-25.733105808479	1.59951959456859e-121	1.76556972247975e-119	266.66528190035	TUBB4A	down
ALPI	-4.81165465215837	5.20926335429328	-25.6541418757579	6.5964085835893e-121	7.23597341582426e-119	265.251922757468	ALPI	down
CDH19	-5.11549947618474	3.32936847791126	-25.6532807939164	6.6990520009579e-121	7.30320724622947e-119	265.236519868027	CDH19	down
SLC6A19	-6.17355821342699	4.84262483992813	-25.6034488632742	1.6365749495216e-120	1.7732239376381e-118	264.345482964647	SLC6A19	down
KLHL35	3.11045442637454	6.05090451572859	25.5957672619934	1.87805274736375e-120	2.02245668117019e-118	264.208190524638	KLHL35	up
ABCG2	-4.7430252539379	5.77224466892562	-25.5880384367275	2.15694953480173e-120	2.30872034752323e-118	264.070070555599	ABCG2	down
SCN9A	-4.18011532332978	4.05941873480521	-25.5836375291492	2.33387151539399e-120	2.48304245984177e-118	263.991430400025	SCN9A	down
ARPP21	-2.29823441740942	2.15684501089033	-25.5722038726092	2.86427328209137e-120	3.02909763083926e-118	263.787146633168	ARPP21	down
IQGAP3	2.42258867174528	7.95694973621969	25.4842460655746	1.38252573981066e-119	1.45338018397595e-117	262.216832526586	IQGAP3	up
PPM1H	2.61417173134446	8.01375100213106	25.4759320622139	1.60415376020418e-119	1.67638813958379e-117	262.068514196383	PPM1H	up
LIFR	-3.77313676010184	5.14093159144662	-25.4547474335227	2.34284562331558e-119	2.43394097372803e-117	261.6906770349	LIFR	down
TNFRSF12A	2.78791979590686	9.41567388558061	25.4030114098693	5.90529420268469e-119	6.09902929319382e-117	260.768473417034	TNFRSF12A	up
DMRTA1	-3.85469579110571	4.07450007344515	-25.3241444320489	2.41355991373074e-118	2.47824893234875e-116	259.364113620684	DMRTA1	down
SLITRK3	-4.20958782103851	2.92209995898904	-25.3132340931246	2.93210956154717e-118	2.99329404430547e-116	259.169975919803	SLITRK3	down
SLC4A10	-3.83192152609802	3.17040219841599	-25.2710631299062	6.21926444124603e-118	6.31255340786472e-116	258.419909023404	SLC4A10	down
CTNNA3	-3.69979804241512	3.18260384300042	-25.2468618702803	9.57296317498583e-118	9.6610344361957e-116	257.989687446932	CTNNA3	down
IL6R	-2.8764623558766	6.67080537171152	-25.1527710172476	5.11181068639355e-117	5.12952775752252e-115	256.318654376661	IL6R	down
OLFM3	-3.09155358265966	2.15403516213255	-25.1474519874312	5.61913386980383e-117	5.60675272737883e-115	256.224266076294	OLFM3	down
TUBB3	3.46260847175632	7.24981127633003	25.111146699355	1.07168581843448e-116	1.06331703591973e-114	255.580233989927	TUBB3	up
TPH1	-4.09982114229765	3.94107876244982	-25.095194172016	1.4230550438876e-116	1.40405447654184e-114	255.297368015482	TPH1	down
TRIP13	2.59043509660056	8.81554235112216	25.0712837630469	2.17646069902629e-116	2.13547068919463e-114	254.873534207386	TRIP13	up
PDZD4	-3.40645014227133	5.31725282664123	-25.0288861405604	4.62143818052947e-116	4.50719727712061e-114	254.122409439253	PDZD4	down
LDB3	-3.8135225469857	5.04332134885916	-25.0286026975653	4.64475343658882e-116	4.50719727712061e-114	254.11738968237	LDB3	down
BRINP3	-5.6006865080991	3.09141621971445	-25.0089783190977	6.5804196463073e-116	6.35064433734608e-114	253.769900700055	BRINP3	down
NLGN1	-3.67987226107613	2.60128430653466	-24.7666435721489	4.81296823747279e-114	4.61966478489168e-112	249.488301463572	NLGN1	down
TINCR	-3.44988680461487	4.70793881878549	-24.7179038642679	1.13873187795561e-113	1.08708884846346e-111	248.629290840119	TINCR	down
AQP8	-8.22604154323313	5.84326405083467	-24.7063988674551	1.39527755413197e-113	1.32483854212499e-111	248.426626632248	AQP8	down
NEFM	-3.17244378188122	3.06238610878951	-24.686252140659	1.99129999140435e-113	1.88066038225627e-111	248.07183249156	NEFM	down
SEC14L2	2.33645486721573	6.05524879146143	24.6138009064171	7.14853936495535e-113	6.71544434704662e-111	246.796952439865	SEC14L2	up
PLCD4	-3.16264586236067	3.48437013621984	-24.6018167160609	8.83011555893832e-113	8.25125242785237e-111	246.586228837845	PLCD4	down
PRR7	3.30847457380729	6.89024037072758	24.5938399977665	1.01630556246879e-112	9.44682765197965e-111	246.445994927841	PRR7	up
MYOM1	-3.15299994244929	5.40849063325048	-24.5820905548918	1.25010120852925e-112	1.1559181907767e-110	246.239470624378	MYOM1	down
CNTFR	-5.07635943239342	5.37633414327388	-24.5443019454337	2.43233995644054e-112	2.2373727068071e-110	245.575534502192	CNTFR	down
CD300LG	-3.09060574092998	3.3316579167404	-24.5307730756185	3.08654346506337e-112	2.82442715733079e-110	245.337942876486	CD300LG	down
PRPH	-3.85124171561757	5.36339823697016	-24.5117265465918	4.31588234926105e-112	3.90978105524234e-110	245.003547054913	PRPH	down
FJX1	2.92249323473419	6.52044381074259	24.5117131799489	4.31689771684648e-112	3.90978105524234e-110	245.00331241908	FJX1	up
ATP2B3	-2.29728330872718	2.70489335020953	-24.5020561801258	5.11651279675339e-112	4.61034349507457e-110	244.833809518332	ATP2B3	down
GNAO1	-3.50737532075133	5.98907268636461	-24.500822903722	5.22875520671448e-112	4.68756577186723e-110	244.81216471941	GNAO1	down
FRRS1L	-3.499106942878	3.42762511863767	-24.4922538031228	6.07959414250649e-112	5.42281374499026e-110	244.661784490212	FRRS1L	down
MPZ	-2.7386849384733	5.2455731357795	-24.4689936119734	9.15282855026134e-112	8.12302035307364e-110	244.253703440594	MPZ	down
TRIM29	4.21428890137	8.73368598777388	24.4379101689368	1.58082124735688e-111	1.39594420247849e-109	243.70863272364	TRIM29	up
OTX1	4.07281262664217	5.57328784889668	24.4041045505755	2.8631640456412e-111	2.51573831890892e-109	243.116169089361	OTX1	up
ROPN1	-2.3357556888861	2.67181665224419	-24.3849266183875	4.00977572960687e-111	3.50577471092015e-109	242.780223431421	ROPN1	down
GREM2	-4.85617287875041	5.00635345575855	-24.3310608644808	1.03204152751418e-110	8.9787612893734e-109	241.837258709563	GREM2	down
ANKRD13B	2.70018270403182	7.29568348460425	24.3305590773596	1.04116617194117e-110	9.01374302090833e-109	241.828478805279	ANKRD13B	up
BLACAT1	4.34993035938063	6.56714321948133	24.325060676554	1.14658824295523e-110	9.87799754089385e-109	241.732277011937	BLACAT1	up
NCAM1	-3.10668560751371	5.66855508407066	-24.274095666032	2.80199739101186e-110	2.40223669527478e-108	240.841031620056	NCAM1	down
B3GNTL1	1.97851329670222	6.59207393753654	24.2678923857248	3.12375326905613e-110	2.66515007172948e-108	240.732608563529	B3GNTL1	up
NPTX1	-4.5762119144456	4.89110653284021	-24.2626854194756	3.42215251962501e-110	2.90570363697583e-108	240.641608855038	NPTX1	down
MMP11	4.19823161541459	9.20553466172582	24.2106493688996	8.51265156453151e-110	7.19339422398043e-108	239.732672949544	MMP11	up
C2orf88	-3.91512521091207	6.87475157337113	-24.2073975066851	9.01124552757186e-110	7.57845748868793e-108	239.675899936236	C2orf88	down
CLDN8	-7.54925058825624	3.77189365591486	-24.1836257189863	1.36599297091885e-109	1.14335553836008e-107	239.260980066966	CLDN8	down
TAGLN3	-3.6460300863433	4.14754598737979	-24.1600567827704	2.06297109223929e-109	1.71859115377538e-107	238.849779397722	TAGLN3	down
SULT1A2	-3.60924767757556	5.5702504748572	-24.130440916355	3.46230043759491e-109	2.87078347551004e-107	238.333332338319	SULT1A2	down
TROAP	2.33463890476056	8.24543286112003	24.1293202812653	3.53078500149924e-109	2.91388756595692e-107	238.31379602864	TROAP	up
SLC4A4	-5.8297090424239	6.13817799341932	-24.1187123853887	4.24996225618056e-109	3.49109690262349e-107	238.12888597073	SLC4A4	down
MAGEE2	-2.02688965160437	2.12809178057119	-24.0885948038245	7.19269375468975e-109	5.88102612970258e-107	237.604093223281	MAGEE2	down
CELSR1	2.68783727412925	7.37169142743433	24.0653520612634	1.07932178515412e-108	8.78428665788337e-107	237.199293448674	CELSR1	up
HAGHL	3.41865673057255	7.32173878253608	23.9996935128404	3.3935738455272e-108	2.74926182045211e-106	236.056718730388	HAGHL	up
ATP11A	2.44016329834882	8.23343956292456	23.9498378349651	8.09126664390583e-108	6.52510777159913e-106	235.190079756734	ATP11A	up
SCLY	2.13213760085892	6.19944187872082	23.9467794005587	8.53403554208224e-108	6.85089098675975e-106	235.136941587459	SCLY	up
ANGPTL1	-5.07081250399269	4.04597017916082	-23.9417504169555	9.31530904146388e-108	7.44423859643863e-106	235.049573158652	ANGPTL1	down
ADH1B	-6.42274881670114	5.149301568754	-23.931448242065	1.11460006398271e-107	8.86709537387324e-106	234.870619570056	ADH1B	down
KIF1A	-4.07385004143062	4.34221665742533	-23.9121308283363	1.56022817015855e-107	1.2356587315323e-105	234.53516094622	KIF1A	down
FOXD3	-2.85323600178038	2.72871730380918	-23.9113574994711	1.58137385264903e-107	1.24681444694797e-105	234.521734172232	FOXD3	down
PDCD2L	2.13009482502273	7.72805738027474	23.9070868126222	1.70341243830308e-107	1.3370652032387e-105	234.447588731932	PDCD2L	up
TNFRSF13B	-3.70889910104892	4.60479355945412	-23.9046829720567	1.77619674465059e-107	1.38802702244576e-105	234.405857141885	TNFRSF13B	down
GCG	-7.21940920978447	3.90445425336992	-23.8970706676082	2.02781825800507e-107	1.57767833720826e-105	234.273717170173	GCG	down
SMPDL3A	-2.66624296783546	7.37762585048892	-23.8905405537884	2.27185506107719e-107	1.75979088744229e-105	234.160377855207	SMPDL3A	down
CNGA3	-3.74495856487562	2.9427957515839	-23.8902009257918	2.28532098005476e-107	1.76249143356975e-105	234.154483517491	CNGA3	down
HMGCLL1	-2.46980718741782	2.68581635645621	-23.88441443653	2.52739700324479e-107	1.94071123801332e-105	234.054063235978	HMGCLL1	down
CD177	-6.75169429012832	6.59710441045505	-23.8803090975507	2.71451988560618e-107	2.07537383981345e-105	233.982824776386	CD177	down
ORC6	2.36576893442074	8.42410379881334	23.8777774060245	2.83674994687618e-107	2.15947589705949e-105	233.938896020216	ORC6	up
ADCY5	-3.32165687042411	6.00416872264799	-23.8669944385105	3.42200629261371e-107	2.59382202291205e-105	233.751818564623	ADCY5	down
ADAMTS12	3.48687275718307	7.52966185336518	23.7427074500762	2.96483854034151e-106	2.2376928829475e-104	231.598301021261	ADAMTS12	up
SLC7A5	3.20004375213942	10.2184645763336	23.728457699757	3.79638552802078e-106	2.85310488554787e-104	231.351724508965	SLC7A5	up
ANK2	-3.42892739977352	5.31193654793782	-23.7277886454041	3.84070356916099e-106	2.87418075148102e-104	231.340148915865	ANK2	down
PHLPP2	-2.33581329955449	7.43217846114776	-23.6973920448544	6.50642403744179e-106	4.84852130486327e-104	230.8144025248	PHLPP2	down
GBA3	-5.22429661982932	4.26418607096683	-23.6954647258507	6.7274955715612e-106	4.99219744913203e-104	230.781077625404	GBA3	down
SCN11A	-3.05253198290244	2.91027882438059	-23.6690757612997	1.06288272670709e-105	7.85421415747861e-104	230.324916615065	SCN11A	down
DUSP14	2.1023618219874	7.94717532259258	23.5969655298605	3.7046498986783e-105	2.72615924418989e-103	229.079611782973	DUSP14	up
PDE2A	-2.64367451990305	6.39153655749091	-23.5632462047541	6.63822385770911e-105	4.86463367431538e-103	228.4979007966	PDE2A	down
GPM6A	-5.28179811233847	3.86937192471395	-23.5611039741577	6.88872762487803e-105	5.02734787532938e-103	228.460957013763	GPM6A	down
ELFN1-AS1	4.09286410838094	6.74885519182677	23.4756677361692	3.01420089945656e-104	2.1906914438396e-102	226.988843328332	ELFN1-AS1	up
CLDN23	-2.92300067239429	6.99602081131425	-23.4698842380463	3.33063549053038e-104	2.41075218845316e-102	226.889280599127	CLDN23	down
MAPK4	-3.92772545325149	3.70093159256021	-23.466831994861	3.51079664160182e-104	2.53078283621754e-102	226.836740955289	MAPK4	down
GDF15	3.25428515889581	8.84704111507632	23.4131673425641	8.85995035102781e-104	6.36079606298789e-102	225.913509636772	GDF15	up
CTSG	-4.46447218895623	5.07964634910828	-23.4112625125985	9.15573742132029e-104	6.5465375950582e-102	225.880757696368	CTSG	down
XRCC2	2.53984273167758	7.1959274710911	23.3978330630013	1.15405984936549e-103	8.21848830630802e-102	225.649885169557	XRCC2	up
PAQR4	2.35363261471203	8.1396580796675	23.3945911720311	1.22037586342092e-103	8.6558466360951e-102	225.59416148913	PAQR4	up
NPY	-3.15935349384976	3.46587066323713	-23.390605435489	1.30714677500247e-103	9.23420767732746e-102	225.525657091147	NPY	down
ZNF536	-3.3988607612654	3.5901254094771	-23.3611394655539	2.1716257883107e-103	1.52801127678706e-101	225.019384385022	ZNF536	down
SULT2B1	3.6362493580772	7.59369959346165	23.3592458517676	2.24361492742894e-103	1.57240012830645e-101	224.986859330849	SULT2B1	up
CDKN2B	-3.28170054454715	7.10820439791237	-23.3362109668357	3.33576335426412e-103	2.32857377864263e-101	224.591307473535	CDKN2B	down
CHGA	-6.87443494992271	5.91254198130599	-23.3163164216622	4.69781185273646e-103	3.26645886343223e-101	224.249829304094	CHGA	down
VPS9D1-AS1	2.91552345792447	6.98510094483378	23.3028712204123	5.92048256607144e-103	4.10045657252501e-101	224.019128255098	VPS9D1-AS1	up
HPGDS	-3.14564337379835	4.35374714158275	-23.2871101744359	7.76403911524282e-103	5.35627714118373e-101	223.748770658302	HPGDS	down
PKHD1L1	-3.66961541664354	3.62513715395394	-23.2594098267976	1.25000193596022e-102	8.58999384863559e-101	223.273821847909	PKHD1L1	down
STRA6	4.14573868622234	6.11128295562332	23.2364605107849	1.85426771520322e-102	1.26931093481411e-100	222.880537142425	STRA6	up
ABI3BP	-3.64444730174173	5.62932527444207	-23.1695010954432	5.85338711329132e-102	3.99137721265784e-100	221.734102990376	ABI3BP	down
PDE6A	-4.03021362771558	4.75574287272321	-23.1529544712752	7.77445623788304e-102	5.28094890835586e-100	221.451045966414	PDE6A	down
NTN1	-2.92579823407735	5.77812574989268	-23.1495122213215	8.24721921903256e-102	5.58061833821203e-100	221.3921728018	NTN1	down
CCL23	-3.19061136446968	3.33197692960834	-23.1407615520772	9.58238125754867e-102	6.45932959502165e-100	221.242528025166	CCL23	down
GABRD	2.45440174090754	5.33026995605015	23.0897874387432	2.29531659146848e-101	1.5413530920884e-99	220.371360877618	GABRD	up
ANPEP	-4.32543285593337	7.51522058876902	-23.0810167662394	2.66733233417417e-101	1.78438471037311e-99	220.221559641383	ANPEP	down
CHST9	-2.98255613019539	2.19155728772023	-23.0757244743311	2.92034681381659e-101	1.94282376200638e-99	220.131181636102	CHST9	down
LRRC3B	-2.27346761196985	2.2003405390079	-23.0756081097852	2.92617134190418e-101	1.94282376200638e-99	220.129194556847	LRRC3B	down
MOBP	-2.1012529935472	2.94102877881316	-23.0676028334013	3.35601913031185e-101	2.21987467642089e-99	219.992505386745	MOBP	down
NOVA1	-3.62384420152964	3.64894415994242	-23.0512918465531	4.43687465277952e-101	2.92386728517683e-99	219.714067754861	NOVA1	down
HS3ST6	-2.79554310961096	2.809677032131	-23.0440642149082	5.02103053909218e-101	3.29652120263595e-99	219.590718362841	HS3ST6	down
SPATA12	2.53029508589622	4.83265283207134	23.0432328231352	5.09297146858668e-101	3.33136922617442e-99	219.576530722731	SPATA12	up
GFRA3	-3.5209511207146	4.7944477152182	-23.0315490527795	6.21994266242364e-101	4.05352056682893e-99	219.377174115147	GFRA3	down
BCHE	-4.97192236434489	3.70850085407824	-23.0237608830841	7.10630618700936e-101	4.61413505767545e-99	219.244314020824	BCHE	down
HAND2-AS1	-4.52773627781582	3.99862367890452	-22.9909643020792	1.24504041798561e-100	8.05445378096843e-99	218.685067912627	HAND2-AS1	down
GABRG1	-1.57369476224026	1.8327795877902	-22.9712591582979	1.7435279744647e-100	1.12381195463581e-98	218.349241810179	GABRG1	down
LINC00659	3.89532179174491	4.93163342306806	22.963790551132	1.98081012197745e-100	1.27211227506341e-98	218.221994037568	LINC00659	up
PDK4	-3.40528432997546	6.94748180484694	-22.9379443007466	3.07995368822364e-100	1.97083558288832e-98	217.781788530576	PDK4	down
CCNO	3.26748363073245	6.9093287208322	22.9376997481856	3.09284056601386e-100	1.97193708434552e-98	217.777624533345	CCNO	up
DUSP21	-1.23188134577366	2.35369381635399	-22.9131177770652	4.70526618806862e-100	2.98919806285899e-98	217.359177196681	DUSP21	down
ABCB5	-2.97169705461301	2.69937259288971	-22.9002694681727	5.85856743456337e-100	3.70092821281505e-98	217.140553227844	ABCB5	down
MMP7	6.33641466647	8.83722641596515	22.9001801226552	5.8675041027587e-100	3.70092821281505e-98	217.139033153128	MMP7	up
TESC	4.19773937763867	8.00781275727052	22.892738488928	6.66169482201448e-100	4.18691075628461e-98	217.012435482026	TESC	up
PLD5	-2.30260871175086	2.18374673626857	-22.8798528993491	8.29902561798485e-100	5.19748551202945e-98	216.793272158177	PLD5	down
NPY6R	-4.44622804149208	3.54310055570371	-22.8724246309482	9.41967208261421e-100	5.87847451063779e-98	216.666956470214	NPY6R	down
SYT4	-3.81680381024525	3.42872909589141	-22.860751802337	1.14936851354073e-99	7.14753426677565e-98	216.468503577261	SYT4	down
PTN	-2.93476672692221	5.8006146828636	-22.8414488438161	1.59708480362882e-99	9.896882356803e-98	216.14043723582	PTN	down
MAPK15	3.48956626803838	6.07154180264682	22.7636841856522	6.00205468485968e-99	3.70637369892681e-97	214.82014974613	MAPK15	up
SNAP91	-3.36552402852737	2.97099620359876	-22.7488328702383	7.72677188492796e-99	4.74405572250262e-97	214.568255401996	SNAP91	down
AUNIP	2.49154597141879	6.64380152803006	22.7487612561034	7.73618735111689e-99	4.74405572250262e-97	214.567040944605	AUNIP	up
CCBE1	-4.11495895257552	4.37732824061867	-22.7453588655975	8.19697337678236e-99	5.00922999333402e-97	214.509344189068	CCBE1	down
CNPY2	1.99733961528418	7.52548635551516	22.743647592496	8.43899108644764e-99	5.13934557164661e-97	214.480326517315	CNPY2	up
WDR62	2.27409346171173	6.92999998110246	22.7382466045007	9.25063224958735e-99	5.61427546941451e-97	214.388750222843	WDR62	up
SEMA6D	-3.30459132928892	6.28766924471462	-22.7329409517758	1.01238066403808e-98	6.12316948889605e-97	214.298800797414	SEMA6D	down
CCNF	1.92192099171556	7.87829346351521	22.721064720816	1.23882974574112e-98	7.46722598618908e-97	214.097494458554	CCNF	up
GPR15	-4.76462849965471	4.6216247272409	-22.7017770270259	1.71925959100742e-98	1.03278379716946e-96	213.770671585274	GPR15	down
CPEB1	-2.93456350433013	3.64933208822514	-22.6444529951264	4.54991348097941e-98	2.72393294873144e-96	212.800145700551	CPEB1	down
NRSN1	-2.58935718471782	2.93759952432602	-22.6301462539015	5.79972953302894e-98	3.46043997577109e-96	212.558114312801	NRSN1	down
NEBL	2.57809287891826	8.77556314214707	22.6175761240679	7.17779137415238e-98	4.2682482646096e-96	212.345524237538	NEBL	up
GUCA2A	-6.32895515513603	7.58896350429077	-22.6107975747353	8.05205126967741e-98	4.7720562910662e-96	212.230907536954	GUCA2A	down
EPHA7	-4.08316185505188	4.13702958145101	-22.5968615611961	1.01977650562855e-97	6.00619140444422e-96	211.995320711479	EPHA7	down
FMN2	-4.03862240814761	3.61303216320438	-22.5968343732513	1.02024654398577e-97	6.00619140444422e-96	211.994861172629	FMN2	down
NKD2	4.06961241458483	8.08076918360198	22.5868373873279	1.20860609310697e-97	7.09142598350905e-96	211.825907711563	NKD2	up
TMEM59L	-3.27447424029255	4.93840315709204	-22.5798894863937	1.35960619431575e-97	7.95099503238759e-96	211.708507006835	TMEM59L	down
ATG9B	2.94393520801238	5.5366667101319	22.5766618779156	1.43602461044686e-97	8.37017513039672e-96	211.653975273662	ATG9B	up
SKA3	2.42387305101785	8.37325180880339	22.560153178216	1.89935735252315e-97	1.10343915141156e-95	211.375114837426	SKA3	up
NEGR1	-3.20881958695125	5.14504570338388	-22.5596152388982	1.91674017901594e-97	1.10988682956068e-95	211.366029821233	NEGR1	down
DBNDD1	2.73305612350732	7.39958746078845	22.5562020631478	2.03079552854135e-97	1.1720875761297e-95	211.308388737428	DBNDD1	up
PABPC1L	3.21521715955602	7.31258268860453	22.550206619554	2.24779374065537e-97	1.29310375419265e-95	211.207149302715	PABPC1L	up
GFRA1	-3.54649384052778	5.20335966018873	-22.5349735423421	2.90906760610142e-97	1.6680858114077e-95	210.949982923057	GFRA1	down
KCNK3	-3.51195600979827	4.49374443913901	-22.5118236802472	4.30413140217332e-97	2.46004092860139e-95	210.559330509339	KCNK3	down
CLEC4M	-1.82929017053586	2.5763928736029	-22.5079376355733	4.59659381091469e-97	2.61872397724401e-95	210.493773404617	CLEC4M	down
DUSP26	-3.0140210169935	4.53157243125852	-22.4943372527833	5.78546537942924e-97	3.28543742977813e-95	210.264381112457	DUSP26	down
ARNTL2	2.55924233685636	7.83693346097531	22.4940757456828	5.81110759169166e-97	3.28942215310469e-95	210.259971054355	ARNTL2	up
MFSD12	1.77765075639806	8.81362582414714	22.4916222266082	6.05728550893173e-97	3.41781851032726e-95	210.218596134927	MFSD12	up
TRPM6	-4.60999745526126	6.20984733601418	-22.4778491551456	7.64560865685848e-97	4.30028963340056e-95	209.986375845378	TRPM6	down
CEP72	2.38696097576183	7.14005830965123	22.4734066618825	8.24187820911805e-97	4.62094638257885e-95	209.911488557512	CEP72	up
PKIB	-4.40668810188522	6.54928952343637	-22.4104852264956	2.38568320709409e-96	1.33334022533192e-94	208.85161652403	PKIB	down
UNC5C	-2.42222968769989	5.28492173167154	-22.3975680945763	2.96682478725225e-96	1.65290512831741e-94	208.634220224386	UNC5C	down
SNTB1	2.5464964657691	7.94966433432171	22.3804747798317	3.95857945640375e-96	2.19850540187254e-94	208.346635422445	SNTB1	up
METTL1	1.73224594354075	8.10507697077722	22.3632516966435	5.29284614322085e-96	2.93031209201954e-94	208.056979222772	METTL1	up
SLCO4C1	-3.71157654424039	3.21558863336106	-22.3067673595237	1.3710869115324e-95	7.56711435767927e-94	207.107821130327	SLCO4C1	down
CBLN2	-3.15096034382863	4.04679618722668	-22.3029860459036	1.46123289745849e-95	8.03951221246556e-94	207.044323602443	CBLN2	down
COL7A1	3.2816876657242	7.93721474973621	22.254815237459	3.28706033850697e-95	1.80288113783763e-93	206.235895199457	COL7A1	up
ZDHHC22	-2.14977898769619	3.21952443314419	-22.2513912358956	3.48192686862644e-95	1.90384862002513e-93	206.178465533207	ZDHHC22	down
DSCC1	2.24893355475944	7.50283778398733	22.2506361615162	3.52642882173325e-95	1.92223022903182e-93	206.16580151996	DSCC1	up
GTF2IRD1	2.25629196339764	9.98013387086228	22.2038853190009	7.73828347734785e-95	4.20510229210586e-93	205.382128042352	GTF2IRD1	up
C7	-4.73036886747249	5.87116311833922	-22.1829890060367	1.09921560785789e-94	5.954983696435e-93	205.032119583357	C7	down
NRG2	-2.44774000550866	3.45443264441976	-22.1746384547981	1.26467714277398e-94	6.83041682523893e-93	204.892296784793	NRG2	down
SFRP5	-4.07708563643749	3.88039795444437	-22.1441738421973	2.10884948326977e-94	1.13400198122811e-92	204.382421119592	SFRP5	down
HRK	-2.84224308408332	3.1431872903611	-22.1440710752771	2.11248882749589e-94	1.13400198122811e-92	204.380701751822	HRK	down
INA	-3.48449855836206	4.38399301560661	-22.126153442861	2.85317734374959e-94	1.52696863842307e-92	204.080988736915	INA	down
DGAT2	2.51422285152301	8.22726124278662	22.1202787461218	3.14858679802149e-94	1.67997557220113e-92	203.982748164162	DGAT2	up
GABRG2	-2.84968091101256	2.56615483918406	-22.1032359062637	4.18996355330585e-94	2.22888392514863e-92	203.697822166598	GABRG2	down
ANKS1B	-2.77567413283479	3.07182590432888	-22.101076221567	4.34442343300248e-94	2.30410997748519e-92	203.661724116288	ANKS1B	down
MLXIPL	3.39684560399261	8.14802554465477	22.0934790356792	4.93436553915517e-94	2.60915658044969e-92	203.534755333013	MLXIPL	up
SH3TC2	2.94330406803294	5.96752441126102	22.0862271068564	5.57196465826222e-94	2.9375065023752e-92	203.413577598924	SH3TC2	up
GRIN2A	-2.89606758679837	2.97005642690929	-22.0801862561518	6.16545070817978e-94	3.24071502848699e-92	203.312652243791	GRIN2A	down
EME1	2.20250454287375	6.69664981705824	22.0599228243182	8.65700385551623e-94	4.53683516594279e-92	202.974211826316	EME1	up
TNS4	3.53616352898269	9.17752613377584	22.0376845648558	1.2561928097349e-93	6.56379325820355e-92	202.602971802704	TNS4	up
SLC51B	-4.39960071508245	6.44391984999454	-22.0362753939978	1.286172480356e-93	6.70061716093432e-92	202.579453947863	SLC51B	down
NEFL	-4.3305732057729	3.51795891843453	-22.0294682405691	1.44136503562481e-93	7.48704349828523e-92	202.465859299484	NEFL	down
NAALADL1	-2.76009714396628	6.37252627806601	-22.0078330425688	2.06998790830618e-93	1.07208376682098e-91	202.104941227368	NAALADL1	down
DDX31	1.48048166319569	7.74706212844957	22.0010967582206	2.31683519855037e-93	1.19642182577772e-91	201.992603986221	DDX31	up
ASB2	-3.04859087598142	5.89704960159677	-22.000274166971	2.34892583269112e-93	1.20945711752647e-91	201.978887309197	ASB2	down
SLC10A2	-2.64891850753308	2.39692513400049	-21.9912370118023	2.73209070760084e-93	1.40265854613193e-91	201.828210540507	SLC10A2	down
GDPD2	-3.54321463990201	6.00424706512222	-21.9852368381793	3.0203647606128e-93	1.54616411701979e-91	201.728187128716	GDPD2	down
C11orf86	-4.96413031216153	5.8913932567968	-21.9228919288311	8.55761920522044e-93	4.36809574518492e-91	200.689728413091	C11orf86	down
PLCXD3	-3.5961085328263	3.06180441353835	-21.8991880180204	1.27099552982614e-92	6.46889108134276e-91	200.295301534782	PLCXD3	down
NME1	2.08797365545041	10.4314201976011	21.8926278133017	1.41798396141707e-92	7.19626860419163e-91	200.186180618188	NME1	up
RASGEF1C	-2.88422614544645	3.35314713221123	-21.891721054151	1.4395939681955e-92	7.28500546484261e-91	200.171099134938	RASGEF1C	down
HILPDA	2.61744375415323	9.19377592364681	21.8875445354595	1.54345344048314e-92	7.78826606067793e-91	200.10163824945	HILPDA	up
PTGS1	-2.65000203529566	7.56755288438703	-21.8779044794282	1.81264171491246e-92	9.1205314322134e-91	199.941338024913	PTGS1	down
CARD14	2.48119872353499	5.80852089970454	21.8463804563355	3.06559428474669e-92	1.53810967792361e-90	199.417395803283	CARD14	up
INSL5	-5.47791678535968	3.52144906349394	-21.8362194079089	3.63106717952723e-92	1.81666508378557e-90	199.248598947682	INSL5	down
KCNB1	-2.9145669612664	4.03452237205594	-21.8182682869003	4.8963799048278e-92	2.4427956355696e-90	198.950492427791	KCNB1	down
PCDH10	-2.87761365001242	2.71698291179841	-21.8039142390123	6.21810923239194e-92	3.09346555361335e-90	198.712213120111	PCDH10	down
LILRB5	-3.05087870693463	5.58518759750411	-21.7935798631203	7.38510061559087e-92	3.65518355177183e-90	198.540711734847	LILRB5	down
RRP12	1.75089075903788	8.01523708969556	21.7935514013255	7.38859933176232e-92	3.65518355177183e-90	198.540239463444	RRP12	up
RIPK2	1.76800431517079	8.31486533208986	21.7867672740039	8.27158114692178e-92	4.08056968256384e-90	198.42767849338	RIPK2	up
CCDC69	-2.77258708231666	7.07136928152295	-21.747851887734	1.58001914505529e-91	7.77290198351573e-90	197.782356502201	CCDC69	down
LONRF2	-4.25314087933546	3.45978638673104	-21.7473865607397	1.59228820691698e-91	7.81150056176691e-90	197.774643787264	LONRF2	down
E2F1	2.10577170422588	8.18608587447526	21.7446400964181	1.66666544058535e-91	8.15373361389969e-90	197.729123377588	E2F1	up
EVA1A	3.46972681157727	6.76967002740728	21.7154930406673	2.70508413908978e-91	1.31973731990234e-89	197.246220765631	EVA1A	up
STX1A	2.29850377466889	7.25704259388718	21.6976058898135	3.6407084224635e-91	1.77130995727625e-89	196.950038679382	STX1A	up
NMB	2.1793090234597	7.42286480950735	21.6904273101865	4.10150629636676e-91	1.99001930494872e-89	196.831209221279	NMB	up
EPHX4	3.86756013843688	6.46900669045937	21.6860712064293	4.40906474714597e-91	2.13338335614644e-89	196.759111258792	EPHX4	up
FGFBP2	-2.66808397971693	3.06044469838167	-21.6850247946651	4.48631282637592e-91	2.16482980400615e-89	196.741793212716	FGFBP2	down
COL19A1	-2.7547819619268	3.23540071562328	-21.6848223160587	4.50141549633362e-91	2.166198885034e-89	196.738442255901	COL19A1	down
GAP43	-3.78848023018031	3.9161337197774	-21.6747172298341	5.32330835710207e-91	2.55475404605379e-89	196.571227227876	GAP43	down
METTL7A	-2.65398437310061	8.34795470453343	-21.60357664139	1.73150640299491e-90	8.2872993450659e-89	195.395185659696	METTL7A	down
SPINK2	-3.27287830764649	3.79543503955746	-21.5939081823265	2.03222972152866e-90	9.70032678700475e-89	195.23551202766	SPINK2	down
POLR1C	1.50615694231209	8.97912138806004	21.5924173735867	2.08302874461271e-90	9.91600287293937e-89	195.210894840968	POLR1C	up
COL11A1	5.08894085097372	7.51385890471182	21.5888461108223	2.20993530505159e-90	1.04918460813215e-88	195.15192753154	COL11A1	up
SSTR2	-2.24589990080574	4.66002813191102	-21.571218918783	2.95883284676559e-90	1.40096372404094e-88	194.860949932163	SSTR2	down
STMN2	-4.34285229955707	5.54143559096522	-21.5619818114253	3.44757843567585e-90	1.62801290782009e-88	194.708520463673	STMN2	down
SLC9A9	-2.35519342861966	6.14648704560994	-21.5587625182556	3.63621876104738e-90	1.71251358770288e-88	194.655404278938	SLC9A9	down
ABCC13	-3.73344648996763	4.23650632166497	-21.5560311884037	3.8043250175569e-90	1.7869197908264e-88	194.610342465729	ABCC13	down
EPHA6	-2.97661675635493	2.3807457448794	-21.546943153559	4.4215617434792e-90	2.07133161675295e-88	194.460428796576	EPHA6	down
ASB5	-4.03129629952132	2.26986196205212	-21.5458227590995	4.50427387884153e-90	2.10449685116985e-88	194.441949410618	ASB5	down
FCER2	-3.56545296945825	4.16643407029203	-21.5443460316239	4.61565672262111e-90	2.15084731868632e-88	194.417593575482	FCER2	down
LINC01351	-2.13564487746497	2.26486492084271	-21.5420890024794	4.79123097364513e-90	2.22678763751438e-88	194.380369850461	LINC01351	down
SCNN1B	-5.23399078966878	6.06988860813565	-21.5338441819115	5.49119690076741e-90	2.54540757124549e-88	194.244410970467	SCNN1B	down
MORN5	-3.7077048603424	3.21234380910365	-21.5305378516866	5.79978593704381e-90	2.68141412131232e-88	194.18989664468	MORN5	down
TMEM196	-1.4513204621192	2.26171323475897	-21.5286492746616	5.98376077843608e-90	2.75924801848459e-88	194.15876004055	TMEM196	down
PADI2	-3.75480256189183	7.73865619310558	-21.5238179182283	6.48136262114046e-90	2.98092044926984e-88	194.079113016953	PADI2	down
B3GALT1	-4.385693254365	4.20054446550741	-21.500407555426	9.54352302766235e-90	4.3769718277473e-88	193.693317780614	B3GALT1	down
CYP27B1	2.16923970912784	6.10191086220564	21.5002630412379	9.56633897010622e-90	4.3769718277473e-88	193.690936928112	CYP27B1	up
RECQL4	2.45761335815198	8.43806875741128	21.4768557873709	1.40821325362951e-89	6.42647397218368e-88	193.30541812123	RECQL4	up
RALYL	-1.9905927508827	2.80001084346005	-21.4728631027134	1.50418793295882e-89	6.84676883607881e-88	193.239680752082	RALYL	down
ANO5	-4.36016976474445	4.39390709498795	-21.4684180205696	1.61873901907375e-89	7.34924159790785e-88	193.166502583674	ANO5	down
ADRA1A	-2.24586426747565	2.74611765422798	-21.4463676326575	2.32939786621342e-89	1.05485886449218e-87	192.803612794387	ADRA1A	down
GSG1L	-2.24242298706246	3.75702926391692	-21.4304803454047	3.02745166572565e-89	1.36746352604554e-87	192.542274620431	GSG1L	down
STOX2	-2.57033191114804	4.30355221501075	-21.4281371484878	3.14675257211293e-89	1.41772441775731e-87	192.503738939431	STOX2	down
RGS16	2.52060273199825	7.20368052670668	21.4226304166487	3.44592610148481e-89	1.54856236331611e-87	192.413185369084	RGS16	up
IGSF11	-2.85961839533223	2.90611281307984	-21.4149341011833	3.91222418945001e-89	1.75364952816946e-87	192.286646829259	IGSF11	down
PIANP	-2.4895599608055	4.60351213487323	-21.3861881220366	6.283434112399e-89	2.80941088250832e-87	191.814237038789	PIANP	down
SNAI1	2.16656208456523	6.61255314372431	21.381285033159	6.81208890469612e-89	3.03808843802622e-87	191.733693951516	SNAI1	up
SLC27A6	-2.93144673818712	2.76205855956603	-21.3761643299261	7.41166995810203e-89	3.2971663256937e-87	191.649586699602	SLC27A6	down
PLCD1	-2.07156495940335	8.44678928165865	-21.3517134721273	1.10862247890576e-88	4.91944261305394e-87	191.248132085049	PLCD1	down
ABCA9	-3.20751133538373	3.84567122786412	-21.3232192055028	1.77187855300871e-88	7.84289401621226e-87	190.780601419245	ABCA9	down
DPYSL5	-2.6873781607633	3.40708185960985	-21.3200085255004	1.86797799649472e-88	8.24758984902331e-87	190.727942035135	DPYSL5	down
TMEM37	-2.94976470133536	7.64111545440917	-21.316975786931	1.96352578971474e-88	8.64783764891571e-87	190.678205051032	TMEM37	down
MEP1B	-4.17429549373906	4.45417114938797	-21.3166881925367	1.97283607501876e-88	8.66722833853392e-87	190.673488694209	MEP1B	down
SCG3	-3.71915564984184	3.05676477791234	-21.3012760630983	2.54193069211812e-88	1.11397116509921e-86	190.420790225174	SCG3	down
FANCA	1.8458253477563	7.62538433521596	21.2762328164644	3.83645715174669e-88	1.67712053853956e-86	190.010389663244	FANCA	up
HJURP	2.03493379301092	8.46481396014552	21.2658755752677	4.54810658538753e-88	1.98331136801307e-86	189.840734840309	HJURP	up
UNC5D	-2.72227493022562	2.83823819397569	-21.2568881076464	5.2715913390136e-88	2.29314223247092e-86	189.693553543567	UNC5D	down
MEX3A	2.97640380465792	7.47227519454133	21.2359796982964	7.43075888238601e-88	3.22443814795625e-86	189.351281884461	MEX3A	up
KCNIP4	-2.72075142950076	3.57731499000689	-21.2242602062311	9.00672142647864e-88	3.8987183115941e-86	189.159513060399	KCNIP4	down
ZFAS1	2.21523385493661	10.0596083053611	21.2092367989441	1.15242701546536e-87	4.97628692423809e-86	188.913765467174	ZFAS1	up
SLC30A8	-1.9881664911529	2.61416562686337	-21.1948305115648	1.4595687920616e-87	6.28718156990243e-86	188.678201223371	SLC30A8	down
IER5L	2.38985034899922	7.38392680702916	21.1910398066024	1.55316728742047e-87	6.67408454090825e-86	188.616232002176	IER5L	up
CASQ2	-5.04470491921569	4.86667624062077	-21.1766633400181	1.96593692428867e-87	8.42728447084035e-86	188.381264920186	CASQ2	down
PRKCB	-2.7479685170134	5.9298375498384	-21.1757529261674	1.9954915237781e-87	8.51459793231676e-86	188.366388154925	PRKCB	down
TMEM253	-2.52212592593841	4.85964748746237	-21.1757389742666	1.99594787609939e-87	8.51459793231676e-86	188.366160174331	TMEM253	down
GALNT16	-3.00305882413241	4.91329240249096	-21.1705028680204	2.17478716157104e-87	9.25516049650749e-86	188.280605515563	GALNT16	down
RBPMS2	-3.16825801004646	5.56856085681104	-21.162673459771	2.47247923677402e-87	1.04967441828524e-85	188.152699421829	RBPMS2	down
ARHGAP20	-2.93077674903524	4.75831293242999	-21.1269004483754	4.44180899183928e-87	1.88121795215524e-85	187.568617125649	ARHGAP20	down
KRT27	-1.39026363418615	2.30054036919541	-21.122664591883	4.76070192498387e-87	2.01145350950096e-85	187.499492037335	KRT27	down
SLC13A1	-2.45961305811155	1.7474443368634	-21.1145562024168	5.43627422976209e-87	2.29140904944698e-85	187.36719204791	SLC13A1	down
GRIK5	-2.82727913396791	5.24576612788267	-21.0830289548826	9.10473141638164e-87	3.82853956058848e-85	186.853043560324	GRIK5	down
PPY	-2.31517620779783	2.44372313780011	-21.0538929464817	1.46583193893674e-86	6.14918239277e-85	186.378265281308	PPY	down
TMEM220	-2.9819015192665	5.95841415498288	-21.0450195799164	1.69449139825776e-86	7.09156696318253e-85	186.233743083593	TMEM220	down
CPM	-2.81187244746574	7.12152393243569	-21.0363808687804	1.95126309680026e-86	8.14686939777527e-85	186.093074852391	CPM	down
GPT	-3.38304387531346	6.80809940103857	-21.018994937917	2.59177249970315e-86	1.07955882352022e-84	185.810067559146	GPT	down
TCEAL2	-4.37691353706464	3.09449955601563	-21.013778421345	2.82212068048334e-86	1.17274054912979e-84	185.725178424226	TCEAL2	down
CITED2	-1.77167313302704	8.09190467611441	-21.0077933954739	3.11168700324835e-86	1.29003530902275e-84	185.627797482847	CITED2	down
CELSR3	2.9102830593209	7.67547103305088	20.9932014704343	3.94813575896243e-86	1.63297483932167e-84	185.390439618847	CELSR3	up
PDCD4	-1.96412407287694	7.2053890764166	-20.9822024537875	4.72393061367747e-86	1.94928361140555e-84	185.211585338459	PDCD4	down
CHODL	-3.32351135822139	4.12200487287586	-20.9790486807381	4.97323654440481e-86	2.04737367390987e-84	185.160311558642	CHODL	down
WDR4	1.85526193963619	8.0370899282237	20.9788516654772	4.98923952329797e-86	2.04918509816199e-84	185.157108641703	WDR4	up
PDE7B	-2.33253099992833	5.05659593668349	-20.965038922487	6.24937572235672e-86	2.56079407500098e-84	184.932593371506	PDE7B	down
P2RX1	-2.50205325330836	6.01462173324208	-20.9616731645384	6.60180706314644e-86	2.69894709588494e-84	184.877897965504	P2RX1	down
CELF4	-2.39790751275292	3.01881633090668	-20.9460068383671	8.52191418915352e-86	3.47587821003788e-84	184.623375303973	CELF4	down
TFAP4	1.74393355025171	8.1571547542107	20.9409656555065	9.25135097291379e-86	3.76470298462282e-84	184.541496142107	TFAP4	up
MSX1	3.02562105970255	6.58492007294751	20.9232931193447	1.2336924638312e-85	5.00879140315467e-84	184.254543767697	MSX1	up
LMO3	-3.74749956297435	4.57821093561029	-20.9082612202933	1.57574268752632e-85	6.38284211110145e-84	184.010573242292	LMO3	down
DCUN1D5	1.56075286874553	7.93555191286127	20.8982567123792	1.85436763408856e-85	7.49427615231993e-84	183.84825193374	DCUN1D5	up
URB2	1.55009629043554	8.21929809904765	20.87884263963	2.54307334336279e-85	1.02541594331348e-83	183.533384801033	URB2	up
BYSL	1.68605249964782	8.85901337908972	20.8628382791629	3.2989758599062e-85	1.32718024286568e-83	183.273939957817	BYSL	up
FGFRL1	2.33052397471182	8.24522189613091	20.8384644157472	4.90243466049804e-85	1.96777042134218e-83	182.87903000623	FGFRL1	up
P2RY4	-2.48384937481009	3.1779136140696	-20.8142227973563	7.26776913864436e-85	2.91056849790472e-83	182.486516949311	P2RY4	down
OGN	-5.61553326860615	4.61906869728564	-20.7651066479893	1.61252672008343e-84	6.44317520438768e-83	181.692022229012	OGN	down
LINC00092	-2.20500887370263	4.25163407715423	-20.7536743478784	1.94089379673059e-84	7.73772581129998e-83	181.507245295505	LINC00092	down
SLIT3	-2.77514602189605	6.54958072525162	-20.7431178635526	2.30307560206134e-84	9.16095004684806e-83	181.336674336358	SLIT3	down
CST1	6.14527047974071	7.32552037977467	20.7429550756646	2.30915924631438e-84	9.1645081908221e-83	181.33404439993	CST1	up
RNFT2	2.1127176653215	5.99198963494217	20.7211339462987	3.28839744513918e-84	1.30216114974447e-82	180.98161525654	RNFT2	up
ADAMTSL3	-3.44646928158116	5.32237138717384	-20.720582572768	3.31789415900741e-84	1.31090220899843e-82	180.972712806585	ADAMTSL3	down
KLC3	3.35617339269665	5.22141488266394	20.7097912646311	3.95143098093037e-84	1.55772818201365e-82	180.798503541118	KLC3	up
KCNN3	-2.18938832417175	5.64656549741097	-20.7084432151795	4.03862254571562e-84	1.58855485033148e-82	180.776744898239	KCNN3	down
CNTN1	-3.88368092394381	3.94347474123232	-20.6759929101534	6.82818695805813e-84	2.67983577480588e-82	180.253209203834	CNTN1	down
SEZ6L	-2.75441806565721	3.50387303685643	-20.6710998523307	7.39057570104441e-84	2.89412322519169e-82	180.174307161513	SEZ6L	down
RBFOX3	-3.5210451464131	4.12496820691623	-20.6660704388638	8.01685982823539e-84	3.13242835014304e-82	180.093217255349	RBFOX3	down
PBX4	2.20710715838473	6.04838545628365	20.6654122924847	8.10264255036617e-84	3.15895739695401e-82	180.082606691983	PBX4	up
MMRN1	-4.2224423157653	4.55872204979768	-20.6647606797791	8.1884763963865e-84	3.18538946336084e-82	180.072101650483	MMRN1	down
HSPB8	-3.24267276877179	6.46205385481566	-20.6632901130193	8.38553785876659e-84	3.25487877194894e-82	180.048394439433	HSPB8	down
NTRK3	-2.86714972121354	4.38197477268238	-20.6618279947971	8.58616058001528e-84	3.32544258779934e-82	180.024824366638	NTRK3	down
PUS1	1.70599608042784	8.91463146162601	20.6554058100814	9.52567093246548e-84	3.68124451506067e-82	179.921306637198	PUS1	up
BVES-AS1	-2.40521607620888	2.57533546523907	-20.627695601136	1.49068879503365e-83	5.74826524215922e-82	179.474859300046	BVES-AS1	down
B4GALNT2	-6.02246759279114	5.23198610148724	-20.600233411711	2.32270367778631e-83	8.937095785051e-82	179.032740344147	B4GALNT2	down
ADHFE1	-2.15668611888244	4.60712634295705	-20.5971409159532	2.44159782688033e-83	9.37414330881164e-82	178.982974438967	ADHFE1	down
UGP2	-1.98099099952134	9.73208242994241	-20.5843336264998	3.00221527181178e-83	1.15015453178889e-81	178.776918280502	UGP2	down
ULBP3	2.14518974975998	5.62044285557193	20.5813194124812	3.15184060794833e-83	1.20486270512934e-81	178.728433164939	ULBP3	up
P2RY1	-2.85169358462279	5.69781154975733	-20.5740165322907	3.54595122384423e-83	1.35259275516874e-81	178.610979340061	P2RY1	down
PEX26	-1.4928741002808	8.00418256402336	-20.5630816866725	4.22989962082019e-83	1.61000554317468e-81	178.43515577091	PEX26	down
DPT	-4.448022837631	5.74231680317757	-20.5540507137367	4.89298360772895e-83	1.85838674185163e-81	178.289984719958	DPT	down
DPEP1	5.99847483440468	9.81011944914685	20.5509504735043	5.14376457496303e-83	1.94944262142537e-81	178.240157289678	DPEP1	up
ACKR2	-2.29473467732963	4.81232678955548	-20.5482073379336	5.37633711237831e-83	2.03322247840928e-81	178.196072826964	ACKR2	down
ZNF74	1.59453690851971	7.4317124948728	20.5348398783718	6.66891214899846e-83	2.51665934750987e-81	177.981294240891	ZNF74	up
STC2	3.65956757115401	7.47792068872431	20.5327014431815	6.90272035150169e-83	2.59933782788638e-81	177.946942752646	STC2	up
TP53INP2	-2.55027971681883	9.00403477531164	-20.5270234018295	7.56401412364158e-83	2.84229900931136e-81	177.855741398946	TP53INP2	down
OSBPL3	2.0677861930479	8.63553262490201	20.5241777930301	7.91885037145578e-83	2.96931669660893e-81	177.810040267788	OSBPL3	up
TICRR	2.03984873075757	7.29028672507512	20.5221696930113	8.17920760490615e-83	3.06044460826796e-81	177.777791876539	TICRR	up
C1QTNF7	-3.28298132676605	4.31368627939897	-20.5125539331932	9.54936363985444e-83	3.56556683389999e-81	177.623395629628	C1QTNF7	down
KRTCAP2	1.8335009697147	7.14696482961175	20.5109236377687	9.80340072053608e-83	3.65269747099974e-81	177.597222715074	KRTCAP2	up
ZMAT4	-2.06859741446545	3.41402846713519	-20.509597757973	1.00149690895419e-82	3.72367092821895e-81	177.575937785494	ZMAT4	down
XPNPEP3	1.48656645557286	7.37168734528671	20.5070609003388	1.04325577210162e-82	3.87078575442997e-81	177.535214668532	XPNPEP3	up
BEX1	-3.39299506485317	3.93110226944197	-20.4798010405723	1.61789817106482e-82	5.99029341701798e-81	177.09780359376	BEX1	down
ADAMTSL1	-2.39271465356207	5.4544427556426	-20.4786623533781	1.64781361812414e-82	6.08829211499801e-81	177.079539420655	ADAMTSL1	down
HAND2	-3.99030704256805	4.61856834145292	-20.466246926361	2.01209406948542e-82	7.41870425076868e-81	176.880437379119	HAND2	down
PCOLCE2	-4.44912314344938	4.18400289114232	-20.4599206809375	2.22758919391396e-82	8.19613599035716e-81	176.779011851749	PCOLCE2	down
MT1M	-5.15500186115544	5.7684189298318	-20.457244193708	2.3255581368745e-82	8.53881127969656e-81	176.736106429367	MT1M	down
HTR4	-3.74790167448047	4.4691557559051	-20.4550154481149	2.41041211675814e-82	8.83201004026254e-81	176.700380960026	HTR4	down
PCSK5	-2.72035905091559	6.64878796455093	-20.4524837996754	2.51055371747446e-82	9.17989424520009e-81	176.659802819027	PCSK5	down
MT1H	-4.22448201138579	7.92131271929768	-20.4487014308296	2.66795853891731e-82	9.73529251153277e-81	176.599183011114	MT1H	down
MYH11	-4.52093967709826	8.85860102959215	-20.4458424588837	2.79344027657042e-82	1.01721543761877e-80	176.553366658466	MYH11	down
RIC3	-3.1039985179374	3.69703618212813	-20.4347705099212	3.33752788300454e-82	1.21284115106467e-80	176.375967884257	RIC3	down
CCNE1	1.94984576607397	7.18977546109108	20.432912785838	3.43866649793687e-82	1.24702852197255e-80	176.34620810765	CCNE1	up
FHL1	-3.29746516064221	8.12698409087264	-20.4291457820256	3.65323941060058e-82	1.32212830390608e-80	176.285867382157	FHL1	down
SLC17A4	-3.7615578171169	5.65028086877068	-20.4270768597957	3.77672154714703e-82	1.3640220704328e-80	176.252729606018	SLC17A4	down
PTPRZ1	-3.70501409233708	3.00663854234234	-20.4244659815005	3.93851370407843e-82	1.41955286791284e-80	176.210914083575	PTPRZ1	down
CLEC10A	-3.28827117641938	5.79157268524385	-20.4204016134754	4.2042531548504e-82	1.51224674068865e-80	176.145825689874	CLEC10A	down
PGM5	-3.73557235024798	6.2378427384156	-20.4197789249913	4.24651813512966e-82	1.52434465009197e-80	176.135854361767	PGM5	down
CD163L1	-2.9597822742464	6.8150869210132	-20.3826495589934	7.70773782981663e-82	2.76118372844608e-80	175.541601883959	CD163L1	down
KLK6	5.89482885898075	6.49766951897696	20.3577263786558	1.14963646582098e-81	4.11006672527619e-80	175.143054353529	KLK6	up
NAAA	-1.98203692624784	8.22810187857884	-20.3554563046372	1.19225620028847e-81	4.2538256067262e-80	175.106767344764	NAAA	down
HTR7	-2.25681806236551	3.60469464882334	-20.3545866927057	1.20899750107608e-81	4.30485985211787e-80	175.092867257923	HTR7	down
SYT9	-1.77002453546762	2.78943905144817	-20.3511714405753	1.27704780746264e-81	4.53801636370176e-80	175.038280326149	SYT9	down
MYLK	-3.06743963362797	8.43884292683589	-20.3503380546623	1.2942256665531e-81	4.58982319216753e-80	175.024960879775	MYLK	down
KRT222	-1.7823790348298	2.1114476933376	-20.3449290683345	1.41146273231669e-81	4.99555978265432e-80	174.938520265689	KRT222	down
CWH43	-5.56693066701653	4.79533678144457	-20.3429458065957	1.45705588953631e-81	5.14661281302015e-80	174.906829195159	CWH43	down
KIF18B	2.14991729489849	8.43058609073399	20.339266363297	1.54557193523103e-81	5.44837244473358e-80	174.848039062171	KIF18B	up
ACSM5	-2.47366815859148	3.43718359051376	-20.3330838863276	1.70655468422579e-81	6.00387694783101e-80	174.749269155934	ACSM5	down
SLC36A1	-1.74662378755932	8.01202571125107	-20.3287611280623	1.82895431187926e-81	6.42170220717687e-80	174.680219911488	SLC36A1	down
LMTK3	2.59950996150368	6.33392548344249	20.3208932976185	2.07465940357161e-81	7.26995232668219e-80	174.554565286133	LMTK3	up
FOSL1	3.33869136685739	7.32116799843475	20.3003024580593	2.8850928030238e-81	1.00898265335056e-79	174.22584732147	FOSL1	up
TMOD1	-3.03860970871801	5.51051866019184	-20.2894388186775	3.43308906231014e-81	1.19825663892212e-79	174.052494061028	TMOD1	down
CA2	-5.28110335343569	9.11382092745717	-20.2753063712595	4.30428525242557e-81	1.49936847816742e-79	173.82705941347	CA2	down
NEUROD1	-4.0024527114575	2.8403678745854	-20.2492035843896	6.53438179242652e-81	2.27172670937096e-79	173.410916199897	NEUROD1	down
EXOSC2	1.34266717031146	8.00618850523577	20.2461029667159	6.86644229521171e-81	2.38248010561363e-79	173.361505121067	EXOSC2	up
DNASE1L3	-4.17891791491422	5.652042098896	-20.2431418554452	7.1992741015072e-81	2.49306627268076e-79	173.314321259697	DNASE1L3	down
CA4	-6.89394093586206	6.60914091102623	-20.2377548228826	7.84662189504773e-81	2.71192151249389e-79	173.228491702563	CA4	down
LYNX1	-2.59208748646052	5.57669645691051	-20.2366593937817	7.98520256683444e-81	2.75442700259498e-79	173.211040251041	LYNX1	down
MMP28	-3.31085421228518	6.67338162838005	-20.2248516675687	9.64332283701705e-81	3.31989716617072e-79	173.022964022277	MMP28	down
TGFBI	3.00529858884536	12.9973966508485	20.2158159030692	1.11407068603644e-80	3.82793820741043e-79	172.879082915298	TGFBI	up
LDHD	-3.27943935160602	6.30380596374021	-20.2135584898803	1.15497120779928e-80	3.96076631086274e-79	172.843142747492	LDHD	down
DPF3	-2.6300719532744	5.0874436078642	-20.2053602315144	1.31652610941308e-80	4.50604023611325e-79	172.712638107231	DPF3	down
POU5F1B	3.84738374000548	6.91179962901256	20.201746710434	1.39471847705901e-80	4.76443385364394e-79	172.655125662706	POU5F1B	up
DCLK1	-3.35557102061926	4.4168509540835	-20.1880417979238	1.73578772776634e-80	5.91809788804659e-79	172.437053514201	DCLK1	down
KCNJ14	2.00792068360033	5.34927677991662	20.1765338854199	2.08567838265877e-80	7.09733447324405e-79	172.254005884301	KCNJ14	up
MRGBP	1.84600238270897	8.38943019017352	20.172911579811	2.20975848138153e-80	7.50510471916909e-79	172.196401079674	MRGBP	up
ZNF692	1.8245418926158	8.3740476342668	20.1649133116789	2.51045466631267e-80	8.51000765100732e-79	172.069227360374	ZNF692	up
ENC1	2.07900802773296	10.5114975946203	20.1605319401825	2.69214694103431e-80	9.10843048383275e-79	171.999575210782	ENC1	up
PSD	-3.07424716341021	5.93983455185449	-20.1480369639128	3.28564806673529e-80	1.10951874773637e-78	171.800986358599	PSD	down
RAD54L	1.99395101811158	7.50006569370923	20.1328767303783	4.18367312175634e-80	1.41007349243013e-78	171.560132818464	RAD54L	up
GLTP	-1.50565942716478	9.17150429559582	-20.1316474252641	4.26643182128173e-80	1.43522766467917e-78	171.540607208137	GLTP	down
LMOD1	-3.4763100907911	7.11130871308977	-20.1272848804274	4.57353685424097e-80	1.53561282096483e-78	171.471320498896	LMOD1	down
FANCG	2.35336298446301	6.32293608728698	20.1254328305941	4.71049580646925e-80	1.57859708611107e-78	171.441908543103	FANCG	up
JAM2	-2.7562999867324	6.06483702523511	-20.1168414924217	5.40134252969863e-80	1.80668769729181e-78	171.305492067902	JAM2	down
CLVS2	-2.58927065270832	2.47319209030719	-20.1131892196355	5.72484612526352e-80	1.91127613267068e-78	171.247510132725	CLVS2	down
ATP1B2	-2.4709934423567	4.94792443127456	-20.0956936511273	7.56381439042841e-80	2.52046275376144e-78	170.96984249214	ATP1B2	down
PDZRN4	-4.18396036036855	3.66956361137409	-20.0725141276524	1.09377392266588e-79	3.63787970775934e-78	170.602182080736	PDZRN4	down
ADAMTS9-AS2	-2.61382990057321	3.43434993935947	-20.0682567482438	1.17040846691208e-79	3.88544810791998e-78	170.534680719281	ADAMTS9-AS2	down
EXOSC3	1.33360369608089	7.61249093935982	20.0662303397918	1.20874469261382e-79	4.00518574413747e-78	170.502554642745	EXOSC3	up
PTCHD1	-3.72876594808437	3.4075785209172	-20.0600860004429	1.33281766718913e-79	4.40803236333842e-78	170.405155632539	PTCHD1	down
RPS10	3.05553707260339	9.3938766849579	20.0572182219394	1.39500132298553e-79	4.60506885331727e-78	170.359702031859	RPS10	up
BUB1	1.83717873227226	7.45417230190934	20.0136974972568	2.78556277845178e-79	9.17832541608896e-78	169.670372906862	BUB1	up
STRIP2	2.49357693559327	5.99595350742768	20.0022258041671	3.34207966348353e-79	1.0991521217278e-77	169.488816789841	STRIP2	up
DTNB	1.78421802285919	6.63046727236279	19.9720908680829	5.39124740469054e-79	1.76979220100817e-77	169.012177068213	DTNB	up
FUCA1	-1.70393613832011	8.95607242641188	-19.9624160210535	6.28527404939845e-79	2.05944758787432e-77	168.859240427153	FUCA1	down
ZBTB16	-3.94831694434536	5.08599348349139	-19.9602860132526	6.50117732003688e-79	2.12624616016984e-77	168.825575812634	ZBTB16	down
PLCL2	-2.69011887253551	6.1459762138465	-19.94215269553	8.66614667142832e-79	2.82907239120325e-77	168.53906509426	PLCL2	down
VIT	-3.05861145260242	4.09328075127063	-19.9372927809664	9.35990932913604e-79	3.0499143664552e-77	168.46230316388	VIT	down
ENTPD5	-2.55775635631155	8.58695754812313	-19.9336919839732	9.90943819216667e-79	3.22303108493288e-77	168.405435944966	ENTPD5	down
ASIC1	2.29272655610365	7.11973984280101	19.9222768820482	1.18735378771478e-78	3.85475280235859e-77	168.225197505516	ASIC1	up
CAD	1.59970745763532	8.711356500868	19.9109385416388	1.42087962155562e-78	4.60443210941171e-77	168.046230932155	CAD	up
EDN3	-4.01621378272883	6.25677339151853	-19.9098081717896	1.44653771405303e-78	4.67899314430229e-77	168.028392225594	EDN3	down
TGIF2	2.15924082024253	8.18211669399683	19.9054513924504	1.54983254730657e-78	5.0039474621538e-77	167.959642131586	TGIF2	up
KRT9	-2.09487276796336	3.73505026548041	-19.8962830875678	1.79188014972868e-78	5.77488965772961e-77	167.814994840747	KRT9	down
HTR1D	3.56533651710002	5.79568965520691	19.8875147572399	2.05858049075058e-78	6.6223296989337e-77	167.676694456543	HTR1D	up
TTC26	2.00027775277415	6.34609946425236	19.8728665412736	2.59537896471636e-78	8.33399779924646e-77	167.445732096166	TTC26	up
CRHBP	-2.21562784275897	3.2069901386075	-19.8374427627496	4.54341787309805e-78	1.45628499195616e-76	166.887609080037	CRHBP	down
FUT9	-2.09044758193309	1.88021722353627	-19.8353383313158	4.69701014457534e-78	1.50278797397364e-76	166.854470915822	FUT9	down
S100A11	1.90180938591599	12.3865148029413	19.8319968543485	4.95160541671039e-78	1.58137980586839e-76	166.801857431815	S100A11	up
NOTUM	5.84472929496719	7.56934083513633	19.8170840461033	6.2665615838422e-78	1.99772101321728e-76	166.567110260273	NOTUM	up
PTGDR2	-2.59400288149862	5.38057843971476	-19.8152455485207	6.45113308523086e-78	2.05285516068941e-76	166.538177095082	PTGDR2	down
DHX34	1.68994054386672	7.5850499076975	19.7930455108128	9.1581764374817e-78	2.90903874212885e-76	166.188931177838	DHX34	up
HTR3C	-2.60717579321453	3.07197317156237	-19.792142065525	9.28965690222138e-78	2.94550503680668e-76	166.174723270479	HTR3C	down
KCP	2.19849396139918	6.01371264750554	19.7890957383666	9.74704046726002e-78	3.08499071133117e-76	166.126818447014	KCP	up
CHI3L1	3.68911271540633	7.8182977930383	19.7786068646177	1.15007715224237e-77	3.63354429083229e-76	165.961909608204	CHI3L1	up
RCL1	1.41123203080162	7.76490280844805	19.7782058639284	1.15737366175159e-77	3.65006718574907e-76	165.95560599355	RCL1	up
KCNMA1	-3.28268401209226	6.44366008031536	-19.7773863149958	1.17242999941769e-77	3.69096011046627e-76	165.942723156393	KCNMA1	down
PIF1	1.94090912960575	6.0158558426953	19.7693216683226	1.33142512783475e-77	4.18403900047857e-76	165.815968364673	PIF1	up
NOP16	1.51449103361051	8.3093880659469	19.7682415107238	1.35429440641664e-77	4.24834698254426e-76	165.798993478652	NOP16	up
BEND4	-2.45065013123894	3.16288239597443	-19.7678727862833	1.36219052850154e-77	4.26554023472796e-76	165.793199028	BEND4	down
SAPCD2	2.2704865904453	9.40632187349275	19.7517956222899	1.75507781513064e-77	5.48609368018093e-76	165.540610835291	SAPCD2	up
TACR2	-3.40983060704822	5.8566283586001	-19.7470647289433	1.8909166278965e-77	5.90026123061487e-76	165.46630693705	TACR2	down
GRIN2B	2.909580477853	5.63533326274922	19.7352003272771	2.27953746039662e-77	7.10033705256873e-76	165.280009720909	GRIN2B	up
MCM10	2.15938463425802	7.26574626558482	19.7341385681243	2.31798021593391e-77	7.20736771014241e-76	165.263340994299	MCM10	up
OPRM1	-2.00100079923653	2.46188842510379	-19.7290097052586	2.51298915808042e-77	7.79998269259371e-76	165.182829629448	OPRM1	down
TMEM105	2.62441322662657	6.1955031845696	19.7197091747763	2.90932082193078e-77	9.01430088352975e-76	165.036864264242	TMEM105	up
CNTN4	-2.67913847704357	5.00184592654791	-19.7126300198473	3.2522961756161e-77	1.00593349838102e-75	164.925789161939	CNTN4	down
CNNM2	-1.52309857910293	7.26978250736682	-19.7081426852644	3.49030694676635e-77	1.07766277949022e-75	164.855393112153	CNNM2	down
CAND2	-1.98601316006561	5.01684786158421	-19.707637449249	3.51817100879454e-77	1.08437029993578e-75	164.847467705598	CAND2	down
GPR3	2.31406870515771	5.31391513899657	19.7071773595811	3.54373832659044e-77	1.0903477802424e-75	164.840250593904	GPR3	up
PLCE1	-2.03296363755754	7.17524754880542	-19.7045560863727	3.69298166626331e-77	1.13429129057176e-75	164.799134380161	PLCE1	down
HAUS5	1.51552871852299	7.61196195890576	19.7042634564483	3.71002716975859e-77	1.13754843481088e-75	164.794544508599	HAUS5	up
EPHA5	-2.14155649234907	2.58018175803354	-19.7036778472016	3.74437470364978e-77	1.14609014976012e-75	164.785359406518	EPHA5	down
CD36	-3.20168738540859	5.87174698041366	-19.6961459439619	4.21549069681641e-77	1.2880584982089e-75	164.667238230353	CD36	down
ERICH3	-2.0910692773216	2.06637853238489	-19.6938170493814	4.37280549920005e-77	1.33381896237257e-75	164.630720110045	ERICH3	down
RBMS3-AS3	-2.13960276793265	2.52980978048393	-19.6814437554642	5.31228463942613e-77	1.61759067270526e-75	164.436744219186	RBMS3-AS3	down
MASP1	-3.62231028552464	5.3629974730526	-19.67068962906	6.29095637912227e-77	1.91229914994283e-75	164.26821075113	MASP1	down
PKMYT1	2.14809479394812	8.60019671640526	19.6600892921159	7.43153797541497e-77	2.25512701346742e-75	164.102140926879	PKMYT1	up
QSOX2	1.47817603331645	8.36008323598382	19.6563386848112	7.88272362300061e-77	2.38793794006542e-75	164.043394899334	QSOX2	up
SLC22A5	-1.59803935961612	7.65658021611604	-19.6417491093464	9.91337653441131e-77	2.99794765366846e-75	163.814940708673	SLC22A5	down
TMEM179	-3.16548647947438	4.04771414313507	-19.6222599342095	1.34626021749913e-76	4.06432507713711e-75	163.509922446267	TMEM179	down
CCDC78	2.80610634344071	5.04863187477536	19.6205761092161	1.38231902208815e-76	4.16606420633086e-75	163.483577948399	CCDC78	up
MYT1L	-1.97157040904693	2.20006765660514	-19.6157866158995	1.49024231055209e-76	4.48367452242939e-75	163.408650682472	MYT1L	down
TLX1	3.3622628850296	5.735500289057	19.6138773964054	1.53557198194483e-76	4.61220013148431e-75	163.378785717112	TLX1	up
SPATA33	1.67147101283878	6.92050198792054	19.6121005516929	1.57899417032236e-76	4.73456978642839e-75	163.350992979749	SPATA33	up
LINC00842	-1.94024696596785	2.53211716519882	-19.6078881158584	1.68689640570052e-76	5.04953854594522e-75	163.285109634385	LINC00842	down
GRIA4	-2.47846523695015	3.02422961196075	-19.6053905816976	1.75431455721656e-76	5.24246182656543e-75	163.24605167855	GRIA4	down
NTMT1	1.49960464057777	8.20200694530117	19.5959149105753	2.03547737329157e-76	6.07239288677406e-75	163.097892346938	NTMT1	up
SNAP25	-3.29231887632239	3.79992267768086	-19.5856299835158	2.39176079310424e-76	7.123252507085e-75	162.937128018154	SNAP25	down
WDR74	1.42387444412342	8.29906462373733	19.5752316176445	2.81526779693594e-76	8.37044521240499e-75	162.774641709747	WDR74	up
EGFL6	3.2483669746505	6.32472780240391	19.5675128129598	3.17732966881636e-76	9.43106206402786e-75	162.654059904283	EGFL6	up
CHAF1B	1.7151432428649	7.54474576243093	19.565982524857	3.25445013807928e-76	9.64376575312384e-75	162.630157386262	CHAF1B	up
PDE9A	-2.80219514000384	7.15075090313121	-19.5514652179601	4.08564210729965e-76	1.20865201435543e-74	162.403458124454	PDE9A	down
DIAPH3	2.06767784396575	7.18101096574692	19.5463252752613	4.42817245835306e-76	1.30779186934738e-74	162.323217946767	DIAPH3	up
BEND5	-2.36990052066005	4.20163962529198	-19.5397428906285	4.90899858735672e-76	1.44737602756773e-74	162.220478079095	BEND5	down
KLHL1	-1.06823914098806	2.36248945338232	-19.5211296936923	6.56957522059931e-76	1.93375446618341e-74	161.930069663936	KLHL1	down
GNB1L	1.888886929276	7.08883036390187	19.5199830991382	6.68852305753882e-76	1.96549094374697e-74	161.912185584642	GNB1L	up
C14orf180	-2.13045829904233	3.55388915118882	-19.5187673087175	6.8169980027992e-76	1.99991697221656e-74	161.893222905555	C14orf180	down
GPR12	-1.52079892782595	2.70611690751664	-19.5088290895228	7.96389127814332e-76	2.33250885345422e-74	161.738243057495	GPR12	down
SLC4A11	3.35658087487491	6.53257977084662	19.508149605294	8.04899773063594e-76	2.35353226690002e-74	161.727648684415	SLC4A11	up
CENPA	1.85979743600221	7.65397541830562	19.507262361991	8.16149425098896e-76	2.38248181763167e-74	161.713815308987	CENPA	up
RFC3	2.00002771881753	8.5306036174555	19.5009966018994	9.00190055251296e-76	2.62347468082395e-74	161.61613399729	RFC3	up
CDC25B	2.21745210944014	10.6613962056272	19.4933758239938	1.0141277861778e-75	2.9506607630455e-74	161.497353716363	CDC25B	up
NKRF	1.63015575887005	8.46285697787593	19.4703517294973	1.45342822124126e-75	4.22187431173386e-74	161.138660782742	NKRF	up
KAT2A	1.64873732905938	9.64545758669961	19.4615212036678	1.66844205611116e-75	4.83848196272237e-74	161.001157315797	KAT2A	up
RNF112	-2.31842371528242	4.48672089742676	-19.4386088543827	2.38617408402522e-75	6.90856073737204e-74	160.644555231652	RNF112	down
C2CD4A	4.21081120304287	8.06018286227335	19.4317257227831	2.65681933731003e-75	7.67955586190384e-74	160.537477227035	C2CD4A	up
DDIAS	2.30026883611254	7.37719250684499	19.4239977276537	2.99734954263009e-75	8.64970429287418e-74	160.417283222436	DDIAS	up
SCD	2.63249912524176	10.9199355948529	19.397182212353	4.55385424530612e-75	1.31200032343151e-73	160.000443070369	SCD	up
MADCAM1	-2.74378173306244	5.57746375221988	-19.3836627648897	5.62211405789766e-75	1.61713609733763e-73	159.790418406515	MADCAM1	down
GNG2	-2.08427735839602	6.53019001918251	-19.3808131481776	5.87740193896456e-75	1.68781781535046e-73	159.746160870195	GNG2	down
TTLL4	1.43239340085186	7.94087086873975	19.3678495539075	7.1928242463778e-75	2.06221540609218e-73	159.544872216734	TTLL4	up
SCNN1G	-3.94851570324003	3.53699048443316	-19.3671012879381	7.27714922186256e-75	2.08301024971337e-73	159.533256203813	SCNN1G	down
ADAT2	1.89961533822486	7.09158799986764	19.3646398367823	7.56156264213295e-75	2.16091841137071e-73	159.495046771413	ADAT2	up
GSN	-1.97253078166373	9.25550728815066	-19.3567461274032	8.55065366254843e-75	2.43962995693486e-73	159.372531459111	GSN	down
MT1G	-3.72647258564365	8.17716485614237	-19.34726040666	9.91144820052401e-75	2.82332397853959e-73	159.225347054572	MT1G	down
PCSK9	3.30073326408021	8.6420061032371	19.3380300887337	1.14427367564827e-74	3.25427011040647e-73	159.082167448237	PCSK9	up
SCN4B	-2.30930124190678	4.7446953491517	-19.3362463062868	1.17648234263145e-74	3.3404911018029e-73	159.054502387838	SCN4B	down
AQP4	-1.84180494159658	2.07701781994456	-19.3256798061218	1.38670572659646e-74	3.93107702045265e-73	158.890655950419	AQP4	down
RNF150	-3.193873163999	5.31690988678167	-19.3248499079603	1.40472406130455e-74	3.97577430235572e-73	158.877789664946	RNF150	down
RHEBL1	1.84572349185184	5.46351722390656	19.3229193365995	1.44754881174299e-74	4.09042553027087e-73	158.847860440057	RHEBL1	up
LINC01289	-1.42049926266586	2.08878639599499	-19.3203057671057	1.50760732321833e-74	4.25333113983371e-73	158.807345727898	LINC01289	down
RELN	-3.47685007482199	5.10957536942155	-19.3192834945758	1.53176957720561e-74	4.31460645981311e-73	158.791499690964	RELN	down
CD209	-2.57274376907594	5.97962333717126	-19.317619089478	1.57193875083432e-74	4.42070227364408e-73	158.76570117459	CD209	down
SNHG17	2.3211638104533	9.50647063357088	19.3156303127844	1.62131722672788e-74	4.55231852801924e-73	158.734876616671	SNHG17	up
SEC14L5	-2.56719211355513	4.26079541394582	-19.3146210845325	1.64696396855481e-74	4.61698899184866e-73	158.719235065124	SEC14L5	down
TRAP1	1.48551349572732	8.77939370196551	19.3109110349698	1.74477367531415e-74	4.88343072578816e-73	158.661739014274	TRAP1	up
MEF2C-AS1	-2.27378119977991	3.61205765614097	-19.297196588045	2.15939198220692e-74	6.03433889205006e-73	158.449259085898	MEF2C-AS1	down
P2RY12	-2.81468176674559	3.10763406046771	-19.2715010600855	3.21889640115625e-74	8.98087351355773e-73	158.051400898354	P2RY12	down
KIAA0513	-2.03231062620697	6.9633579195026	-19.2623663181041	3.70944010852628e-74	1.03331895515272e-72	157.910040097108	KIAA0513	down
ZMYND19	1.52562949742095	8.76370991511321	19.2568610454609	4.04040979267925e-74	1.12374295037021e-72	157.824865252206	ZMYND19	up
GRAMD1A	1.70837463175771	8.7900171232158	19.2451784469151	4.8436123746651e-74	1.34501632309686e-72	157.644166881987	GRAMD1A	up
POLR1B	1.37214461273882	8.69755780220141	19.2429260876337	5.01588528863663e-74	1.39066797617914e-72	157.609336605193	POLR1B	up
RPS6KL1	1.8626093901213	6.8578266459972	19.2421781785921	5.07443126214259e-74	1.40469483574765e-72	157.597771556524	RPS6KL1	up
PYCR1	1.93310769746231	10.0127983544071	19.2388468529739	5.34360128874892e-74	1.47689111675422e-72	157.546262003318	PYCR1	up
LPAR1	-2.45229769232694	7.09192486859273	-19.2385118852172	5.37144272260374e-74	1.48226640506101e-72	157.541082971867	LPAR1	down
RAB36	2.19671838518537	7.20839509473962	19.2364432236763	5.54661968373924e-74	1.52821919242619e-72	157.509100024045	RAB36	up
CYSRT1	2.25945112069073	5.54678951021398	19.2296469580392	6.16327168407259e-74	1.69547571981941e-72	157.404039747192	CYSRT1	up
POU3F4	-1.58559673319181	2.49485573805568	-19.2282050066739	6.30265793183232e-74	1.73112351063905e-72	157.381752202104	POU3F4	down
CA10	-2.26133620395484	2.66562563779734	-19.2266696351645	6.45453440873265e-74	1.77008590361223e-72	157.3580218246	CA10	down
TMEM120B	1.32001111075814	7.27314730208085	19.2191437970377	7.25348081017191e-74	1.98610425718521e-72	157.241720737404	TMEM120B	up
CALY	-2.68428944135521	3.3939644109418	-19.2055925798119	8.94900486435141e-74	2.44656927104195e-72	157.03237590088	CALY	down
CHAD	-2.60356755451387	4.82084065830444	-19.2032026237019	9.28667308803315e-74	2.53496033087718e-72	156.995464192817	CHAD	down
PHLDA1	2.64425409168294	9.54833030068733	19.201370119735	9.55416777876296e-74	2.60395304229526e-72	156.967163956769	PHLDA1	up
KCNMB1	-3.02323440844431	5.9719321755201	-19.2009637041008	9.6145272409703e-74	2.61636618802429e-72	156.960887708458	KCNMB1	down
TCF7	2.09673615832746	8.95085473996831	19.1908234379953	1.12501402792909e-73	3.05674965342396e-72	156.804318490944	TCF7	up
NPEPL1	1.89557982716097	7.33959814388062	19.1831590811007	1.26681741402575e-73	3.43675304901824e-72	156.68601162067	NPEPL1	up
TOP1MT	2.00625862752186	8.31616264019146	19.1561671264662	1.92389984817594e-73	5.21134895991339e-72	156.269593881266	TOP1MT	up
SLITRK2	-2.32322474867043	3.20039618763634	-19.1503494042813	2.10511130063566e-73	5.69347177343437e-72	156.179888001021	SLITRK2	down
SEMA3D	-3.43045210994054	3.63509264025879	-19.1457569325322	2.26010920589042e-73	6.10333160324628e-72	156.109086522705	SEMA3D	down
BEST2	-5.23859571467706	5.29033886912045	-19.1328797833377	2.7581645679502e-73	7.4369380816135e-72	155.91061670615	BEST2	down
CHL1	-3.16635704853014	4.77839797599476	-19.1226083658098	3.23283800275346e-73	8.70352926320562e-72	155.752366418874	CHL1	down
ZNF575	-1.63764222685693	6.73599435175373	-19.1187564028777	3.43115848735117e-73	9.22339270092983e-72	155.693033169521	ZNF575	down
LINC00460	3.68197965089082	4.92546850815938	19.0869648988173	5.60692617901173e-73	1.50492284570709e-71	155.203616025495	LINC00460	up
AGTR1	-3.9723346089037	3.78532215558691	-19.0860536905914	5.68636596293759e-73	1.52392882050745e-71	155.189595705335	AGTR1	down
ACTL6B	-1.6012224566061	2.83324944386094	-19.0774105880493	6.49801928437566e-73	1.73881088759634e-71	155.056628873749	ACTL6B	down
CLCA4	-7.74379261799706	6.51853741449086	-19.0700085848295	7.2843994976506e-73	1.94629015927394e-71	154.94278466721	CLCA4	down
TEF	-1.70924523195585	6.73222279539767	-19.0664014589718	7.70134673036751e-73	2.05458435959246e-71	154.887316212576	TEF	down
FAM189A2	-2.65479608261167	5.33038653969363	-19.0637870263652	8.01835699373698e-73	2.13593066163482e-71	154.84711688889	FAM189A2	down
ATP13A4	-3.14637466631511	4.41372864348175	-19.0616145092064	8.2916662532442e-73	2.20540839907449e-71	154.813714998233	ATP13A4	down
CUX2	-1.94036116047547	2.92128392919369	-19.0607608459944	8.40158644412336e-73	2.23128448405508e-71	154.800590786026	CUX2	down
JPH2	-2.91084494861695	6.1514983517268	-19.0560595230161	9.03352100903493e-73	2.39551072883733e-71	154.728319144539	JPH2	down
SHH	2.46559525696746	7.46780136485361	19.0491978976698	1.00419238339478e-72	2.65892678907575e-71	154.622857646768	SHH	up
FABP6	4.13396567670245	5.93921619082718	19.0487735879266	1.01078470527677e-72	2.6723755508822e-71	154.616336875883	FABP6	up
LEF1	2.35369138396412	7.01313058325727	19.0429721792764	1.10537259083134e-72	2.9180845032395e-71	154.527190067342	LEF1	up
CDK2	1.36720031722409	7.97243135726149	19.0397761728458	1.16120303312574e-72	3.06089653254233e-71	154.478086057199	CDK2	up
OTUB2	2.13644570285424	6.45841137777582	19.0154154009163	1.69023997379139e-72	4.44878214264229e-71	154.103969338795	OTUB2	up
IGSF10	-3.22844188489822	4.517707144371	-19.0071133097205	1.92080362793145e-72	5.04811203465734e-71	153.97653859904	IGSF10	down
CHRM2	-4.65365816189538	3.69787466164922	-19.0039993362278	2.01515860854291e-72	5.28821934405294e-71	153.928750324383	CHRM2	down
FCRL4	-2.47241570488787	2.69359347584538	-18.9946416087121	2.32745455320351e-72	6.09869063265983e-71	153.785171932036	FCRL4	down
CST2	3.7481091597579	5.42057552770018	18.989259880659	2.52847396131938e-72	6.61561164901652e-71	153.702618208323	CST2	up
CDC45	2.00126372019593	8.04995278868136	18.9870008523634	2.61793229767849e-72	6.83954176173074e-71	153.667969841904	CDC45	up
WDR90	1.82886450557402	8.07958775831529	18.9845017340122	2.72058237911099e-72	7.09722384010034e-71	153.629641998334	WDR90	up
CLDN2	5.68546566907177	8.80079340057767	18.9817070742732	2.84013564142349e-72	7.39817633675224e-71	153.586785253187	CLDN2	up
AEN	1.48312067561472	8.73435149233979	18.9742214214891	3.18682876428713e-72	8.28904017762518e-71	153.472010219822	AEN	up
ZNF473	1.39627055039029	7.42347392243931	18.9612621637798	3.88977824826619e-72	1.01025549474455e-70	153.273376224158	ZNF473	up
CRNDE	3.88867138742841	6.65579520430761	18.9492570144891	4.67827058344246e-72	1.2132589834681e-70	153.089441121622	CRNDE	up
NKX2-3	-3.0542278585226	6.08358989338478	-18.9473983924501	4.81385388677608e-72	1.24659052044505e-70	153.060970950365	NKX2-3	down
GTSE1	1.72376579672344	7.89719281632473	18.9419670708714	5.23294776521074e-72	1.35313456048883e-70	152.97778443729	GTSE1	up
FAM181B	-2.3613561651547	3.38907392364315	-18.9385656067002	5.51375633021044e-72	1.42366155771705e-70	152.925694868055	FAM181B	down
SLC25A23	-1.71733309766251	8.64897996458164	-18.9378510778546	5.57462906671084e-72	1.43727772185665e-70	152.914753402956	SLC25A23	down
PPP1R12B	-2.4255220210386	7.53797909187919	-18.9118932918369	8.30558752199651e-72	2.13826503244869e-70	152.517439038704	PPP1R12B	down
ABCB6	2.33664544538653	5.48236011226108	18.9103667753692	8.50253886999376e-72	2.18578368243027e-70	152.494084406044	ABCB6	up
SCUBE2	-2.7805485689033	5.89100138643193	-18.9000790739681	9.95703869013472e-72	2.55597762073356e-70	152.336720204932	SCUBE2	down
PLEKHA8P1	2.0045442676125	6.32260482971678	18.8927049168755	1.11500012038928e-71	2.85805763805444e-70	152.223955191603	PLEKHA8P1	up
DBF4B	1.62986328294216	6.61173732076309	18.891729318339	1.13181608595703e-71	2.89695708609958e-70	152.209038458728	DBF4B	up
ACTR3B	1.62226217930883	7.41473359069089	18.8882878190511	1.19318232439839e-71	3.0496082534298e-70	152.156422339682	ACTR3B	up
CLPB	1.34188126521952	7.76557040506627	18.883191738554	1.29020177507305e-71	3.29281120658454e-70	152.07852069835	CLPB	up
DLGAP1-AS2	2.39400119829481	6.74013268067419	18.8805674593216	1.3431940705295e-71	3.42310973731911e-70	152.038409524586	DLGAP1-AS2	up
RTKN	1.38682936311869	8.68946836128709	18.8761201207988	1.43800516279374e-71	3.65945377234874e-70	151.970441426892	RTKN	up
HAPLN1	-2.76441966919628	5.2252624147577	-18.8692786362935	1.59705566762325e-71	4.0583597332222e-70	151.865903284724	HAPLN1	down
SMPD1	-1.78632174370231	7.67702966369689	-18.8630651869099	1.75666349710968e-71	4.45753362391581e-70	151.770981904095	SMPD1	down
AHCYL2	-2.66567570479005	9.27657480938757	-18.8511893510654	2.10733400552782e-71	5.33968807340415e-70	151.589611555665	AHCYL2	down
MS4A12	-7.30829940474623	6.19387612155148	-18.8510947896493	2.11038964397238e-71	5.33976955618856e-70	151.588167677574	MS4A12	down
SSBP2	-2.14066668716939	5.82612876321512	-18.8379312713338	2.58191589936103e-71	6.52349308993063e-70	151.387215036137	SSBP2	down
HTR3A	-2.93618000765509	3.75909540856225	-18.8328855191975	2.78934652284524e-71	7.03752127713855e-70	151.310210319772	HTR3A	down
SNHG4	2.14834297605212	6.09406304224953	18.8224134214628	3.27443936966752e-71	8.24962535059886e-70	151.150433442205	SNHG4	up
ZZEF1	-1.61095938686889	8.45875728938517	-18.8192658744592	3.43606982988989e-71	8.64450559340247e-70	151.102420885996	ZZEF1	down
RELT	1.61571514963065	7.06744052533006	18.8063641268784	4.18611156286603e-71	1.05155878876003e-69	150.905670321849	RELT	up
PIK3C2G	-1.96631776356051	2.38922397274044	-18.8062768224039	4.19170707936732e-71	1.05155878876003e-69	150.904339221833	PIK3C2G	down
CBX4	1.6721082515523	8.91876940212085	18.8023141315815	4.453698142537e-71	1.11569876447299e-69	150.843925543218	CBX4	up
EXOSC7	1.18518491752663	8.78998699632147	18.7997078326486	4.63485661054638e-71	1.15943629743427e-69	150.804195218367	EXOSC7	up
HSF4	2.31994605139138	7.22446640973369	18.7980246280963	4.75574168974761e-71	1.18799369140923e-69	150.778538331727	HSF4	up
E2F7	2.19649911889247	6.58916806889721	18.7937201949492	5.07938214141925e-71	1.2670475706159e-69	150.712932873124	E2F7	up
NT5DC2	1.82645941832427	7.93916643097964	18.7894411289434	5.42289263913978e-71	1.35082802397528e-69	150.647723314879	NT5DC2	up
CXCL12	-2.91455053448912	8.05244357034515	-18.788873069524	5.47020454231725e-71	1.36069411861782e-69	150.639067236824	CXCL12	down
KCNA1	-2.31171041124114	2.87855021759911	-18.7785983665709	6.40069441657631e-71	1.58991088735801e-69	150.482529654077	KCNA1	down
GDPD5	2.7666637791074	8.4791177373529	18.7640277657234	7.99715712536413e-71	1.98367685380697e-69	150.260634508738	GDPD5	up
LMX1A	-2.7383971366153	2.95432166795231	-18.7633736641418	8.07748142294093e-71	2.00079101557587e-69	150.250675737827	LMX1A	down
LAMA1	-2.76897636268587	5.37079287254093	-18.7525489612745	9.52994700828387e-71	2.35726042175492e-69	150.085899844764	LAMA1	down
ABCA6	-2.92971944370962	4.13261647630193	-18.7491332514323	1.00402856326139e-70	2.48002076304326e-69	150.033917505824	ABCA6	down
HTR3B	-1.25889670388549	2.62836629438766	-18.7481621373688	1.01902952658374e-70	2.51355872472003e-69	150.019139583114	HTR3B	down
GRHL1	2.46006857052075	6.35183525596309	18.747891214125	1.02325427984884e-70	2.52045939141008e-69	150.01501689541	GRHL1	up
KLHL17	1.9342992424327	6.33088237313574	18.7446556985982	1.07507987248024e-70	2.64442696767041e-69	149.965784347201	KLHL17	up
RETSAT	-1.63798050016715	10.0747623262477	-18.7414735295734	1.12860475367114e-70	2.77222372108291e-69	149.917368707749	RETSAT	down
TSACC	1.89385892624219	5.17402256049528	18.7259472682991	1.43042659643469e-70	3.50871723883792e-69	149.681215439212	TSACC	up
B3GNT7	-3.80851117423782	7.36855608249335	-18.7222029837987	1.51453236136691e-70	3.70986907546478e-69	149.624283448878	B3GNT7	down
C1orf115	-2.35344908297647	7.55526516064919	-18.6924440102023	2.38439797379623e-70	5.8325280630492e-69	149.172050215667	C1orf115	down
ADAM12	3.45901460738568	6.90169950399334	18.688186841841	2.54424538105467e-70	6.21492637272565e-69	149.107392811058	ADAM12	up
UNC5CL	2.64637550376561	7.48849528947525	18.6877198574954	2.56241782554621e-70	6.25067143880825e-69	149.10030086523	UNC5CL	up
MSX2	3.75208555850022	6.23035120585995	18.680980487953	2.83956780905871e-70	6.91718718286703e-69	148.997964512855	MSX2	up
ETFDH	-1.82989305757136	7.5220419185837	-18.6629634640517	3.73631003684824e-70	9.0891145400519e-69	148.724492138789	ETFDH	down
SHB	1.43505104744635	8.12737092802931	18.657524222922	4.05893287405262e-70	9.86035948949702e-69	148.641964819971	SHB	up
KIF26B	2.9911564201284	6.51438012617214	18.655539931973	4.18342601372751e-70	1.01488306083024e-68	148.611861762011	KIF26B	up
FOLR2	-2.72782322242951	6.77060169115538	-18.6459630557377	4.83996964953728e-70	1.17254737970477e-68	148.466602195771	FOLR2	down
ASPG	-3.06515840442126	5.1656215815793	-18.6446494025353	4.9377070821797e-70	1.19458691477227e-68	148.446680694766	ASPG	down
SGCA	-3.00484214081938	4.9774217163312	-18.6367155821403	5.57129791911134e-70	1.34602862584713e-68	148.326383330379	SGCA	down
TNNT3	-2.18583946193629	3.9300341482504	-18.6309462118386	6.08239806432259e-70	1.46750317232242e-68	148.238924842716	TNNT3	down
UCN2	2.585807477397	4.44477157439603	18.6264018429683	6.51770184454927e-70	1.57038379640634e-68	148.170048248922	UCN2	up
POLA2	1.49973716256039	6.94697348755709	18.6239267993412	6.76772127266735e-70	1.62840225335937e-68	148.132539760625	POLA2	up
SORCS3	-2.11053411023779	2.093648692421	-18.6157309743501	7.66597252834877e-70	1.84202368466895e-68	148.008357023765	SORCS3	down
RNF183	3.10658865292426	6.49064810747642	18.611334074866	8.19592606186605e-70	1.96668818177468e-68	147.94174957339	RNF183	up
ASAP3	-1.87726242116882	7.29022488140713	-18.6042374090269	9.12946115818429e-70	2.18772609924956e-68	147.834264947855	ASAP3	down
LGI4	-2.47462945720315	6.30039760279372	-18.590682873761	1.12173825510058e-69	2.68441996251103e-68	147.629042407463	LGI4	down
SLC39A10	1.99906993906236	9.13296091571907	18.5721187804745	1.48706507976903e-69	3.5538641913127e-68	147.348125345965	SLC39A10	up
POP1	1.80930307442107	7.54758452566856	18.5684538011739	1.57214686638907e-69	3.75211970368884e-68	147.292686738152	POP1	up
TLL1	-2.7092297694913	3.43744777525042	-18.5642540086637	1.67563184036136e-69	3.9930373907988e-68	147.229166708007	TLL1	down
ANKS6	1.32063080507779	7.77299337825596	18.5641761239664	1.67761380667726e-69	3.9930373907988e-68	147.227988821409	ANKS6	up
CDCA3	1.77278082279552	8.77194434375292	18.5612210067216	1.75456737786369e-69	4.17058068108353e-68	147.183299505294	CDCA3	up
TRAIP	1.65980457534622	6.82572851311546	18.5609537748407	1.76169758850817e-69	4.18190068691435e-68	147.179258461931	TRAIP	up
PLXNA1	1.46313502253525	8.89000423241125	18.557215872742	1.86451546396891e-69	4.42002786700066e-68	147.122738268653	PLXNA1	up
RDH5	-1.84549939540113	5.03876335461998	-18.5568549144127	1.87475586111711e-69	4.43834628192885e-68	147.117280657855	RDH5	down
KRT25	-0.869502038591369	2.19390536578892	-18.5496755782887	2.09050318757885e-69	4.94248685352477e-68	147.008744570339	KRT25	down
PPP1R1A	-3.4038214455223	4.27541227002632	-18.5471008184289	2.17377037249249e-69	5.13248108938368e-68	146.969826201448	PPP1R1A	down
TRMT1	1.54126099967921	8.39475926238688	18.5219178279604	3.18452454088624e-69	7.50893029594018e-68	146.589356443534	TRMT1	up
EMILIN3	-2.3955154170863	5.26229812427173	-18.5185316570129	3.35221531298178e-69	7.8937966190095e-68	146.538222367983	EMILIN3	down
XPO5	1.37599903242267	9.31069448810717	18.5148290881037	3.54567379659403e-69	8.33823500954024e-68	146.482317169779	XPO5	up
RHBDF2	1.73407987481645	8.68750822472394	18.4991545968582	4.49593387895153e-69	1.0558868116511e-67	146.245725794245	RHBDF2	up
FANCD2	1.61921204207185	7.04384764260898	18.4977040072642	4.5957929357048e-69	1.07685346735555e-67	146.223836940857	FANCD2	up
SPC24	1.64574800876797	7.41614988874249	18.4976808635035	4.59740396572154e-69	1.07685346735555e-67	146.223487718974	SPC24	up
ACADS	-2.10580850771368	8.84233046089794	-18.4890219940283	5.24146039554823e-69	1.2260851926593e-67	146.092851299621	ACADS	down
SYNGR1	-2.37645503713654	6.13276106585556	-18.4798862355083	6.01879824425736e-69	1.40605814539457e-67	145.955061992406	SYNGR1	down
KCNA6	-2.60892895167821	3.65876635415111	-18.4673024598123	7.28121157216734e-69	1.69872493495439e-67	145.765338819149	KCNA6	down
GRHL3	3.06309947380515	5.75752236119726	18.4620390177159	7.88463687134858e-69	1.83707878344179e-67	145.68600717962	GRHL3	up
SNTG2	-1.92048066004345	2.43526525595205	-18.4550326721643	8.76597235222129e-69	2.0397343572145e-67	145.580428376228	SNTG2	down
CHTF18	2.04693897901854	8.07200599118016	18.4349756990902	1.18706819785425e-68	2.75852782135577e-67	145.278329745403	CHTF18	up
TG	3.54572900004104	6.67330426058742	18.4319941675927	1.24177230103738e-68	2.88185816144825e-67	145.233439625271	TG	up
COL10A1	5.65224208504678	7.2881807551607	18.4318473214475	1.24453064355973e-68	2.88446925143155e-67	145.23122881974	COL10A1	up
MT1F	-2.90538398518904	8.57416220879467	-18.4130509800762	1.65314178520036e-68	3.82649240739496e-67	144.948337461203	MT1F	down
RAB3C	-2.70912885087081	3.84861742826479	-18.4068760781327	1.81468122330202e-68	4.19490642470379e-67	144.85544306083	RAB3C	down
RGS9	-1.65069610915487	5.53640567633483	-18.4055971783625	1.8500578740888e-68	4.27109439402382e-67	144.836205936829	RGS9	down
KCTD4	-2.64408990946088	2.73360955233957	-18.396277688658	2.12949421642168e-68	4.90979077757484e-67	144.69604843972	KCTD4	down
SECTM1	-3.02556565702209	8.30690523416549	-18.3858964886801	2.49060230574469e-68	5.73487970296701e-67	144.539976801239	SECTM1	down
SPTBN5	2.7524735515741	6.37960423511126	18.3830731547215	2.5989713014782e-68	5.97661877023522e-67	144.497540300924	SPTBN5	up
PRDM12	2.02347234020293	4.67946932217244	18.350841789949	4.2251150309225e-68	9.70347939676491e-67	144.013376334164	PRDM12	up
HDAC10	2.03624698261891	5.78949847438248	18.3495585427277	4.3076047432791e-68	9.88007887935744e-67	143.994111211683	HDAC10	up
SULT1A1	-2.28955023184057	8.19427477455236	-18.3369939469441	5.20518788265005e-68	1.19233233716579e-66	143.805526905395	SULT1A1	down
ASCL2	3.8641534325405	8.58199408839236	18.3324388774183	5.57478299546625e-68	1.27533992853536e-66	143.737179369503	ASCL2	up
CENPN	1.65648685438555	7.31320462115801	18.3281612399241	5.94566960665531e-68	1.3584278256551e-66	143.673004479346	CENPN	up
TRPV3	-2.74511500659967	4.73551895164551	-18.3239627068957	6.33362397046148e-68	1.44519551605065e-66	143.610025633454	TRPV3	down
UBE2C	2.15712002725156	10.567865991917	18.3095465911711	7.86827788049798e-68	1.79305362125774e-66	143.393851039334	UBE2C	up
LINC00595	-2.06553024790606	3.53081431149134	-18.3005248345058	9.01206506095357e-68	2.05105774538017e-66	143.258621949493	LINC00595	down
SLC26A2	-4.32728843949073	9.81422227971002	-18.2957313971777	9.68579516417813e-68	2.20155506299292e-66	143.186789378041	SLC26A2	down
TBC1D24	1.37666371267397	7.44703716580038	18.2892655457989	1.06748627799682e-67	2.42324873466605e-66	143.089913706801	TBC1D24	up
RGMA	-2.77627524888588	6.46067116639797	-18.2860425453264	1.12048864782018e-67	2.54030166998104e-66	143.04163274763	RGMA	down
PLEKHG4	2.27587499007041	8.54883636154837	18.2719131062921	1.38560814178516e-67	3.13733658872662e-66	142.830036129078	PLEKHG4	up
OVGP1	1.96018790104325	7.15270930365223	18.241855327141	2.17619911865236e-67	4.92110789174383e-66	142.380251378657	OVGP1	up
GJB4	3.12033140832331	5.53556710410997	18.2379827760574	2.30644584045878e-67	5.20896930797218e-66	142.322336980755	GJB4	up
TAMM41	1.41683670677702	6.91506065125528	18.2221755645627	2.92383589958854e-67	6.5948743068497e-66	142.086020229166	TAMM41	up
NR1H4	-4.03201871578786	3.86701161606873	-18.2188720310872	3.07237147976317e-67	6.92106539593077e-66	142.036649217878	NR1H4	down
LIPC	-2.8810832696139	3.98432127234955	-18.2175232496307	3.1351591537159e-67	7.05350902086325e-66	142.016493450038	LIPC	down
WDR77	1.51675689332034	9.51005627020206	18.2119638638665	3.40775743296052e-67	7.65704885795365e-66	141.933425830461	WDR77	up
OXTR	2.33180643048515	5.33115597013507	18.2060550848927	3.72345147651744e-67	8.35576575943768e-66	141.845155450479	OXTR	up
EYA2	-3.4071368021456	5.29285156764992	-18.2029571333007	3.90046055898331e-67	8.74188247870613e-66	141.798882950578	EYA2	down
IL23A	2.47770561927978	6.11074337030572	18.2023349314145	3.93701137207264e-67	8.81261823094738e-66	141.78959005227	IL23A	up
SPNS1	1.84279362796619	6.12234023968983	18.2017629091183	3.97091582673253e-67	8.87725878682573e-66	141.781046791232	SPNS1	up
BTBD16	2.51487744078029	4.4689180789573	18.1985823112882	4.16481611626133e-67	9.29896554099764e-66	141.733547104391	BTBD16	up
CHGB	-4.30970687407731	4.89627625177395	-18.183822410043	5.1957725254974e-67	1.15861791127285e-65	141.513189523657	CHGB	down
FCRLA	-3.11262847948668	3.9576400353934	-18.1703501373982	6.35742847193498e-67	1.41587067141039e-65	141.312155821463	FCRLA	down
ATRNL1	-2.64418025324554	3.53743587403936	-18.1492900079647	8.71335968646446e-67	1.93811895998298e-65	140.998087789529	ATRNL1	down
WSCD2	-3.01144552856777	4.13947124175285	-18.144712619106	9.33099952906954e-67	2.07289034821254e-65	140.929856551842	WSCD2	down
RPGRIP1L	1.67815181449081	6.0960729332666	18.1389081506342	1.01774039134368e-66	2.25807952908552e-65	140.843350212362	RPGRIP1L	up
PTPN21	-1.44297536355431	6.99699934484701	-18.1384944401509	1.02405762385485e-66	2.26924488016318e-65	140.837185198006	PTPN21	down
UHRF1	2.07724944073952	8.88289639054781	18.1331957075139	1.10851223504238e-66	2.45331260439642e-65	140.75823276082	UHRF1	up
KIF20A	1.9215849742	8.44762880223517	18.128295647035	1.19278298502541e-66	2.63651317879021e-65	140.685233858281	KIF20A	up
SYNPO2	-3.7557317988654	7.7502824194648	-18.1245690273151	1.26112574127785e-66	2.7840927145885e-65	140.629724856844	SYNPO2	down
SVOP	-2.42974593457408	3.36468666636242	-18.0954669165136	1.9480905533668e-66	4.29528430249825e-65	140.196494139289	SVOP	down
MAPK10	-2.02445957609815	5.20791285283144	-18.0756381493704	2.6192182641935e-66	5.76783214013983e-65	139.901569021838	MAPK10	down
DPP10-AS1	-4.40459717941307	3.83204361987735	-18.0630312367123	3.16128331933037e-66	6.9528548820291e-65	139.714167457008	DPP10-AS1	down
ACACB	-1.85705254372342	7.62696345265422	-18.0626848929151	3.17765821383735e-66	6.98017683017183e-65	139.709020254003	ACACB	down
SLC25A29	1.66622918785104	7.46949466463404	18.0613300916984	3.24252923282768e-66	7.1138271777602e-65	139.688886431061	SLC25A29	up
DSCAML1	-2.8586034046167	3.9836410341347	-18.0599000366197	3.31243733979237e-66	7.25818310894207e-65	139.66763531251	DSCAML1	down
PCP4L1	-3.09188005949345	3.71966103948861	-18.0563196819235	3.49412819095787e-66	7.64681511530445e-65	139.614434759786	PCP4L1	down
RUVBL1	1.40339134361917	9.84498985677784	18.0267527219768	5.42926787464333e-66	1.18671163284747e-64	139.175359601195	RUVBL1	up
CDCA4	1.52271879058202	8.67995927491434	18.0254413209874	5.5363813277131e-66	1.20862831432313e-64	139.155895823885	CDCA4	up
FCER1A	-2.84495425482115	4.01870543537135	-18.009726242064	6.99634566108948e-66	1.52546247803088e-64	138.922724395659	FCER1A	down
UNC80	-2.01202921390027	2.40636947422789	-18.0090783035448	7.06416618901858e-66	1.53835066663696e-64	138.913113479292	UNC80	down
ARHGEF39	1.6976849330174	6.9327806208134	18.0076893876732	7.21176358549178e-66	1.56855857984446e-64	138.892512350069	ARHGEF39	up
DNER	-3.07869306452222	3.36204764988015	-18.0073845660045	7.24456585072904e-66	1.57375495067313e-64	138.887991212854	DNER	down
PPP2R3A	-2.18450710866747	6.78564464268205	-17.9989014720716	8.21964077865063e-66	1.78337930948094e-64	138.762189243231	PPP2R3A	down
EXO1	1.94726728913347	7.63635355419181	17.9984149945486	8.27936931290526e-66	1.79413425073889e-64	138.754976079158	EXO1	up
TNFSF15	2.0892455529737	7.5333186149375	17.9937376743915	8.87619833530497e-66	1.92110954411546e-64	138.685630347247	TNFSF15	up
TCF21	-2.32450410507099	5.87360574177379	-17.9899157543749	9.39559955815892e-66	2.03103652137876e-64	138.628975414835	TCF21	down
S100B	-2.29723729923094	4.77813219026375	-17.9730994233251	1.20657038333369e-65	2.60504150856433e-64	138.379788204311	S100B	down
ALK	-2.36086716043725	3.31744051839624	-17.9440510057484	1.8579848202281e-65	4.00657752259445e-64	137.949700373245	ALK	down
PSAT1	2.7954788029081	9.32797668623662	17.9153309194567	2.84590441672447e-65	6.12945340289889e-64	137.524918478312	PSAT1	up
FGFR2	-2.75084627662155	6.73842577430992	-17.9089323179001	3.12932325624827e-65	6.73166602053602e-64	137.430340846896	FGFR2	down
P2RY14	-2.95501381902435	5.87622882498514	-17.9086604835521	3.1419683993405e-65	6.75064524340057e-64	137.426323354694	P2RY14	down
SLC18A3	-2.24468002489466	3.05948774226638	-17.9069814912431	3.2212090487968e-65	6.91248760763065e-64	137.401510083983	SLC18A3	down
TRANK1	-1.96215596412744	8.13970549069568	-17.8905866269233	4.10780911196499e-65	8.8043709619434e-64	137.159295473299	TRANK1	down
CNTNAP3	-2.48042159513386	2.77720819331375	-17.88825329411	4.25238949367928e-65	9.10320616337816e-64	137.124835009949	CNTNAP3	down
WDR17	-2.77530404806507	2.75287134915334	-17.8870637286133	4.32804106276586e-65	9.25393864521886e-64	137.107267714361	WDR17	down
MACC1	2.6328567528458	8.84032593384429	17.8775871338464	4.98068692099625e-65	1.06365068575229e-63	136.967346221652	MACC1	up
SFTA1P	-2.27271711660873	3.45568074014347	-17.8768727909424	5.03368921139191e-65	1.07367131838638e-63	136.956800940823	SFTA1P	down
MRPL38	1.85021056029648	6.28170945497255	17.8660764370239	5.90679475074151e-65	1.25838241366521e-63	136.797456355826	MRPL38	up
PGR	-2.7096944815041	4.16941323903808	-17.8601799310277	6.44583953299035e-65	1.37156592761618e-63	136.710455691442	PGR	down
EPB41L3	-3.17027916431501	6.9734779777417	-17.8541208938695	7.05089253937855e-65	1.49850557326071e-63	136.621076471391	EPB41L3	down
CENPI	1.88095518989906	6.01109829229403	17.8534005040645	7.12649897847401e-65	1.51275358724555e-63	136.610451037443	CENPI	up
VAT1L	-2.2687233238732	5.85116646466983	-17.8487245678825	7.63729767021489e-65	1.61827743886054e-63	136.541489834013	VAT1L	down
LUZP2	-2.77890822652575	4.53024403812487	-17.8486834996649	7.64194204184184e-65	1.61827743886054e-63	136.540884207837	LUZP2	down
FABP2	-4.03887000546403	6.03295348514026	-17.8476215645244	7.76301867448157e-65	1.6419481773655e-63	136.525224342954	FABP2	down
CILP	-4.11757719393619	6.10166024374191	-17.8452778396901	8.03705365629877e-65	1.69787565339585e-63	136.490664673828	CILP	down
ADRB3	-1.84047341117835	3.24577498550739	-17.8451238388513	8.05539407258557e-65	1.69971702169574e-63	136.488393940215	ADRB3	down
SLC11A1	2.3708948270256	6.5659986808823	17.840777948937	8.59053198784792e-65	1.81046999328618e-63	136.424319318535	SLC11A1	up
NPFFR1	2.87383289562733	6.13354914433426	17.8295945492482	1.01363419892037e-64	2.13370602945561e-63	136.2594811971	NPFFR1	up
MYBL2	2.15632178797112	9.45429830705783	17.8081355505199	1.39215821507298e-64	2.92701264719094e-63	135.943374794627	MYBL2	up
BMX	-2.57965350004154	4.93267148965336	-17.8058463128046	1.44006957545772e-64	3.02414610846121e-63	135.90966738762	BMX	down
EDIL3	-2.33340373270484	7.61907235647406	-17.7903903225987	1.80952745171097e-64	3.79549457537619e-63	135.682163096446	EDIL3	down
IRF4	-2.69539555008353	5.65770053041788	-17.7756251873882	2.25040871809028e-64	4.71464630725889e-63	135.464948708518	IRF4	down
KIF5A	-2.61798505571299	5.13454871671403	-17.7701479275607	2.43992698607466e-64	5.10563394562376e-63	135.384401133155	KIF5A	down
PCAT18	-1.55882909392525	2.34797340936543	-17.7700044739768	2.44509893004417e-64	5.11040144420237e-63	135.382291749831	PCAT18	down
HHLA2	-3.16870677899374	7.00642943404297	-17.7614671742946	2.77342143170247e-64	5.7897631093732e-63	135.256776913004	HHLA2	down
RPS17	1.50712081746432	10.6390074106002	17.7597990807647	2.84253250794434e-64	5.92703265912692e-63	135.232257327797	RPS17	up
ENDOD1	-1.63406427136105	8.84795468662586	-17.7571748585378	2.95475047082035e-64	6.15375566806111e-63	135.19368650494	ENDOD1	down
SLC12A8	1.50567420821303	8.14299913403369	17.753336166606	3.12690936621983e-64	6.50463443071948e-63	135.137272140024	SLC12A8	up
GLIPR2	-2.0371977680594	7.91860409471191	-17.7431879505513	3.631768947334e-64	7.54596133869009e-63	134.988170002343	GLIPR2	down
SAMD10	1.81035507935115	7.23611227061142	17.741774428934	3.70826189702608e-64	7.69584175832873e-63	134.967406349701	SAMD10	up
EFHC2	-2.65395495760371	3.41153019628597	-17.740282001344	3.7907696137453e-64	7.85783828032344e-63	134.94548480172	EFHC2	down
ANKRD39	1.35902805612409	7.00748623006773	17.736706967786	3.99593620161615e-64	8.27341491872718e-63	134.892977785063	ANKRD39	up
IL11	3.32045016381428	5.69307474873377	17.7343044514834	4.13999975161878e-64	8.56165522404441e-63	134.857695597275	IL11	up
APPL2	-1.5903373437836	9.21605573604865	-17.7314276652891	4.31933357728511e-64	8.92207605946577e-63	134.815452641973	APPL2	down
SHROOM4	2.2219804220298	7.42380760321597	17.728626105861	4.50142194806175e-64	9.2873379701774e-63	134.774318649049	SHROOM4	up
NR5A2	-2.47743965835771	6.35264958918565	-17.7283948714585	4.51678885675038e-64	9.30816896138488e-63	134.770923732716	NR5A2	down
CP	-3.46161585289501	4.88046865384393	-17.7273963294902	4.58375109116101e-64	9.43515478100171e-63	134.756263763629	CP	down
FBF1	1.53558464877967	6.43406381223295	17.7191042158917	5.17948065553858e-64	1.06489881091347e-62	134.634545096241	FBF1	up
PLIN4	-4.00300541084589	5.95178760617445	-17.7116556225045	5.78015554817031e-64	1.1870154318167e-62	134.525240247087	PLIN4	down
NKPD1	2.38234741120095	5.08673824529478	17.7090301765201	6.00804301655651e-64	1.23238150656684e-62	134.486720178219	NKPD1	up
FGL2	-3.02040007600895	8.07365940483993	-17.7025807911031	6.60661883137512e-64	1.35359043133313e-62	134.392111904794	FGL2	down
KIF23	1.79024277449618	7.38177194468639	17.6860832122525	8.4225347694985e-64	1.72364294975797e-62	134.150206380926	KIF23	up
ITGA8	-1.98159121383478	5.95282973913894	-17.6854523862097	8.50108192096922e-64	1.73770379405367e-62	134.140959467057	ITGA8	down
TFR2	2.51225506450978	5.86596996792427	17.6700362334406	1.06650838067568e-63	2.17752653307667e-62	133.915050520985	TFR2	up
TYRO3	2.02714385643262	6.91339277682261	17.6663770561713	1.12546925530332e-63	2.29525548705681e-62	133.861447842757	TYRO3	up
DACT3	-2.26774553667103	6.14923578235823	-17.664574012908	1.15570667779139e-63	2.35420249555638e-62	133.835038052704	DACT3	down
G6PC	-2.34050577711433	2.4714502703034	-17.6633476795267	1.17673421374177e-63	2.39427453328265e-62	133.817076544106	G6PC	down
FTSJ1	1.24006401932176	9.26346091059442	17.6596429654035	1.24260385034287e-63	2.52538856166921e-62	133.762820389969	FTSJ1	up
ANLN	2.24722622028156	9.25625897172722	17.6572759512788	1.28660193589298e-63	2.61180192986275e-62	133.728159002457	ANLN	up
LIME1	2.32349554326177	6.33606547607799	17.6543840704918	1.34247054778369e-63	2.72208637708469e-62	133.685815883562	LIME1	up
TRIM40	-2.71710371627506	4.76019260796335	-17.6469632037674	1.49715738205872e-63	3.0322587757499e-62	133.577179964265	TRIM40	down
GRIA3	-2.13281626166565	3.29989354433613	-17.6461160985511	1.51590911408509e-63	3.06672060296183e-62	133.564780895225	GRIA3	down
GPER1	-2.54508396766741	5.59488381047318	-17.6385647911847	1.69376633789287e-63	3.42260953015172e-62	133.454269849857	GPER1	down
MYOCD	-3.11864614860023	6.11355700454292	-17.6356376933199	1.76817772320193e-63	3.56888991651078e-62	133.41144107262	MYOCD	down
GPM6B	-2.54948154953341	5.63769779553389	-17.6319663549609	1.86613515126228e-63	3.76230740941132e-62	133.357729332118	GPM6B	down
NOB1	1.31126045271605	10.088569789835	17.6288927969022	1.95229279536958e-63	3.93152144344609e-62	133.312768803654	NOB1	up
ZBTB12	1.8577050862523	6.54587087425917	17.6267376871599	2.01506008225148e-63	4.05330024061998e-62	133.281246578974	ZBTB12	up
MNX1-AS1	2.15567009499149	6.12246188176561	17.6227441603041	2.13673987052356e-63	4.29316983541713e-62	133.222841035819	MNX1-AS1	up
CLSPN	1.725603965238	6.15054666322923	17.6214734840351	2.17697272914461e-63	4.36903583743442e-62	133.204259160282	CLSPN	up
PUS7	1.78451315208783	9.31566612900446	17.620357709605	2.21292357120326e-63	4.43614565164821e-62	133.187943238617	PUS7	up
LINC01186	2.49746555564786	4.57533768738243	17.6187599057775	2.26543925767168e-63	4.53627241833781e-62	133.164579809897	LINC01186	up
CORO2B	-2.42982671290088	4.47631465229509	-17.6104311638498	2.55999077987683e-63	5.12027147943429e-62	133.042817829024	CORO2B	down
DAAM2	-1.95993991694546	6.8379768364499	-17.6103116045685	2.56448599657123e-63	5.12346008885118e-62	133.041070209927	DAAM2	down
FAM222A-AS1	2.4744355203027	4.29058389628438	17.6009660566617	2.94135485017451e-63	5.86974779761944e-62	132.904488950004	FAM222A-AS1	up
CDK5RAP3	2.18798201115522	8.56771047945868	17.5956583316629	3.1794900319212e-63	6.33780738755761e-62	132.826940116294	CDK5RAP3	up
ANAPC7	1.07052782561595	9.01925939935546	17.5933834225176	3.28735437775599e-63	6.54543017649927e-62	132.793707154729	ANAPC7	up
PCDH11X	-1.40541958981459	2.22228226362019	-17.5930075391428	3.3055249006282e-63	6.57419766553993e-62	132.788216344025	PCDH11X	down
LRRC8E	2.19972690671317	5.05149426580137	17.5923989951738	3.33515505749631e-63	6.62566630713638e-62	132.779327049789	LRRC8E	up
SEMA6A	-2.73749306388675	7.26006068755385	-17.5755809114513	4.26765742617964e-63	8.46866267457962e-62	132.533737714028	SEMA6A	down
GTPBP3	1.34360854226346	7.68985346730603	17.5746609975984	4.32557961402349e-63	8.57396875008629e-62	132.520308976732	GTPBP3	up
KLF4	-2.53965640460212	9.91029240385322	-17.5657133722457	4.93151851569545e-63	9.7640749445849e-62	132.389717422104	KLF4	down
ADAMDEC1	-3.83481928834337	8.80842989644208	-17.5499220995249	6.21467928693164e-63	1.22908679604143e-61	132.159349564941	ADAMDEC1	down
PSMG4	1.42359471575773	7.24910389000707	17.5481367627845	6.37926082740112e-63	1.26022511714464e-61	132.133313170789	PSMG4	up
SLC7A11	2.75400298283408	7.72237627083345	17.5470982265609	6.4769910270726e-63	1.27810210647072e-61	132.118168522698	SLC7A11	up
TOMM34	1.77026127407609	10.0463776864618	17.544724699803	6.70599210954363e-63	1.32181391346708e-61	132.083558356654	TOMM34	up
SIGLEC6	-2.37620429522522	4.23059808750327	-17.524721107504	8.98634260672036e-63	1.76931768982484e-61	131.791994381886	SIGLEC6	down
MROH6	2.36440023537334	8.48339513497856	17.5093914512114	1.12443971415167e-62	2.21143984316621e-61	131.56870511526	MROH6	up
BMP6	-2.08260634111825	5.25180161765422	-17.4928818127978	1.43126587664348e-62	2.8117448995996e-61	131.328373557198	BMP6	down
TMCC3	-2.31571162295419	8.03960487774374	-17.4913087112547	1.46453972143111e-62	2.87391511335498e-61	131.305481706332	TMCC3	down
C2	2.19778594849552	7.75010902019113	17.4899925414785	1.4929710521978e-62	2.92645524449116e-61	131.286329790351	C2	up
ITM2A	-2.57906218537284	7.03300516895262	-17.4886176382307	1.5232591737941e-62	2.98251444217046e-61	131.266324251798	ITM2A	down
SOX4	1.75804480117345	9.77486186929111	17.4883649147328	1.52889280336845e-62	2.99022987821597e-61	131.262647110641	SOX4	up
FABP4	-4.07776677398679	4.5828647369267	-17.4834734220521	1.64211970218616e-62	3.20812788277763e-61	131.191482574019	FABP4	down
IL16	-1.93716937111828	6.53624455115141	-17.4699700497641	1.99999945117567e-62	3.90298235438823e-61	130.995095666272	IL16	down
DISP2	-2.307992637893	6.16698318677786	-17.4692011185989	2.02257375271669e-62	3.93923792469378e-61	130.98391571814	DISP2	down
HAGLR	-2.89827072527844	6.2293755911392	-17.4691853687088	2.02303878472185e-62	3.93923792469378e-61	130.983686724529	HAGLR	down
FNBP1	-1.83420098038363	8.08903865031126	-17.4581793079159	2.37552419260224e-62	4.62049920325421e-61	130.8236990343	FNBP1	down
CPNE8	-2.38109695360841	5.87598233276997	-17.4563253198207	2.44065831987861e-62	4.74196552116348e-61	130.796755462645	CPNE8	down
PRR7-AS1	1.95209110387764	4.45113385100014	17.4531186597996	2.55754673391128e-62	4.96360800742936e-61	130.75015832554	PRR7-AS1	up
ULBP1	2.55014624046711	4.42279681853481	17.4400730685865	3.09351181168137e-62	5.99720220703673e-61	130.560646891688	ULBP1	up
PLCG2	-1.89381836667795	6.23909110508347	-17.4397555557386	3.1078663479095e-62	6.01842407570502e-61	130.55603560465	PLCG2	down
CXCL3	3.28219067480292	9.26418358732077	17.4382105907188	3.17866689552935e-62	6.14878817545936e-61	130.53359864256	CXCL3	up
LTB4R	1.79801379815034	6.55775189850821	17.4380226699349	3.18738768430644e-62	6.15891180443501e-61	130.530869628063	LTB4R	up
ZNF239	2.12495022148782	6.99521353709248	17.4330088029772	3.4290863314742e-62	6.61869876504544e-61	130.458064718014	ZNF239	up
SRPX	-2.93065836413321	6.87139677028713	-17.426585615836	3.76561358871502e-62	7.26031676749956e-61	130.364815865344	SRPX	down
ACTG2	-3.51706780151629	8.94528566226671	-17.4264093131827	3.775300879136e-62	7.27105657867186e-61	130.362256708157	ACTG2	down
TSPAN7	-2.97625671707244	7.66598935493753	-17.4252451859248	3.83989301867376e-62	7.3874020264485e-61	130.345359014322	TSPAN7	down
NSUN5P1	1.97207030520527	8.4356484822275	17.424658565194	3.87285841837825e-62	7.4427151824786e-61	130.336844304718	NSUN5P1	up
ENTPD3	-2.73521184307045	4.32852045819425	-17.4238829130651	3.91688026815097e-62	7.51913287128417e-61	130.325586126872	ENTPD3	down
SERPINA9	-2.4723775697396	4.01347508809585	-17.4228858569813	3.97420168802144e-62	7.62088773204632e-61	130.311114879261	SERPINA9	down
CKAP2	1.7322497154873	8.03521145435829	17.414299884412	4.50374818017947e-62	8.62697360196851e-61	130.186521136698	CKAP2	up
CBX7	-1.72141993941459	8.1609980013987	-17.4127220943044	4.60845116940721e-62	8.81796924191773e-61	130.163629784482	CBX7	down
TMEM41A	1.19554602188423	9.07204574174208	17.4036150613305	5.26202836262585e-62	1.00576496658371e-60	130.031527531918	TMEM41A	up
SHE	-1.93976667757319	5.94512410441717	-17.4013479508103	5.43861877848151e-62	1.03839401347851e-60	129.998649083177	SHE	down
GNG8	-1.82817458704447	3.17453119655695	-17.3889959798745	6.50985201474788e-62	1.2415820349078e-60	129.819566606677	GNG8	down
AMER2	-1.42315604916748	2.40288291193255	-17.3818476709347	7.22340737910466e-62	1.37618767769544e-60	129.715967132884	AMER2	down
KIF5C	-2.29766351093114	5.26293480374995	-17.3803817276589	7.37911119549703e-62	1.40433709939303e-60	129.69472493148	KIF5C	down
DHPS	1.89872927471974	7.14336370478865	17.3705044615268	8.51914331446592e-62	1.61955425271026e-60	129.551629949396	DHPS	up
FCRL2	-2.75152669431526	4.43664614866337	-17.3685302671103	8.76725281163442e-62	1.66492959039006e-60	129.523035708867	FCRL2	down
MBNL1-AS1	-2.44990365406327	5.91274280774479	-17.3665139629031	9.02809462321491e-62	1.7126227619828e-60	129.493833792509	MBNL1-AS1	down
MPP3	1.75619963859847	6.02238774641853	17.3648433451652	9.25006936141655e-62	1.75284844411993e-60	129.469640132947	MPP3	up
SYP	-2.03212305524328	5.94166191858297	-17.3624918457233	9.5717659670263e-62	1.81186450957826e-60	129.435588673651	SYP	down
MST1	2.13536420356397	7.0151022284763	17.3573173014827	1.03195040066792e-61	1.95131434969981e-60	129.360668287196	MST1	up
PODNL1	2.09971033975926	6.82365255127077	17.3562564468865	1.04798525495312e-61	1.97951525002428e-60	129.345310395514	PODNL1	up
CKAP2L	1.85851307268277	7.85694392658047	17.3491771832673	1.16153981146143e-61	2.19166181733122e-60	129.242840642047	CKAP2L	up
BRCA2	2.28665922369185	7.08170389822257	17.3473603158466	1.19261107029948e-61	2.24788731190598e-60	129.216546660379	BRCA2	up
ASB11	-1.33215045832081	2.23111353320087	-17.3429731425099	1.27109892006931e-61	2.39327057860811e-60	129.153062417826	ASB11	down
NOP2	1.91666852508734	6.60705638914217	17.3399519085783	1.32812477984437e-61	2.49797782074882e-60	129.109350141517	NOP2	up
PTH1R	-2.14087240337571	4.44516998417324	-17.3349901110014	1.42736724033217e-61	2.68178008845813e-60	129.037572168617	PTH1R	down
SRPX2	2.87787442203302	7.32397969306341	17.3337721040179	1.45283893819206e-61	2.72673628984166e-60	129.019954432488	SRPX2	up
CDC25C	1.64594012130261	6.72987413584257	17.3308245093805	1.51637259290232e-61	2.84295715108788e-60	128.977322684775	CDC25C	up
REEP2	-2.24395762732207	6.12931867823976	-17.3262756803735	1.61989979500303e-61	3.03383353971883e-60	128.911541439906	REEP2	down
SLC2A4	-2.12139370947626	5.17452658837715	-17.3237288160206	1.68091203950454e-61	3.1447656281451e-60	128.874715933415	SLC2A4	down
ENHO	-2.31032969366428	4.49338045172014	-17.3203600085191	1.76514912216068e-61	3.29886758163807e-60	128.826011394691	ENHO	down
URB1	1.3459695996818	7.73804203052259	17.318387043577	1.81642460945772e-61	3.39103956611953e-60	128.797490198312	URB1	up
GCSAML	-2.36845448688228	2.90626627130706	-17.3183156216679	1.81830840219421e-61	3.39103956611953e-60	128.796457763477	GCSAML	down
SLC22A18AS	-2.12117667382929	7.21945987270799	-17.3141021473034	1.93295907766866e-61	3.60105382602385e-60	128.735555203784	SLC22A18AS	down
LYPD8	-4.63536590851812	7.03062857482921	-17.2880666886141	2.81977210419915e-61	5.24762857031202e-60	128.359452902408	LYPD8	down
SSTR3	-2.02820682508999	4.37712759368812	-17.2806806068924	3.1383932587526e-61	5.83443824661366e-60	128.252824392714	SSTR3	down
WNT7B	3.1636597443448	5.05917969868512	17.2763372549406	3.34226897596127e-61	6.206920334853e-60	128.19013626134	WNT7B	up
MEX3D	1.45601286880914	7.71018644072871	17.2743854102958	3.43813924239301e-61	6.37825390335115e-60	128.16196849376	MEX3D	up
RPH3A	-1.92213156454967	3.78905244410555	-17.2645325898743	3.96559764326331e-61	7.34904721696468e-60	128.019811547942	RPH3A	down
DIRAS1	-2.43273224426377	4.52089781917209	-17.2606660772006	4.1939850392838e-61	7.76414777555464e-60	127.964040210845	DIRAS1	down
ECT2	1.91005946676095	8.75027854240867	17.2513273846956	4.80117058179605e-61	8.87889776388483e-60	127.82937170145	ECT2	up
HMCN2	-2.51503748943318	7.15013877013108	-17.2511769740529	4.81163551911381e-61	8.88894298149257e-60	127.827203107316	HMCN2	down
IMPDH1	1.59883801316983	9.4175976037922	17.2456819988432	5.20995758646848e-61	9.61473990957366e-60	127.747986238162	IMPDH1	up
LINC01016	-1.81817373067954	3.63829230259289	-17.237047236749	5.9033369175914e-61	1.08829679855513e-59	127.623539741324	LINC01016	down
C2orf27A	2.04899248185527	5.62100326510169	17.2337197310584	6.19446436836499e-61	1.14077617528357e-59	127.57559403109	C2orf27A	up
HSPB6	-3.43290795428212	5.68486766508895	-17.2229868724135	7.23466231522918e-61	1.33095178280482e-59	127.420987746653	HSPB6	down
C5orf34	1.87432583356675	6.16990630188958	17.2117325520371	8.5129102383583e-61	1.56447978896614e-59	127.258939472008	C5orf34	up
GINS4	1.72627533613582	6.25489383673744	17.2078133442825	9.00901696682422e-61	1.6539318986599e-59	127.202524479972	GINS4	up
BAALC	-2.07004957459752	3.68745630944993	-17.2076078975588	9.03580419650943e-61	1.65712708114801e-59	127.199567418113	BAALC	down
ZG16	-7.26657501846848	7.95893020184867	-17.2001659043135	1.00615910189709e-60	1.84333774881789e-59	127.092468411721	ZG16	down
LZTS1	1.84515562898143	5.82478359486852	17.1916921322582	1.13716814254872e-60	2.0811944627516e-59	126.970558911786	LZTS1	up
TEX10	1.24599417325878	7.86528382443908	17.1912190842383	1.14496368892331e-60	2.09329230953152e-59	126.963754511665	TEX10	up
SALL2	-2.23370082077138	5.8394793561189	-17.178776963785	1.37028531994272e-60	2.50264829736384e-59	126.784830345007	SALL2	down
HOMER1	2.35085753686175	7.24144962382991	17.1736668806315	1.4751739910697e-60	2.69143056366548e-59	126.711370001796	HOMER1	up
ANKRD33B	-1.98642749980252	5.3604001276239	-17.1692917726031	1.57131508582235e-60	2.86387984837033e-59	126.648487059518	ANKRD33B	down
VIP	-4.54802563735806	5.16103328612983	-17.1662528098648	1.64174826447877e-60	2.98916660814016e-59	126.604814748408	VIP	down
RPL36A	1.85977242527771	5.34885148581933	17.1655633563915	1.65816073712358e-60	3.0159399359773e-59	126.594907479849	RPL36A	up
SMYD1	-3.19025380323844	3.7890254296242	-17.1544816365042	1.94557463181277e-60	3.535061067124e-59	126.435702882118	SMYD1	down
GOLGA7B	2.45465051504071	6.83398828176349	17.1345682337556	2.59250563986451e-60	4.70567750314975e-59	126.14979317671	GOLGA7B	up
UBE3D	1.56232763115437	5.5848514831352	17.1253281119079	2.96166813877731e-60	5.37022802863923e-59	126.017202960152	UBE3D	up
KIF2C	1.6887555735218	8.74023012872531	17.1240940973817	3.01478403377785e-60	5.46093341749237e-59	125.999499250849	KIF2C	up
S100A2	3.48418748488651	7.1216816286845	17.1225254177348	3.08367853417464e-60	5.58000477377647e-59	125.976995535516	S100A2	up
LEMD1	3.99891443214748	5.25576730451366	17.1124991621568	3.56265860535641e-60	6.44013445539402e-59	125.833195411083	LEMD1	up
JPH1	1.9229861789062	8.02777373722603	17.1050194064278	3.96768551560681e-60	7.16495847557585e-59	125.725955210879	JPH1	up
TIMP1	2.0135233447071	12.2430237304743	17.1041486094892	4.01772795905011e-60	7.24791557556526e-59	125.713472314728	TIMP1	up
ZNF697	1.70732849016661	7.02849115921493	17.0982621536707	4.37291905996593e-60	7.88062484878145e-59	125.629101104956	ZNF697	up
PAM16	1.60967765719737	7.25175858346261	17.0920747598861	4.78006810052639e-60	8.60558437547366e-59	125.540437716457	PAM16	up
SPOCD1	2.08830032116591	5.53206729176267	17.0901093584503	4.91714660645118e-60	8.84335297520717e-59	125.512278685959	SPOCD1	up
SHISA3	-3.02900948877799	4.04187361445505	-17.0888575721064	5.00648988905577e-60	8.99487466232085e-59	125.494345025124	SHISA3	down
ARHGAP44	-2.34260421798749	7.20818081671046	-17.088193695607	5.0545275824538e-60	9.07195240180046e-59	125.48483438935	ARHGAP44	down
NLE1	1.48001777861117	8.14070221513314	17.0878554235086	5.07918124482242e-60	9.10694618932068e-59	125.479988429562	NLE1	up
ADIPOQ	-4.44178551638049	2.68305454404839	-17.0868066486874	5.15638201558755e-60	9.23599013968475e-59	125.464964486093	ADIPOQ	down
SUV39H2	1.54749044757952	6.93190549026731	17.0865571187125	5.17492169351034e-60	9.25980668987702e-59	125.461390003106	SUV39H2	up
CPNE5	-2.01232678373055	6.52339522098145	-17.0825317124125	5.48335682909243e-60	9.80177782981796e-59	125.403731491772	CPNE5	down
TMEM74B	2.83655501983556	5.88681212157616	17.078440236615	5.81564421960055e-60	1.03852469729389e-58	125.345136057135	TMEM74B	up
SLC7A6	1.57816599819428	7.82768865145622	17.0780737688607	5.84636903745628e-60	1.04295680374258e-58	125.339888210282	SLC7A6	up
SHCBP1	1.84633112423873	7.45150083525796	17.0777642071491	5.87244891712803e-60	1.04655217280926e-58	125.335455321861	SHCBP1	up
SYNM	-3.97840217274149	7.598302274528	-17.0691827546801	6.64348195938935e-60	1.18276748875782e-58	125.212591583302	SYNM	down
FOXD3-AS1	-2.15381953324817	3.16757121035055	-17.065966805294	6.95775627379713e-60	1.23747163697413e-58	125.16655846505	FOXD3-AS1	down
TNFRSF17	-3.99921710557721	4.86644900767479	-17.0594193155145	7.6441598897409e-60	1.3581841832265e-58	125.072855836941	TNFRSF17	down
CHKB	1.95503681207847	6.05385504119637	17.058039997862	7.79715645925906e-60	1.38397568067311e-58	125.053119215585	CHKB	up
MTFR2	1.79171817400124	6.56231356427147	17.0489854340181	8.88018724048627e-60	1.57462838207056e-58	124.923584573174	MTFR2	up
SLC51A	-2.60486999945844	5.51684295047208	-17.0481070048399	8.9929262425066e-60	1.59301976297802e-58	124.911020243703	SLC51A	down
CCDC86	1.54771322579767	8.8450186516211	17.0420066149387	9.81623480357016e-60	1.73711946759371e-58	124.82377739847	CCDC86	up
CACNG5	-1.59221580859998	3.07172506282864	-17.0412278940531	9.92660228465801e-60	1.75489212161507e-58	124.812642287286	CACNG5	down
NR3C2	-2.95252884376193	8.21901969776779	-17.0407027544292	1.00017276736019e-59	1.76640512443482e-58	124.805133388594	NR3C2	down
CCND1	1.70154127811179	10.2158671576798	17.0356873368347	1.07484104596464e-59	1.89638039088725e-58	124.733426543074	CCND1	up
PAPPA2	-2.6819140220943	4.33107553565902	-17.0346413371496	1.09110079450832e-59	1.92314681954207e-58	124.718473395666	PAPPA2	down
OR2L13	-1.19477554345741	1.64678244549805	-17.0337306791008	1.10545630043614e-59	1.94650685164533e-58	124.705455539951	OR2L13	down
DHRS9	-4.43937148302955	7.46802758076943	-17.03119960526	1.14635278385925e-59	2.01650762108947e-58	124.669276324818	DHRS9	down
PASK	1.43682447892402	7.30919904831359	17.0291981643263	1.17975702355931e-59	2.07320286498319e-58	124.640670277369	PASK	up
RMDN2	-1.91368192120344	5.9835823322211	-17.0171761359235	1.40184793888627e-59	2.46103742034497e-58	124.468890780944	RMDN2	down
AMPD2	1.24225579539616	8.98831127961141	17.0170255977239	1.40487820062827e-59	2.46390803389234e-58	124.46674030411	AMPD2	up
RP9P	1.43548943335655	6.74113716015172	17.0061382401397	1.64227477718298e-59	2.87740226585602e-58	124.311245894765	RP9P	up
CTHRC1	3.5942928787629	9.39968573160706	16.9953001609332	1.91830220585832e-59	3.35769427727094e-58	124.156522500965	CTHRC1	up
C12orf73	1.32028689662663	7.49014085424874	16.995096003701	1.92392308260428e-59	3.36419857048259e-58	124.153608615474	C12orf73	up
DES	-4.5431782116383	7.42607857723213	-16.9949489794435	1.92798113889148e-59	3.36795993016444e-58	124.151510189497	DES	down
HAUS7	1.94675998929789	6.05012457570332	16.987801344423	2.13591059346542e-59	3.72750167897162e-58	124.049509383657	HAUS7	up
DNAH2	2.3787013472791	5.78546266969617	16.9865504223989	2.17453477779117e-59	3.79116078090522e-58	124.03166101916	DNAH2	up
RBM20	-2.43916886169657	3.2719871988869	-16.9788521635858	2.42804500216017e-59	4.22896477151389e-58	123.92184067048	RBM20	down
SOX9	1.95037061992256	11.4542346806189	16.9786168870713	2.43624040325141e-59	4.23905830165745e-58	123.918484841471	SOX9	up
WDR27	1.6403970857644	6.80998689513409	16.9769364177774	2.49558397676378e-59	4.33804218638043e-58	123.894516656645	WDR27	up
MTHFD2	1.55599736467114	9.34464188712667	16.9756686612181	2.54130514991724e-59	4.41317504942856e-58	123.876435976907	MTHFD2	up
PAFAH1B3	1.76965186657725	9.15976511833646	16.9748922334229	2.56971820045341e-59	4.45813292123847e-58	123.865363057058	PAFAH1B3	up
NR2C2AP	1.35114618597348	8.34577716603756	16.9720226388715	2.67750635220703e-59	4.64057308011074e-58	123.82444171595	NR2C2AP	up
ANKRD13D	1.25876462113787	7.5052710111732	16.9659229827329	2.92183297020393e-59	5.05906785164427e-58	123.737474311489	ANKRD13D	up
PEG3	-2.72465034582996	3.69939220670861	-16.9638288142378	3.01074412150433e-59	5.20790910184995e-58	123.707621080426	PEG3	down
LINC01013	-1.83606467962874	3.07149037514475	-16.962942073661	3.04920041197821e-59	5.26926893111028e-58	123.694980986344	LINC01013	down
SERPINA4	3.42290639936736	4.97599668967233	16.9599570447455	3.18229152756046e-59	5.49388569582066e-58	123.652434030263	SERPINA4	up
AURKA	1.69846382305201	8.82010481658762	16.9597017781445	3.19393825744807e-59	5.50860776999906e-58	123.648795837717	AURKA	up
CHRDL1	-4.42974470883315	6.22331383592294	-16.9570386470532	3.31800981065937e-59	5.71701183083465e-58	123.610841731904	CHRDL1	down
LOXL2	1.85871309633709	8.2420274684151	16.9536346609326	3.48361871975341e-59	5.99650976701412e-58	123.562335108051	LOXL2	up
BTNL8	-3.7757773777092	7.04298039115614	-16.9390447569438	4.29202528862578e-59	7.38086257277701e-58	123.354504959384	BTNL8	down
GSDMC	2.03732198042765	4.46621939978655	16.9378488776209	4.36604964123541e-59	7.50085629512243e-58	123.337475318149	GSDMC	up
CDC14A	-1.71810897830602	5.66843833042229	-16.9331930882066	4.66656902535949e-59	8.00935622515781e-58	123.271183444907	CDC14A	down
LHFPL4	-3.27714980888525	4.02532283302049	-16.927503536948	5.06195553275044e-59	8.67953365668986e-58	123.19018914449	LHFPL4	down
SP5	3.35699270867641	7.45762521542606	16.9266314219469	5.12544633543876e-59	8.77987465860173e-58	123.177775686905	SP5	up
CMTM7	1.67199083007559	7.81121440013056	16.9179497476025	5.80243154390615e-59	9.92991700551613e-58	123.054226801894	CMTM7	up
ATP6V1E2	1.60548269118514	6.31742781710374	16.9118500698984	6.33072353036281e-59	1.08235148373415e-57	122.967448189332	ATP6V1E2	up
CPED1	-2.39016354557397	7.02109694129149	-16.9040425681157	7.07748237312792e-59	1.20885315465969e-57	122.856403972382	CPED1	down
OLFM1	-2.23631917690576	6.24406115400189	-16.8866973317208	9.06582151118016e-59	1.54697076047297e-57	122.609832254066	OLFM1	down
NTNG1	-2.52254618810119	3.18495603367852	-16.8830969321966	9.5437215789993e-59	1.62694659079833e-57	122.558672358092	NTNG1	down
RELL2	2.20230363900046	6.33946560236599	16.8809424241718	9.84163060757098e-59	1.67611415776578e-57	122.528061432834	RELL2	up
BVES	-2.26009549568213	4.92987199448944	-16.8787415276577	1.01555299258663e-58	1.7277091155126e-57	122.496794185727	BVES	down
ATP6V1G2	-1.69991481957562	3.83939292604186	-16.878682079436	1.01641456940015e-58	1.7277091155126e-57	122.495949667549	ATP6V1G2	down
ABCC8	-2.37670367291733	4.18247618045468	-16.8697997179212	1.15368879982221e-58	1.95916325900577e-57	122.369790193093	ABCC8	down
PDZD7	1.92513796373508	5.25019268720586	16.8622923898705	1.28402694466252e-58	2.17840536692457e-57	122.263196265374	PDZD7	up
PTGDR	-3.5165391176717	4.5060990096329	-16.8596154712191	1.33397059070128e-58	2.26096493304945e-57	122.225195487687	PTGDR	down
SETD6	1.31263617498514	7.72858734854629	16.8433802263778	1.68118792453811e-58	2.84673633128165e-57	121.994813074145	SETD6	up
FSIP2	-2.91105605454364	4.35730287305513	-16.8429542895616	1.69141913890273e-58	2.86131737664378e-57	121.988770964892	FSIP2	down
DIRAS2	-2.21185329695307	2.44663619050509	-16.8282647759801	2.0849588638049e-58	3.52368023862759e-57	121.780457552285	DIRAS2	down
SNCG	-2.20713070425949	5.52270534245673	-16.8230197569755	2.24658004499524e-58	3.7931979134475e-57	121.706107618989	SNCG	down
TRIM27	0.956297684011206	9.85841389768999	16.8139196371373	2.55718426802901e-58	4.3135082481051e-57	121.577148031235	TRIM27	up
JAZF1-AS1	-1.54935201738414	2.055570204929	-16.7976193406709	3.22439794542515e-58	5.43378741547266e-57	121.346273021161	JAZF1-AS1	down
ADH1C	-5.19045649475864	7.44905456043451	-16.7946394747472	3.36393836773896e-58	5.66353818042304e-57	121.30408325647	ADH1C	down
DDX56	1.14242720816298	9.08405388164182	16.7929757008079	3.44445214440628e-58	5.79356850689136e-57	121.280529321492	DDX56	up
TMEM130	-2.42727121670392	4.00070013325663	-16.7876041754593	3.7177414033063e-58	6.24729123918102e-57	121.20449593998	TMEM130	down
NOL6	1.25086407968401	8.55923714246263	16.7844809801621	3.88647332847364e-58	6.52462029032063e-57	121.16029511748	NOL6	up
CXCL2	2.590692267299	7.37856620218955	16.7842477139059	3.89937788599201e-58	6.54006769653417e-57	121.156994058379	CXCL2	up
CENPO	1.20757351961182	7.2959963236157	16.7805623978175	4.10901683824593e-58	6.88513722772879e-57	121.104845621837	CENPO	up
CMTM8	1.49303347943191	8.32190158760763	16.7767167072994	4.33976873244613e-58	7.26489626386077e-57	121.050436223898	CMTM8	up
PKD1L2	-1.91812930882756	3.36983392065942	-16.764859428198	5.13576352976441e-58	8.58927269878496e-57	120.882731645135	PKD1L2	down
MYPN	-2.42142800387103	4.03538889359216	-16.7634534734312	5.23932015235658e-58	8.75417532741434e-57	120.862851793313	MYPN	down
KCNQ5	-2.3694567982034	2.95881228437101	-16.7629318160575	5.27827055668095e-58	8.81092025534426e-57	120.855475978984	KCNQ5	down
SLC6A15	-2.48832966842711	2.66839728156788	-16.7624780998702	5.31238271946624e-58	8.85948925481523e-57	120.849060926548	SLC6A15	down
ATP2B2	-1.7466059490256	3.1574483431293	-16.7573454324058	5.71392912039088e-58	9.52016058445503e-57	120.77649891851	ATP2B2	down
MET	1.82816662293484	10.0267380520121	16.7516841957979	6.19200903159938e-58	1.03069812919017e-56	120.696482103136	MET	up
IPO4	2.47137708074839	5.955005225236	16.7462363331425	6.68968174261073e-58	1.11249029431495e-56	120.619498713022	IPO4	up
CPXM1	2.30072473505645	7.08876359875823	16.7442480335165	6.88108652017923e-58	1.1432442994627e-56	120.591406473438	CPXM1	up
NPR1	-1.75823999158237	6.51792445392339	-16.7430456623828	6.99947299455314e-58	1.16182041876695e-56	120.574419555183	NPR1	down
SIAE	-1.61009657113398	8.04301936865281	-16.7395674810902	7.35349608463161e-58	1.21943750564018e-56	120.525285061335	SIAE	down
RAD54B	2.2306837233274	6.39186999316958	16.7382102342661	7.49643577578868e-58	1.24197516169047e-56	120.506113833457	RAD54B	up
SLC26A3	-6.01716994444698	8.59978405539808	-16.7329762110671	8.07408482337707e-58	1.33642373069974e-56	120.432192828164	SLC26A3	down
PPAT	1.74795068464062	8.3791240848317	16.7323382392465	8.14746242219705e-58	1.34730649661444e-56	120.42318373137	PPAT	up
C9orf163	1.86310876778536	5.43478189467247	16.7306777319456	8.34158164559977e-58	1.37811668328286e-56	120.399736044532	C9orf163	up
C1orf112	1.6569137057363	6.9845109716044	16.723379933195	9.25087542414674e-58	1.5269131856622e-56	120.296704309441	C1orf112	up
C8orf88	-2.41789058967126	3.57525436719075	-16.7143828299936	1.05090123796661e-57	1.73295674731356e-56	120.169724091879	C8orf88	down
RCAN2	-2.09364108274565	7.18013819130773	-16.709950956692	1.11900890436999e-57	1.84354629291776e-56	120.107192356407	RCAN2	down
GRIA1	-2.05208952968514	2.73150045968953	-16.7082467383864	1.14635512345798e-57	1.88683856807003e-56	120.083149646789	GRIA1	down
NECAB1	-2.41070511951655	3.27248775114075	-16.7044307970026	1.21002703127409e-57	1.98978467405323e-56	120.029321377037	NECAB1	down
CTU2	1.60119915474094	7.1237567220075	16.6980847884162	1.32381708508251e-57	2.17487753857137e-56	119.939822354401	CTU2	up
SMIM14	-1.85777852350265	8.84187044229154	-16.6820328983474	1.66155380819176e-57	2.72720277011846e-56	119.713544075048	SMIM14	down
CHP2	-4.90408227674927	7.65774862329959	-16.681749898993	1.66822143774626e-57	2.73560434652151e-56	119.709556072247	CHP2	down
PRR11	1.54385043180875	9.40534078886681	16.6776579452688	1.7676660081116e-57	2.89598788212051e-56	119.651897828118	PRR11	up
LY9	-2.30213098816118	4.93317877395568	-16.6757251121964	1.81667270665446e-57	2.97351776387621e-56	119.624666369861	LY9	down
HLF	-2.21580667039956	5.001556646061	-16.6752617223973	1.82862181010405e-57	2.99030461002292e-56	119.618138049196	HLF	down
SLC22A3	2.30537026881391	7.57444512235698	16.671785053038	1.9208075470732e-57	3.13814820433486e-56	119.56916208748	SLC22A3	up
TPX2	1.96940243059694	10.5983036537553	16.669523933761	1.98323455796118e-57	3.23714468836899e-56	119.537313406352	TPX2	up
CD22	-2.58988601705748	5.28468049283488	-16.6615544397027	2.21983663750704e-57	3.61999398476564e-56	119.425083996176	CD22	down
ADTRP	-3.89413894709081	6.88264282659581	-16.6610333682839	2.23625212793639e-57	3.64339933869784e-56	119.417747363853	ADTRP	down
SLC35F1	-2.00988554075851	5.23604138964283	-16.6544643126285	2.45388158884562e-57	3.9942859668758e-56	119.325269329117	SLC35F1	down
DDX55	1.33326102895635	8.04213541715884	16.6517032914211	2.5515408930926e-57	4.14942575625308e-56	119.286407670104	DDX55	up
ULBP2	2.86268087291938	5.34404872378816	16.6508583566071	2.5821942170619e-57	4.19541233371943e-56	119.274516015103	ULBP2	up
HIGD1A	-1.68924335484848	10.0938454029252	-16.6501378603692	2.60862291672744e-57	4.23445674010324e-56	119.264376044324	HIGD1A	down
ASPHD1	2.40125961097634	6.85478048062998	16.6496808706141	2.62552548020537e-57	4.25798030357273e-56	119.257944713709	ASPHD1	up
SYNPO	-1.63621793406526	8.56967428641904	-16.6489664408201	2.65216897829232e-57	4.29724369959823e-56	119.2478906098	SYNPO	down
DNMT3B	1.95309287337929	6.83641761160919	16.6473771539922	2.71240970611368e-57	4.39082198163829e-56	119.225525793986	DNMT3B	up
GAS6-AS1	3.15978821793112	6.77057563542654	16.6358423908948	3.19249120266997e-57	5.16324057970279e-56	119.063250148793	GAS6-AS1	up
ALKBH6	1.69149629764585	6.18539543817846	16.6312134216758	3.40817948774296e-57	5.50703183284798e-56	118.998149837635	ALKBH6	up
ERCC6L	2.08026992491536	6.8179888732273	16.6264943622466	3.64302559051133e-57	5.88112202504759e-56	118.931795429006	ERCC6L	up
BLK	-2.74560231939688	4.25919463982669	-16.6246043007337	3.74154952896991e-57	6.03465810330023e-56	118.90522304288	BLK	down
NACAD	-1.92356247272793	5.34319825106472	-16.6171811714465	4.15488597348688e-57	6.69520448702115e-56	118.800881453727	NACAD	down
PDE5A	-2.01288045533815	6.97869585935752	-16.6160313986129	4.22285883651889e-57	6.79853326451779e-56	118.784722809002	PDE5A	down
PTPRH	-2.06407400623167	8.43448465500813	-16.6146223585167	4.30767295327823e-57	6.92876247976746e-56	118.764921536904	PTPRH	down
CMSS1	1.52606521281872	9.0245755781728	16.6132570775794	4.39147282202507e-57	7.05712479615876e-56	118.745736322201	CMSS1	up
STAB2	-1.95457481118539	4.64848844597844	-16.6009372180085	5.22509637549516e-57	8.38912973523819e-56	118.572664443422	STAB2	down
FXYD5	1.96960774511959	10.3374880322022	16.5981431575881	5.43510882063646e-57	8.7183884542471e-56	118.533425289543	FXYD5	up
HPGD	-3.2909312351495	8.27378326505356	-16.5899828713066	6.09789034654743e-57	9.77267163433523e-56	118.418850272795	HPGD	down
KREMEN2	2.24089297594475	5.94640352724713	16.5898304384723	6.11100877248871e-57	9.78481649419067e-56	118.416710401429	KREMEN2	up
SLC22A17	-1.7880273185898	6.06603212466989	-16.5834231921281	6.68862837783867e-57	1.06999878424827e-55	118.326776994898	SLC22A17	down
KLF9	-2.02546664915351	7.28331918794892	-16.5810036232268	6.92064518004788e-57	1.10611325361833e-55	118.292821700821	KLF9	down
MRPL17	1.23786855184119	9.96217378130237	16.5772683718743	7.29467785597574e-57	1.16484001459663e-55	118.240409373606	MRPL17	up
JAG2	2.10141335792279	8.7374018563961	16.5750439436535	7.52692894468064e-57	1.20084094030718e-55	118.209200515864	JAG2	up
PINK1	-1.42636989433302	8.40453213016124	-16.5740244689526	7.63582130344024e-57	1.21711407978392e-55	118.194898196971	PINK1	down
SCIN	-2.95394252489266	7.07415636673757	-16.5669442355405	8.43666619189821e-57	1.34355240410383e-55	118.095585685894	SCIN	down
BTNL3	-3.20094648577902	7.5286036419388	-16.5653484411826	8.62843007063193e-57	1.37285318448136e-55	118.073205977236	BTNL3	down
TMPRSS13	2.92455698251081	6.60669178347508	16.5635785887374	8.84619683263293e-57	1.40623476382655e-55	118.048386995951	TMPRSS13	up
PKP1	3.11392339285669	6.29903995142278	16.5565578171637	9.76538527790932e-57	1.55095745857155e-55	117.949951495757	PKP1	up
SLC25A20	-1.47094350504391	8.39863218667395	-16.5480477360677	1.10081079820718e-56	1.74675826658913e-55	117.830673807965	SLC25A20	down
CXCL1	3.15258627845701	9.84769291657666	16.5193146567349	1.64902031420501e-56	2.6143041085435e-55	117.428264415399	CXCL1	up
SLC17A9	2.51714526115927	8.41249306889141	16.5103083304366	1.8715312523881e-56	2.96440479358083e-55	117.302230071415	SLC17A9	up
PSRC1	1.68504894055025	7.64279671792307	16.5044119931465	2.03317530430962e-56	3.21755457432009e-55	117.219742745382	PSRC1	up
TONSL	1.65322926701614	7.83312823390618	16.499171452695	2.18848540214371e-56	3.46023640888631e-55	117.146446953836	TONSL	up
MTBP	1.87938667400541	5.73544464030528	16.4964730110459	2.27301450933345e-56	3.59067166809821e-55	117.108712046745	MTBP	up
ZNF121	1.64690785192299	9.82654072467256	16.495914043908	2.29092712111272e-56	3.61573403806719e-55	117.100896008272	ZNF121	up
HM13	1.26100939595091	9.65633061545547	16.4825908923114	2.76212812256725e-56	4.35553078327323e-55	116.914652930871	HM13	up
LIF	1.93522965708715	8.45250040847927	16.4819960501986	2.78528457638487e-56	4.38812764527504e-55	116.906340132837	LIF	up
C14orf132	-2.26369250550929	6.28115091474724	-16.4795415848764	2.88289867023584e-56	4.53786750579637e-55	116.872041687024	C14orf132	down
SEZ6	-2.23870353092886	3.97495348843532	-16.4766016616758	3.00431864031342e-56	4.72477929711268e-55	116.830964186009	SEZ6	down
KIAA0408	-1.44878927156593	1.92340979132411	-16.4743092088649	3.1025245960856e-56	4.87488317539749e-55	116.798936880903	KIAA0408	down
CDCA5	1.65345279768808	9.13365899081567	16.4675135329119	3.41285106974553e-56	5.35772113269118e-55	116.704014377261	CDCA5	up
CLU	-2.7561651439895	8.03098228393452	-16.4672501336342	3.42548317189949e-56	5.37277604786117e-55	116.700335746104	CLU	down
MC1R	1.76270915021298	5.87927410457857	16.465896487486	3.49114043155026e-56	5.47089894956603e-55	116.681431387119	MC1R	up
CLIC5	-2.12526696550135	8.23869848970971	-16.4588043869439	3.85620280093413e-56	6.03762390667533e-55	116.582404290493	CLIC5	down
ASXL3	-2.69614455311409	4.54518983800331	-16.4582903962123	3.8840936261457e-56	6.07590589294591e-55	116.575228586711	ASXL3	down
SPPL2A	-1.50627155998929	9.40678181364423	-16.4527549550384	4.19751411712833e-56	6.56038024978792e-55	116.49795949652	SPPL2A	down
HYAL3	1.69650614787278	6.07394611033835	16.4519228364249	4.24676113356583e-56	6.63148084702972e-55	116.48634553997	HYAL3	up
GAD1	3.43951015054966	4.96252900319043	16.4516026192536	4.2658655688279e-56	6.65542860521815e-55	116.481876348411	GAD1	up
BMP5	-3.36050149098387	4.78687956998654	-16.4461685134164	4.60345016535518e-56	7.1757752312743e-55	116.406043133583	BMP5	down
DHDDS	-1.15008341224502	8.484821823487	-16.4450104019071	4.67876956466022e-56	7.28675037755416e-55	116.389883889412	DHDDS	down
SIGLEC8	-2.36324116063169	4.10665356670919	-16.438627903802	5.11645402384236e-56	7.96138277665902e-55	116.300842508313	SIGLEC8	down
CFD	-3.19612145640103	8.08300852485572	-16.4276891331875	5.96358105745785e-56	9.27137368448618e-55	116.148293277862	CFD	down
ZSWIM4	1.56141330142325	5.6610414676729	16.4241407394559	6.26735970528349e-56	9.73507825461845e-55	116.098823535768	ZSWIM4	up
FER1L4	2.79303882754079	6.72239194221137	16.4235938004142	6.31553616445573e-56	9.80129035153363e-55	116.091199077987	FER1L4	up
TMEM171	-2.43598557316066	7.48342037011445	-16.4212547580388	6.52576850344015e-56	1.0118665280005e-54	116.058594282366	TMEM171	down
PPP1R16B	-1.93234851647715	6.3318523230995	-16.4148622209473	7.13659918534471e-56	1.10560945800327e-54	115.969502836968	PPP1R16B	down
ADCY9	-1.42083051520533	7.81176488843656	-16.4112801002158	7.50346933346358e-56	1.1614265722901e-54	115.91959016723	ADCY9	down
SLCO4A1-AS1	3.21171624746694	6.71523697803702	16.409565223863	7.68569831422617e-56	1.18859122528501e-54	115.895698061521	SLCO4A1-AS1	up
ADAM33	-2.50585265262118	6.13933412948577	-16.3985886769626	8.96126732289491e-56	1.38464516351397e-54	115.742811268055	ADAM33	down
SMYD5	1.21711920576664	8.52570698999038	16.3976584491758	9.07861188928639e-56	1.40155038965635e-54	115.729857880527	SMYD5	up
MALL	-2.47362403148599	8.66385919237148	-16.3896607550225	1.0152820078812e-55	1.56601707783317e-54	115.61851148285	MALL	down
OSR1	-2.94311250705718	4.19036336789888	-16.378186498365	1.19189291177877e-55	1.83682554231456e-54	115.458829653212	OSR1	down
MIER3	-1.86000113317583	7.78749938863295	-16.3775200715532	1.20304400871574e-55	1.85239409223441e-54	115.449557708935	MIER3	down
GFI1B	-2.2189419946617	4.19711140210717	-16.3702115645908	1.3323748799412e-55	2.04974501347051e-54	115.347892346396	GFI1B	down
POPDC2	-2.22280612745333	5.28814488791933	-16.36778827635	1.37824648515864e-55	2.11846920577778e-54	115.314190082012	POPDC2	down
RIT2	-1.02128058517301	1.86685099665589	-16.3655740529065	1.42153572000744e-55	2.18310803052621e-54	115.283398473069	RIT2	down
IRAK2	1.87896230050088	6.55912813415109	16.3635320025065	1.46265933968225e-55	2.24431160713538e-54	115.255003735611	IRAK2	up
TMEM108	-1.60261079694609	4.44048845678843	-16.3632791685871	1.46783283456206e-55	2.25029476486116e-54	115.251488249255	TMEM108	down
TCN2	-1.77041805461406	7.97464300704257	-16.3612850002115	1.50928214099194e-55	2.31183277467984e-54	115.223762006241	TCN2	down
RUNDC3B	-2.6924852291463	4.98081469753296	-16.3572014199308	1.59783719900126e-55	2.44535552613183e-54	115.166992670588	RUNDC3B	down
TTLL6	-2.50118499720032	5.7022068946578	-16.3496140596989	1.77635405119013e-55	2.71620683100164e-54	115.061540652318	TTLL6	down
DCAF13	1.43442681424122	8.38410174082282	16.3479956905736	1.81693205257332e-55	2.77585094987002e-54	115.039052377764	DCAF13	up
GNA11	-1.38845491641071	10.0586666808125	-16.3437324609535	1.92830388835758e-55	2.9434550537842e-54	114.979819540833	GNA11	down
CHPF	1.69328403794595	9.84170880378982	16.3418600163109	1.9793460328065e-55	3.01875909200308e-54	114.953807425376	CHPF	up
ZNF749	1.30539180263247	5.23118400531743	16.3354545120625	2.16436068593999e-55	3.29808231875636e-54	114.864837564768	ZNF749	up
FIRRE	3.39719509996365	4.76158677549739	16.3345420780442	2.19208193162772e-55	3.33744474090321e-54	114.852166215181	FIRRE	up
CHRNA3	-2.63508177320646	5.48676185116562	-16.3338121410787	2.21451324714981e-55	3.36869237363591e-54	114.842029635106	CHRNA3	down
MMP3	4.79150042339767	8.81344404496862	16.3333720001795	2.22814943224023e-55	3.38651868526633e-54	114.835917584822	MMP3	up
SLC2A13	-1.76176095722924	6.51511911450975	-16.3203939745491	2.67013166447698e-55	4.05478893605571e-54	114.655749151819	SLC2A13	down
DNAJB5	-1.9131346509356	6.2922357424313	-16.3192757402175	2.71207758243848e-55	4.11494864118951e-54	114.640229878729	DNAJB5	down
CLDN5	-2.24642750084329	7.21376988405184	-16.3158490187762	2.8447517604419e-55	4.31254599494974e-54	114.592677206561	CLDN5	down
PLK1	1.65870805103324	8.91568043435169	16.312935662535	2.96262588617483e-55	4.48738728779877e-54	114.552254022979	PLK1	up
RAE1	1.38182308208728	9.0413675818772	16.3111186082354	3.03859641468051e-55	4.59851339157434e-54	114.527044731392	RAE1	up
B3GALT4	-1.5097637782936	6.83218943158182	-16.3022877374763	3.43638955845702e-55	5.19606814999225e-54	114.404555823822	B3GALT4	down
CLCNKB	-1.79574195880492	3.81904161437509	-16.300034893463	3.54592496345279e-55	5.35710699568347e-54	114.37331512595	CLCNKB	down
RASD2	-2.37606452616852	6.47058028042162	-16.2949049467472	3.80850924013958e-55	5.74889587094916e-54	114.302188305394	RASD2	down
RGS13	-2.91147864857156	3.18457311140232	-16.2931379508102	3.90337323127696e-55	5.88706017400362e-54	114.277692509647	RGS13	down
SUV39H1	1.4538090822197	7.8602002253342	16.292308791137	3.94869645377021e-55	5.95033515955935e-54	114.266198544598	SUV39H1	up
LINC00582	-1.72789138676918	3.66742578958229	-16.2901609736278	4.06855421954534e-55	6.1257234502464e-54	114.236427010831	LINC00582	down
ABHD3	-1.80790459144325	9.48067556278903	-16.2862205470457	4.29795664278789e-55	6.46560581501507e-54	114.181814762007	ABHD3	down
KLB	-2.07478377040818	4.20189165933499	-16.285581423999	4.33636152599293e-55	6.51782816260095e-54	114.172957726116	KLB	down
RIOK3	-1.48120403636416	9.25534415262118	-16.2805194553672	4.65287076380583e-55	6.98761484350126e-54	114.10281704802	RIOK3	down
PAMR1	-1.76358964298671	7.04663916958123	-16.2682868405172	5.51607208162892e-55	8.27692005383589e-54	113.933380274529	PAMR1	down
UCN3	-3.25322446372997	5.09333364559716	-16.2609486213987	6.10869702032276e-55	9.1583784444754e-54	113.831779878902	UCN3	down
GPX3	-2.60421008537498	8.50752698058285	-16.257889744681	6.37409222014532e-55	9.54816307887927e-54	113.789438104266	GPX3	down
SLCO2A1	-2.18097478285898	8.1481208338676	-16.2527190945006	6.84910247474312e-55	1.02510168480032e-53	113.717877349361	SLCO2A1	down
SUPT4H1	2.41587543880346	5.87987800743663	16.2425671079278	7.88680843095057e-55	1.17941510329397e-53	113.577422503908	SUPT4H1	up
SPNS3	1.88771021986645	5.90706803615666	16.2421513506015	7.93249550800225e-55	1.18524368161445e-53	113.571671731465	SPNS3	up
ANKRD16	1.2838497559783	7.21794314872204	16.2329358564646	9.01574462191146e-55	1.34595998112915e-53	113.444229245972	ANKRD16	up
C9orf116	1.83669017728462	5.55899668518338	16.2318293865829	9.15534718066408e-55	1.36564684592659e-53	113.428931128505	C9orf116	up
BICD1	1.70080665562311	6.62948639602472	16.2310736595359	9.25193326150961e-55	1.37888939520271e-53	113.418482824129	BICD1	up
ATAD3B	1.52369365602632	8.32874738425566	16.2309065690609	9.27342509386654e-55	1.38092715499812e-53	113.416172760996	ATAD3B	up
DHRS11	-2.27457467222102	8.74585013415026	-16.2227710331837	1.03823247614487e-54	1.54475347609052e-53	113.303717424306	DHRS11	down
TTYH3	1.56442168769578	10.2597339807364	16.2220100494838	1.04925778076545e-54	1.55984357458743e-53	113.293200581529	TTYH3	up
BFSP1	1.94903045176282	5.83089054266701	16.2213144704472	1.05943755563371e-54	1.57365236922178e-53	113.283587939391	BFSP1	up
KANK2	-1.55915683941934	8.49488719963641	-16.2200671919291	1.07793861695962e-54	1.59978772387595e-53	113.266351744053	KANK2	down
GPT2	1.82126044204313	9.05196304258596	16.2183781559944	1.10350674921064e-54	1.6363587487665e-53	113.243012372649	GPT2	up
NUFIP1	1.62940567878081	7.64127914829894	16.2166164221032	1.13081970706566e-54	1.67545359450391e-53	113.218670274042	NUFIP1	up
MAPT	-2.44345786797288	5.06958534110055	-16.2120392871316	1.20497226356642e-54	1.78382356637439e-53	113.15543613573	MAPT	down
CEND1	-1.89531576532967	5.09849537734656	-16.2109286620776	1.22368408196896e-54	1.81000708305309e-53	113.140094500278	CEND1	down
SGK1	-2.24259571187505	9.71227509913489	-16.2089288906722	1.25810957327684e-54	1.85937014005375e-53	113.112472496732	SGK1	down
VEGFA	1.6000681457454	10.357959606261	16.2022666447546	1.37991644622179e-54	2.0376843107628e-53	113.020467023479	VEGFA	up
ZNF7	1.23787967586832	6.73590969989102	16.2001287094282	1.42144342269164e-54	2.09725248856785e-53	112.990947835283	ZNF7	up
LRRC36	2.74561494017854	6.35145999374087	16.1988308893899	1.44725737576431e-54	2.13355697106623e-53	112.973029739896	LRRC36	up
THRB	-2.91478092386442	6.15451870196062	-16.1984435417063	1.45505198520188e-54	2.14325880822773e-53	112.967682096975	THRB	down
ADRB2	-2.0987614381253	4.4949516592563	-16.1904146894779	1.62638062137066e-54	2.39362567950226e-53	112.85685771711	ADRB2	down
CD79A	-3.14502945372271	6.93392312126348	-16.179731562723	1.88591427614996e-54	2.77328326653493e-53	112.709455795759	CD79A	down
HSD17B2	-3.71321900018578	7.33617175122692	-16.1788086921648	1.91018373688091e-54	2.80663518943875e-53	112.696725583666	HSD17B2	down
B9D1	1.45423566901383	7.09649584970837	16.1679337205315	2.22073381841977e-54	3.26021446110653e-53	112.546753243412	B9D1	up
PDPN	2.02785411925774	7.44309432638295	16.1669112505622	2.25240183355911e-54	3.30395920120327e-53	112.532656435514	PDPN	up
HDAC9	-2.15394630805729	5.48817233712352	-16.1661168033994	2.27731795177453e-54	3.33773546442241e-53	112.521703815948	HDAC9	down
EIF4E3	-1.98046521873507	7.51220941856986	-16.1649672600157	2.31385809901196e-54	3.3884782658914e-53	112.505856347069	EIF4E3	down
CADM3-AS1	-2.24334067224542	3.44135588754396	-16.1625007981544	2.39424294021586e-54	3.50329118203415e-53	112.471856682318	CADM3-AS1	down
MPP2	-1.87989577248316	5.67741529817927	-16.1562317290693	2.61131148034169e-54	3.81774603098631e-53	112.385455363893	MPP2	down
MYC	1.95313207312002	11.8743120019146	16.1537396791896	2.70295220736886e-54	3.94845648753859e-53	112.351116110396	MYC	up
CREB3L3	-2.99236692662504	4.39328224173821	-16.1532216372395	2.72240108474772e-54	3.97358062460574e-53	112.343978210453	CREB3L3	down
ZNF229	-1.89392393418087	3.47824089466693	-16.1527626236903	2.73975038810531e-54	3.99560128854895e-53	112.337653775217	ZNF229	down
NPAS4	-1.68087555017049	3.08979780539455	-16.1481828182736	2.91900463488418e-54	4.25350997167405e-53	112.274558710074	NPAS4	down
TACSTD2	3.61413185992649	7.07229230836654	16.1469444907266	2.96944965991659e-54	4.32345016024623e-53	112.257500690655	TACSTD2	up
ADAMTSL5	1.72482415133501	6.47287813443727	16.1416117271152	3.19680608133498e-54	4.65064186181689e-53	112.184052191137	ADAMTSL5	up
FBXO32	-2.02264428970532	7.58467703035243	-16.1362205966608	3.44429045442621e-54	5.00655256918693e-53	112.109817238954	FBXO32	down
B3GALT5	-3.45689145025678	7.19012498138005	-16.1329176738555	3.60525546437939e-54	5.23621848325693e-53	112.064345215682	B3GALT5	down
DXO	1.26627159285705	7.72984494070505	16.1317768506772	3.66257725960128e-54	5.3151008201987e-53	112.048640796193	DXO	up
FBXL22	-1.77579678570014	4.59392542245239	-16.1306371864644	3.72074791482842e-54	5.39508447650121e-53	112.032953115245	FBXL22	down
RRP9	1.53364561086606	8.74818473484018	16.1257587831133	3.98034065942591e-54	5.76675934258581e-53	111.96580988565	RRP9	up
FLVCR2	-1.72000572323439	6.46493034241892	-16.1187232022667	4.38683229102453e-54	6.35047910588395e-53	111.869001950057	FLVCR2	down
MAP6	-1.95625560209497	5.15618976376396	-16.1166154535746	4.516481069844e-54	6.53280689389966e-53	111.840005644784	MAP6	down
JMJD4	1.27602514514427	6.80411635827293	16.1146862596929	4.63849172304052e-54	6.70379724391314e-53	111.813468071222	JMJD4	up
GET4	1.97654291490855	6.93058976790851	16.1132159653928	4.73368100654205e-54	6.83577598172846e-53	111.793244531058	GET4	up
SEMA3G	-2.12924979725262	6.30375884533059	-16.1071601570816	5.14670989707434e-54	7.42614734413643e-53	111.709962134148	SEMA3G	down
RBM28	1.2486203110576	8.99876227311034	16.1041129787532	5.36793256390898e-54	7.73902506213849e-53	111.668064251685	RBM28	up
CSE1L	1.55888789632742	10.4334892613703	16.0982964099245	5.81686303429125e-54	8.37941419646149e-53	111.588103582044	CSE1L	up
ATXN7L2	1.40374123386349	5.67166187994206	16.0974944263721	5.88162885204147e-54	8.46580661417314e-53	111.577080278171	ATXN7L2	up
RASGRP2	-1.63355707143114	5.77183087440933	-16.0959745180604	6.00635068666072e-54	8.63828660237092e-53	111.556190130077	RASGRP2	down
GDNF	-1.96861348693481	4.79642535954305	-16.0926220013053	6.29085360648566e-54	9.04009483678953e-53	111.510116915589	GDNF	down
CTPS1	1.37782767533837	8.87708722004255	16.0870797837287	6.79093621928561e-54	9.75079061534985e-53	111.433965833657	CTPS1	up
COL4A6	-2.66791869291638	4.25336762996612	-16.084144065256	7.07168824586984e-54	1.01456609350371e-52	111.393636057413	COL4A6	down
ADORA3	-2.06921325005443	5.00626486405297	-16.0840399285747	7.08185687768283e-54	1.0152002785451e-52	111.392205563376	ADORA3	down
MCHR2	-1.137136667034	3.07445596775182	-16.0755246959937	7.96462017393391e-54	1.14082041274815e-52	111.275256613794	MCHR2	down
SYNDIG1L	-1.73074528095997	3.51822933383239	-16.0724197210767	8.31310776913129e-54	1.18977144498078e-52	111.232623542339	SYNDIG1L	down
SETBP1	-2.30866606191455	6.19994435667867	-16.0704514515535	8.54184621579276e-54	1.22151859123171e-52	111.205601107044	SETBP1	down
GTPBP4	1.17626280175321	9.286528202569	16.0610600830843	9.72264589512725e-54	1.38925282486927e-52	111.076699032772	GTPBP4	up
PLEKHS1	2.46923597451816	7.02230659044653	16.0562110322473	1.03946556109126e-53	1.48407447651033e-52	111.010163877932	PLEKHS1	up
RRS1	1.4566510286293	9.51993193652554	16.0495375101367	1.13958484237579e-53	1.62570338458795e-52	110.918617969766	RRS1	up
TMEM255A	-2.52105984512885	3.81701991234322	-16.0432084587436	1.24340044230722e-53	1.77237249488199e-52	110.831822397826	TMEM255A	down
PLAU	2.18057214258847	9.04379354572934	16.0417494576071	1.26863938010429e-53	1.80689033000176e-52	110.811817343483	PLAU	up
VSNL1	2.97003604337955	8.43204486160977	16.0408362809804	1.2846953960105e-53	1.82828407646587e-52	110.799297004445	VSNL1	up
WDR12	1.18595379600582	8.3636731201717	16.0388379965391	1.32054053095196e-53	1.87778311732227e-52	110.771900786126	WDR12	up
UGDH	-1.70172217215748	9.85405264627631	-16.036077735932	1.37169923220948e-53	1.94896059051099e-52	110.73406196122	UGDH	down
GPR157	1.53611478735076	7.74510589547995	16.034892304927	1.3942719943509e-53	1.97944032895749e-52	110.717812989401	GPR157	up
SMKR1	2.80392978635122	4.9910431760638	16.0139667701185	1.85958817004563e-53	2.63792664025509e-52	110.431122467908	SMKR1	up
UGT2A3	-4.95922042549295	5.82615259289281	-16.0128785309918	1.88763446710844e-53	2.67556278680595e-52	110.416220315504	UGT2A3	down
KRT23	5.4975684880971	8.08770178758954	16.0099731427682	1.9645953895449e-53	2.78241533077406e-52	110.376437975363	KRT23	up
NOS1	-2.90642433979049	4.01389706643513	-16.0091977770411	1.98565760004022e-53	2.80999189698e-52	110.365822064689	NOS1	down
MOGAT2	-3.52684884470243	7.25959403471555	-16.0064900614153	2.06099172366955e-53	2.91426539885732e-52	110.328752276316	MOGAT2	down
HELLS	1.85628641671231	7.40439299876274	16.0030468223244	2.16091796607653e-53	3.0531177759102e-52	110.281619297806	HELLS	up
NAA10	1.52597486365127	9.14764295657093	15.9995844095784	2.2662701137399e-53	3.19940819174743e-52	110.234231133263	NAA10	up
FKBP2	1.92554469166689	6.37377412570191	15.998634766084	2.29604955598103e-53	3.23886032014225e-52	110.221235152831	FKBP2	up
DNASE1L2	2.03566403504525	5.1921400256314	15.9957422108909	2.38918073036079e-53	3.36754356575434e-52	110.1816535843	DNASE1L2	up
LINC00307	-0.692575324230246	1.84085937859874	-15.9910276957567	2.54911030071118e-53	3.5900986460016e-52	110.117151329938	LINC00307	down
BCAS1	-2.98271959019096	8.20705354044414	-15.9905954937459	2.56429525463825e-53	3.60860705116861e-52	110.111238778821	BCAS1	down
MYL9	-2.47838372426596	9.57236050842886	-15.9874608470919	2.67715963945546e-53	3.76443601850501e-52	110.068360016428	MYL9	down
EIF5A2	1.68292720429619	6.52687954199256	15.9865156046088	2.71215538658892e-53	3.81061068278019e-52	110.055431239607	EIF5A2	up
GYPC	-1.82371994931058	7.6607464245576	-15.9724757320518	3.28899614513928e-53	4.6174054784821e-52	109.863461658055	GYPC	down
HIF3A	-2.32495830117088	5.07840204656082	-15.9719790067179	3.31150499879981e-53	4.64531292961108e-52	109.856672047613	HIF3A	down
ARL4D	-1.92093058025387	5.56882482246579	-15.9716940708565	3.32448595521045e-53	4.65982114721999e-52	109.852777400715	ARL4D	down
ANKRD35	-1.79997305598679	5.09402210422932	-15.9712920145419	3.34288894663076e-53	4.68190021304091e-52	109.847281976648	ANKRD35	down
PGAM5	1.19608412901534	8.34410108865981	15.9642926901877	3.6800340601448e-53	5.15000646087301e-52	109.751628943106	PGAM5	up
MAOB	-2.76955236310556	5.81457095391157	-15.9637681336814	3.7066255784721e-53	5.1831127744573e-52	109.744461537202	MAOB	down
PNO1	1.24342331967275	8.57373288976934	15.9603353332721	3.88543676097464e-53	5.4288527401561e-52	109.697560773441	PNO1	up
RTEL1	1.6779161906502	5.76796759681376	15.9592006285338	3.94641309298795e-53	5.50969182887432e-52	109.682059408288	RTEL1	up
LINC01354	-1.93952824615839	2.36185548056534	-15.9517715606446	4.36988974536004e-53	6.09609974666696e-52	109.580589248484	LINC01354	down
TLR3	-2.13112203741088	6.46986671833874	-15.9512557027535	4.40092336768092e-53	6.13454677163478e-52	109.573544637619	TLR3	down
GALK1	1.63548711768259	7.35375841743861	15.9494240531879	4.51289946737043e-53	6.28567172659536e-52	109.548532746303	GALK1	up
SLC39A1	1.46393990875643	5.99912884499208	15.9460017486588	4.72978386586661e-53	6.58256208471791e-52	109.50180532727	SLC39A1	up
NEU4	-2.76860424635056	7.2671734327119	-15.9454130830082	4.76812341785092e-53	6.63069509312323e-52	109.493768532276	NEU4	down
RSPO1	-2.24242270854993	3.94526971178666	-15.9428221191015	4.94058782058573e-53	6.86512364275096e-52	109.45839774893	RSPO1	down
AP1S3	1.89960191897528	6.2264707145481	15.9378465984163	5.28940255997033e-53	7.3440360543739e-52	109.390485463724	AP1S3	up
UBE2S	1.83237740569736	9.54882663831666	15.9339250044671	5.58154131730577e-53	7.7435664732865e-52	109.336969178149	UBE2S	up
ACTR5	1.28325465961936	7.81715830725685	15.9331314674567	5.64258404372079e-53	7.82210963863053e-52	109.326141266984	ACTR5	up
ATP6V1C2	2.43310970957413	6.01712009883089	15.9320183255083	5.729335356705e-53	7.93614052821702e-52	109.310952955131	ATP6V1C2	up
MFAP2	2.5451653628418	8.17161390710831	15.9247737261344	6.3273408215042e-53	8.75761490976377e-52	109.212122218082	MFAP2	up
PALM	-2.17104831531226	7.03877534491208	-15.914301786335	7.30334096479668e-53	1.01005720265681e-51	109.069320855648	PALM	down
LZTS3	2.15315907191323	8.97252095349288	15.9086450717698	7.89155930627546e-53	1.09055421680854e-51	108.992210562458	LZTS3	up
CASP7	-1.51374464130673	9.85275825408903	-15.905714536986	8.21462585388526e-53	1.13431201880741e-51	108.952270268431	CASP7	down
NPHP4	1.24683325672417	7.09153073710497	15.9026328590399	8.56858284425396e-53	1.18226360634663e-51	108.910275712405	NPHP4	up
KIF24	1.44525815077234	5.55663323916587	15.9005701604859	8.81395374199663e-53	1.21516968803593e-51	108.882170211902	KIF24	up
CNN1	-3.57695873658533	8.60606493655707	-15.8949693184374	9.51610990033289e-53	1.31095177027909e-51	108.805868532256	CNN1	down
CDKN2A	2.50103012346897	6.30604798463073	15.8943165097132	9.60149559388156e-53	1.32168366082262e-51	108.796976404876	CDKN2A	up
PRELP	-3.25097336373476	7.11893665760725	-15.8937130817191	9.68110143324282e-53	1.33160383498833e-51	108.788757141187	PRELP	down
TUB	-2.08754923132645	5.55190803779084	-15.8932892561847	9.73740659972425e-53	1.33830613196677e-51	108.782984367298	TUB	down
CEBPB	1.48688489089752	11.0022468194841	15.887088610975	1.05994784078599e-52	1.45565620654132e-51	108.698540209143	CEBPB	up
IGFBP6	-2.29318282411306	7.49207294147816	-15.8844721220809	1.09856898897672e-52	1.50752345876595e-51	108.662914339369	IGFBP6	down
KLK10	3.85503369510703	7.10875503222345	15.8707238245742	1.32576686799476e-52	1.81788576519065e-51	108.475787754611	KLK10	up
TP73-AS1	-1.64946752341692	5.82052199480215	-15.8646819874741	1.4398883912966e-52	1.97283699601934e-51	108.393589629456	TP73-AS1	down
TRIM9	-2.42564591896097	4.06355126320415	-15.8612693085982	1.50862293858473e-52	2.06541005568566e-51	108.347170635165	TRIM9	down
BIRC5	1.58786732331645	9.11654682541373	15.856937483158	1.60059934345634e-52	2.18963477961134e-51	108.288259774941	BIRC5	up
SYNE3	-1.6485762749759	5.79735292743874	-15.853614941806	1.67491521569417e-52	2.28952613191756e-51	108.243082526183	SYNE3	down
ARHGEF37	-1.65628814505804	7.2995564905757	-15.8530138692663	1.68872229270288e-52	2.30661441697027e-51	108.234910348531	ARHGEF37	down
CNTN3	-3.6462656036351	4.28961657581199	-15.8523585650415	1.70390440020702e-52	2.32555298393015e-51	108.226001090069	CNTN3	down
FOXS1	1.83818706716838	5.53763183286814	15.8453712720767	1.87449296989116e-52	2.55640311515427e-51	108.131021001023	FOXS1	up
UTP14A	1.54647058286428	8.18149264862797	15.8415272964208	1.97549184098783e-52	2.69206492312392e-51	108.078781628602	UTP14A	up
C2orf81	1.59086494317719	5.53654166597627	15.8395497771032	2.02954497055418e-52	2.76359242289571e-51	108.051910809846	C2orf81	up
STC1	2.44530632073986	7.34693992741808	15.8387613025041	2.05150579287474e-52	2.79134389891839e-51	108.041197572953	STC1	up
NDE1	1.15370959662479	8.0410669594158	15.8381479091902	2.06875386452001e-52	2.81264526568806e-51	108.032863481337	NDE1	up
MYEOV	3.12721911300684	8.08940007028241	15.8370669924122	2.09950078431936e-52	2.85225256552802e-51	108.018177774715	MYEOV	up
SFTA2	3.73261590584307	4.89980493499885	15.8369148264389	2.10386559732328e-52	2.85598542000972e-51	108.016110453195	SFTA2	up
OMD	-3.67402305972109	3.69024375264508	-15.8366865708097	2.11042997323017e-52	2.86269614110738e-51	108.013009406993	OMD	down
INTS7	1.11647663842504	7.63557474652595	15.8308233203802	2.28622951626858e-52	3.09877969967916e-51	107.933363157342	INTS7	up
LIMS2	-2.13555884296887	7.73784830638027	-15.8295104887342	2.32755068550287e-52	3.15236753502041e-51	107.91553258054	LIMS2	down
FANCI	1.50449848085299	8.62937858140991	15.8272365711001	2.40089075086539e-52	3.24920548283783e-51	107.884651262988	FANCI	up
ADAMTS4	2.04783043328074	7.06836329792866	15.8248661032275	2.47979774553626e-52	3.35342327595068e-51	107.852462114139	ADAMTS4	up
TIGD1	1.79306121547988	6.71788962799867	15.8228022953711	2.55059848526768e-52	3.44652791494357e-51	107.82443998923	TIGD1	up
PRC1	2.26461348143997	6.7615229424695	15.8195438176153	2.66650720893412e-52	3.60039631628329e-51	107.780202120156	PRC1	up
UBE2T	1.57704904452853	9.14018451393611	15.8157718070121	2.80725374569749e-52	3.78754074887421e-51	107.729000565332	UBE2T	up
NBPF1	-1.50071000046104	8.26065807209785	-15.8148552982196	2.84255529780355e-52	3.83224191713806e-51	107.71656112841	NBPF1	down
SLC8A3	-1.76030386211493	3.90347612980295	-15.8095482566716	3.05584288091098e-52	4.11664691989083e-51	107.644540769034	SLC8A3	down
GIMAP1	-1.59543714880499	5.55137753423426	-15.8091473223198	3.07258977825373e-52	4.13605244464475e-51	107.63910050677	GIMAP1	down
CHCHD6	1.38721696313815	7.9198451589942	15.8076030219085	3.13795385850515e-52	4.22082277951709e-51	107.618146880703	CHCHD6	up
ATAT1	1.40770395255123	7.32504666221539	15.8022384395916	3.37597295105708e-52	4.53752346184315e-51	107.545369700337	ATAT1	up
NLGN4X	-2.28244458494414	4.50078729114011	-15.7987034726338	3.54256540715283e-52	4.75781350994115e-51	107.49742319848	NLGN4X	down
ASCL5	2.70537304420273	4.82713624578844	15.7975485633066	3.5987491794593e-52	4.82959796796585e-51	107.481760261471	ASCL5	up
SORD	1.53619035168323	9.03011397873757	15.7973153175566	3.61020340668807e-52	4.84129099206667e-51	107.478597070895	SORD	up
CARS2	1.14874301669579	7.95528606738229	15.7969870939726	3.62638337268219e-52	4.85929869081488e-51	107.474145883654	CARS2	up
TRIM59	1.68309112197341	7.16160310505281	15.7876280709074	4.11943259178228e-52	5.51579219131667e-51	107.347251908705	TRIM59	up
RANBP1	1.1182271565767	9.17246445385062	15.7833083345869	4.36901077650391e-52	5.8455378275633e-51	107.288701131642	RANBP1	up
SRCIN1	1.98065548991203	6.35260066130129	15.7778687604937	4.70483256712682e-52	6.29008690144033e-51	107.214988163462	SRCIN1	up
FENDRR	-2.09767581358533	6.71669973158953	-15.7771874370323	4.74866889495668e-52	6.34389117653782e-51	107.205756672517	FENDRR	down
CYS1	-2.3168728776896	5.09216189902322	-15.7584176556455	6.1303154631343e-52	8.18348461031102e-51	106.951550956494	CYS1	down
NBEAL2	1.41666029135612	9.05387803630007	15.7575864598674	6.20000730908471e-52	8.27026654726171e-51	106.940298810162	NBEAL2	up
RCSD1	-1.84378686282426	7.0197179240631	-15.7573452679336	6.22037753046193e-52	8.29117642003684e-51	106.937033802546	RCSD1	down
CNNM4	-1.44864765447371	9.34483581403353	-15.7558563408767	6.34761228291671e-52	8.45438767183952e-51	106.916879039333	CNNM4	down
GPR4	1.54992536270759	6.30170879091878	15.749551692476	6.91574995609318e-52	9.20414920682454e-51	106.831551756707	GPR4	up
ALKBH2	1.40042697103697	7.9969817656955	15.7468353516686	7.17589345656558e-52	9.54318180244011e-51	106.794796296337	ALKBH2	up
SLC5A6	1.82466393957575	10.1305579887291	15.7454003285649	7.31723931056246e-52	9.72383472263684e-51	106.775380494529	SLC5A6	up
TACR1	-2.33553294399824	3.68565678518567	-15.7448669637999	7.37047870482408e-52	9.78721988014271e-51	106.768164416277	TACR1	down
ARHGAP36	-1.79641130371343	2.0571725940653	-15.7417675619682	7.68758398313825e-52	1.02006326616232e-50	106.726235005741	ARHGAP36	down
FMO5	-2.16973909274155	6.97974465736887	-15.7362017337415	8.29154883665905e-52	1.09937720723901e-50	106.650954127773	FMO5	down
USP31	1.29168061228045	7.21342401344028	15.7207565016018	1.02267996500387e-51	1.35495505340835e-50	106.442149255929	USP31	up
DTYMK	1.24725033967347	8.01077564802253	15.7179846095837	1.06189866911005e-51	1.40586149888699e-50	106.404691531651	DTYMK	up
UCHL1	-2.58484859778708	6.06314522473862	-15.7164912167852	1.08364593369938e-51	1.43357833970523e-50	106.384512668175	UCHL1	down
EEF1E1	1.58727398517406	7.00759072719806	15.7163889621445	1.08515113323973e-51	1.43449507216668e-50	106.383131044394	EEF1E1	up
MSTO1	1.26704068005435	7.25745042048704	15.7085682349232	1.20666729647865e-51	1.59393800472022e-50	106.277479692751	MSTO1	up
KCNK2	-2.3951862393791	3.18721313953737	-15.7020803749229	1.31769892902205e-51	1.73930349667103e-50	106.189862990311	KCNK2	down
AICDA	-1.93533004601426	2.52907190504205	-15.698508840853	1.38310791277639e-51	1.8242769863737e-50	106.14164157021	AICDA	down
ITM2C	-2.28136332158522	11.8589084434238	-15.6958243681179	1.43439255434756e-51	1.89050797778598e-50	106.105402100731	ITM2C	down
KCNA3	-2.34283515891122	3.78582031807783	-15.6900285915446	1.55167033820836e-51	2.04355330671871e-50	106.02717632178	KCNA3	down
TRAF5	1.65578921921993	8.14149030021246	15.678987676569	1.80216572532005e-51	2.37168769559444e-50	105.87821438797	TRAF5	up
NEK2	1.67480084412619	8.2810441499392	15.6723489627104	1.97178496836149e-51	2.59297798408282e-50	105.788682530287	NEK2	up
ARHGEF25	-1.88680858543577	5.56370901818843	-15.6668728081468	2.12360885417137e-51	2.79055475993456e-50	105.714849917481	ARHGEF25	down
KRT6B	4.31872105484564	6.5604393624113	15.6512044453621	2.6254486947319e-51	3.4474386169264e-50	105.503703075588	KRT6B	up
STAP1	-2.31606618217566	3.68452492911396	-15.6505003951045	2.65058515912451e-51	3.47785917498499e-50	105.494218876304	STAP1	down
SCG2	-2.99232200915879	5.63818146482374	-15.6434535210196	2.91577590691066e-51	3.82297834387151e-50	105.399308031179	SCG2	down
NAT9	1.23571908536904	8.73688223447968	15.6398272445327	3.06238293116971e-51	4.01222143526619e-50	105.35047954848	NAT9	up
EFNA3	2.02024557783222	8.23213925964894	15.6348503221583	3.27562749552145e-51	4.2884252926912e-50	105.283477685799	EFNA3	up
CYP4B1	-2.3625983929693	3.90235762699637	-15.6280215948599	3.59249694379199e-51	4.6997843351341e-50	105.191570962578	CYP4B1	down
PMAIP1	2.14854117187722	7.90059877486399	15.6275578358919	3.61509230762208e-51	4.72584346742513e-50	105.185330358902	PMAIP1	up
HAND1	-3.9534672039956	4.29474262465511	-15.6271818145574	3.63351683258122e-51	4.74641573818172e-50	105.180270500856	HAND1	down
KIFC3	1.59274874900099	6.97027628419055	15.6264359722913	3.67033943215575e-51	4.79097300157448e-50	105.170234479701	KIFC3	up
PTPMT1	1.54304698370138	6.62919122844788	15.6236325975401	3.81210019638232e-51	4.97234132705378e-50	105.132515487693	PTPMT1	up
POU3F3	-2.21711776787213	3.00817176730939	-15.6199571231704	4.00625984780072e-51	5.22173838907812e-50	105.083069937511	POU3F3	down
CCDC57	1.21597822952226	7.46605871829255	15.617872810961	4.12071221057709e-51	5.36695415567861e-50	105.055033767192	CCDC57	up
RCN1	1.43152757528494	10.431893370244	15.6167065881181	4.18616679071702e-51	5.44818656528027e-50	105.039348035639	RCN1	up
CASC18	-1.74020789399223	2.83806567753073	-15.6163625466208	4.20567340190038e-51	5.46954329535808e-50	105.034720829189	CASC18	down
MTG1	1.42371956251174	7.45531511485302	15.6157972688046	4.23792065336361e-51	5.50742580272661e-50	105.027118251878	MTG1	up
SULT1B1	-3.18416967876217	8.61269861560768	-15.6155994618159	4.24926299979757e-51	5.51810542936947e-50	105.024457938122	SULT1B1	down
MRGPRX2	-1.02449012070691	2.59017358803545	-15.6111540369914	4.51229950934784e-51	5.8553799878466e-50	104.964677678809	MRGPRX2	down
POLR3E	1.07533997531297	7.48687908026568	15.6074999862906	4.74061536214617e-51	6.14713714470363e-50	104.915548715707	POLR3E	up
AHCY	1.62955029858026	11.8174619562183	15.6062675103573	4.820191969422e-51	6.24573810505957e-50	104.8989798685	AHCY	up
MFAP4	-2.61938525950907	8.1520992268188	-15.606091579002	4.83165929310201e-51	6.25600694834857e-50	104.896614804402	MFAP4	down
SHMT2	1.46339431041535	10.3074484195198	15.605877480685	4.84565104645472e-51	6.26952696933603e-50	104.893736683763	SHMT2	up
CA9	4.13705887304398	7.89718772239301	15.5963827000913	5.50849723409811e-51	7.12193042836067e-50	104.766127215282	CA9	up
FOXF2	-2.22612390372738	6.84714289942903	-15.5957561934973	5.55528513686307e-51	7.1771683103247e-50	104.757708968741	FOXF2	down
COMP	4.48880662136585	6.65567117399692	15.5913535176934	5.89544158093955e-51	7.61106679539279e-50	104.698557980004	COMP	up
ITIH5	-2.09939293034678	7.25212052673488	-15.5833508836688	6.56775794868495e-51	8.47283952751826e-50	104.59107166892	ITIH5	down
RAN	1.10178304674714	12.0125184752067	15.5775886521566	7.09867008664333e-51	9.15106659855532e-50	104.513701774771	RAN	up
KRT7	2.44197070511064	5.69633612040252	15.5745420868979	7.39643834714187e-51	9.52797211151514e-50	104.472803702183	KRT7	up
RAB27A	-1.67553636058359	8.60829606683747	-15.5736100801353	7.48999437594628e-51	9.64145704617983e-50	104.460293301088	RAB27A	down
GSTA1	-3.32391917097238	4.58430837207314	-15.5704717874115	7.81377751647742e-51	1.00509194987988e-49	104.418171736161	GSTA1	down
SLC22A23	-1.42247966176214	8.20361054054913	-15.5670058014281	8.18760071094745e-51	1.05241059793335e-49	104.371659083429	SLC22A23	down
INO80B	1.58803010446887	5.47808722408278	15.5631551904715	8.62384020023904e-51	1.10767739473761e-49	104.319993661276	INO80B	up
PALD1	2.08298472176411	8.3610241947653	15.559346038721	9.07816518352112e-51	1.16518514030644e-49	104.268893632133	PALD1	up
VPREB3	-2.38920137074755	4.44834345590983	-15.5560896330168	9.48542477447538e-51	1.21657288992019e-49	104.225215918673	VPREB3	down
TRHDE-AS1	-2.04904357010511	2.66376324866721	-15.5557318906369	9.53126098786352e-51	1.22156458858242e-49	104.220417974349	TRHDE-AS1	down
PRR19	1.57019183529694	5.02149884994844	15.5540202549749	9.75363964871764e-51	1.24915902709211e-49	104.197463085582	PRR19	up
ZBTB9	1.11780682233535	7.79540430797769	15.5510854987967	1.01470267908954e-50	1.29859884169568e-49	104.158109088145	ZBTB9	up
EZH2	1.45445016407982	8.84206847146785	15.5493725709799	1.03839016183901e-50	1.32795138654879e-49	104.135141847195	EZH2	up
TMEM97	1.58802315986005	9.89641105029074	15.5451934678046	1.098519451553e-50	1.4038315509318e-49	104.079115387956	TMEM97	up
RP9	1.23623581925941	7.15575877622453	15.5446131573515	1.10713891455676e-50	1.41382359869753e-49	104.071336415097	RP9	up
ZER1	-1.17228074192058	8.25009194820042	-15.5403999263584	1.17177306621473e-50	1.49528064468341e-49	104.014865015414	ZER1	down
MS4A2	-2.56364732323188	4.17578595699543	-15.539396781755	1.18770824299237e-50	1.51452095880782e-49	104.001421156541	MS4A2	down
CR2	-3.54051236087249	4.42959088377222	-15.5390684845069	1.19297007894165e-50	1.52013308543929e-49	103.997021546884	CR2	down
CIPC	-1.23634335268874	8.25684660518129	-15.5389912275866	1.19421169930413e-50	1.52061808373542e-49	103.995986213581	CIPC	down
PACSIN2	-1.07368186253892	9.3029335813966	-15.5341637068556	1.27440569770094e-50	1.62156188956025e-49	103.931299185288	PACSIN2	down
NPRL3	1.21294630719912	8.3238931357781	15.5333883589868	1.28777667786955e-50	1.63739552972312e-49	103.920911164312	NPRL3	up
ZBTB7B	-1.30949880312565	8.93962100633092	-15.5321215069053	1.30992519962037e-50	1.66435891730183e-49	103.903938836546	ZBTB7B	down
EMC3-AS1	1.74288091295081	6.04141896306191	15.521922570211	1.50263349692907e-50	1.90783682165811e-49	103.767337791594	EMC3-AS1	up
RPP40	1.66572175704673	7.64892417854113	15.5146816498587	1.65636009834183e-50	2.1015068747712e-49	103.670394946952	RPP40	up
GNL3L	1.22468466275794	8.18532435857814	15.5094056942286	1.7781489323702e-50	2.25440691274876e-49	103.599780121888	GNL3L	up
FLNC	-2.62669770189498	8.13999670017773	-15.5039828184647	1.91263333301725e-50	2.42317197233986e-49	103.527217062587	FLNC	down
LIMK1	1.242559697735	7.86399728696023	15.5033030706319	1.93019031975553e-50	2.44366245427974e-49	103.518122712635	LIMK1	up
CCDC68	-2.37853499637783	7.44137940329888	-15.5027106624078	1.94562236438132e-50	2.46143528490963e-49	103.510197116081	CCDC68	down
SCUBE1	-2.13597404441045	5.78195805303708	-15.499445100045	2.03292263608413e-50	2.57003913213184e-49	103.466512392547	SCUBE1	down
SLC9A2	-2.74054377376338	6.77900826446668	-15.4912199442539	2.27049917394902e-50	2.86833232554461e-49	103.356510863427	SLC9A2	down
MELK	1.58965216919339	9.18036572851706	15.4809745050847	2.6054708220397e-50	3.28915083545698e-49	103.219549863041	MELK	up
CDC6	1.90487072343572	8.21520044686613	15.4779111612447	2.71487686342032e-50	3.42481716320473e-49	103.178611889863	CDC6	up
VWC2	-2.14291502760104	2.53327098953025	-15.4758012075072	2.79288384954171e-50	3.52070818463641e-49	103.150418277204	VWC2	down
CLDN11	-2.3501281966599	4.40837263828519	-15.4753657319236	2.80925976740743e-50	3.53882573125411e-49	103.14459971578	CLDN11	down
COA1	1.09782740528175	7.60022345457398	15.4669587753982	3.14483801246963e-50	3.95873015953144e-49	103.032294396903	COA1	up
PDE3A	-2.53674052774577	7.45419743912778	-15.4567675805216	3.60561830462083e-50	4.53552883745787e-49	102.89621367893	PDE3A	down
NUDCD1	1.57866973967485	8.15879879102424	15.4492166473203	3.98987153292169e-50	5.0153111133758e-49	102.795429896957	NUDCD1	up
ADAMTS2	2.3664085169647	8.18057502211515	15.4484680476005	4.03012172983981e-50	5.06230297800148e-49	102.785440144182	ADAMTS2	up
HAPLN3	1.88793326504225	7.83840893763471	15.4475495897815	4.080057909108e-50	5.12138612173108e-49	102.773184187167	HAPLN3	up
GALNT6	2.06082808592126	9.27928322401921	15.4466290720306	4.13072473455119e-50	5.18130181370089e-49	102.760901274828	GALNT6	up
CCDC150	1.91553584904621	5.24477928857273	15.4359626014129	4.76559866990251e-50	5.97340227886077e-49	102.618612302556	CCDC150	up
NWD2	-2.44741326234709	3.12430461551332	-15.435641689824	4.78613631723983e-50	5.99489031906189e-49	102.614332504239	NWD2	down
NCAPH	1.4937454960852	8.24040658527638	15.4336486153193	4.91567841568919e-50	6.15278501059439e-49	102.587753560792	NCAPH	up
BCL2	-1.77084515931942	6.74414348243047	-15.4331961966184	4.94556707355332e-50	6.18581162082331e-49	102.581720611802	BCL2	down
CXCR5	-1.7365050330362	3.3669915137335	-15.4326432699676	4.98234172309247e-50	6.22739824285465e-49	102.574347576404	CXCR5	down
BCAR3	-1.42257936074436	8.05035145443118	-15.4291037502616	5.22429375735713e-50	6.52519462861983e-49	102.527154188165	BCAR3	down
SLC16A1-AS1	1.86820425610961	5.56356904310273	15.4161629555046	6.21287115991638e-50	7.75445353747585e-49	102.354678194877	SLC16A1-AS1	up
UBXN11	1.35414449572829	7.75297577327486	15.4085492448242	6.8794393331422e-50	8.58035155809495e-49	102.253251340852	UBXN11	up
PTP4A3	2.27042447769742	8.60803773017012	15.4078789280344	6.9414313744453e-50	8.65156100946214e-49	102.244323395338	PTP4A3	up
NCAPG2	1.45744038676672	8.84520322181938	15.4073242748514	6.99314729343349e-50	8.70987125171572e-49	102.236936186989	NCAPG2	up
CSNK1E	1.13087383811502	9.1290055770555	15.3996164457669	7.75285865207541e-50	9.64927671982409e-49	102.134298717711	CSNK1E	up
FBLIM1	-1.20292942326932	9.33084341631132	-15.3975554343815	7.96957924227919e-50	9.91202387309104e-49	102.106860636567	FBLIM1	down
XKRX	2.36548328796753	6.21953218061717	15.3953300061314	8.21037148183324e-50	1.0204318841707e-48	102.077236696528	XKRX	up
CCR2	-2.44539958857476	5.04323262889739	-15.3852650010442	9.39319036123964e-50	1.16661838938012e-48	101.943294736134	CCR2	down
CDHR5	-2.43473978201684	8.8115771045404	-15.3793882996635	1.01608026096839e-49	1.26106770828973e-48	101.865118998348	CDHR5	down
TNS1	-2.44960572986913	8.74448424594117	-15.3718112868563	1.12434475753234e-49	1.39445595244232e-48	101.764356801505	TNS1	down
AGTR2	-1.09162813512691	2.11524335359919	-15.3684954682564	1.17526872235457e-49	1.45659094073713e-48	101.720273110148	AGTR2	down
CD79B	-1.9823449623219	5.2980566491329	-15.3647676159705	1.2352697535345e-49	1.52988072350441e-48	101.670719744569	CD79B	down
ARID3A	2.2701961806873	8.27224770025891	15.3542050129999	1.42237152154759e-49	1.76037164975837e-48	101.53036154989	ARID3A	up
CIDEA	-2.267393988123	3.37253043708624	-15.3488907131272	1.52692780267875e-49	1.88845041478357e-48	101.459770649905	CIDEA	down
ANK3	-1.59994170355483	7.3895847715444	-15.3455524540611	1.59648733351547e-49	1.9730974665652e-48	101.4154370316	ANK3	down
ESPL1	1.43086456587204	8.58663555458172	15.3432573329664	1.64613386617845e-49	2.03303288185857e-48	101.384960858003	ESPL1	up
F12	1.96271981780269	7.2690056218512	15.3426366480107	1.6598224028241e-49	2.04850618143091e-48	101.37671955528	F12	up
CAPN10	1.23946414965247	7.67855498010057	15.3418311892715	1.67775515975841e-49	2.06919230981098e-48	101.366025235159	CAPN10	up
GCNT4	-2.15307254584665	4.67116110910524	-15.3400383549161	1.71836700581814e-49	2.11780039705193e-48	101.342222703982	GCNT4	down
DPP10	-4.10485236640044	3.58248444668327	-15.3394268219222	1.73244250500815e-49	2.13365879225585e-48	101.334104163323	DPP10	down
S100P	2.62850390165554	11.9708108565592	15.3389827256748	1.74273610967654e-49	2.14484058766532e-48	101.328208614414	S100P	up
POLR2D	0.952628044425108	8.46266865250972	15.3359045980577	1.81577812690091e-49	2.23317949158753e-48	101.287348716325	POLR2D	up
SUGCT	-2.08496556856564	6.06242428238999	-15.3253241663086	2.09090327404222e-49	2.5697594100807e-48	101.146946974654	SUGCT	down
VSIG2	-4.18500420407041	7.55754768517751	-15.3216662660264	2.19537988154589e-49	2.6962867933228e-48	101.098423341939	VSIG2	down
CNR2	-2.10620263738956	4.26307097241085	-15.3116205292957	2.50983998742984e-49	3.08035330215416e-48	100.965205925561	CNR2	down
ACOX1	-1.23795540778174	8.84679649503775	-15.3089728017492	2.59994568662707e-49	3.18872505357782e-48	100.930104829458	ACOX1	down
NGFR	-2.50229260197543	5.1586720137842	-15.3080177995484	2.63323065624327e-49	3.22730649687109e-48	100.917445394463	NGFR	down
DDX11	1.43224893631932	8.34198198891106	15.3015617822765	2.8696570678835e-49	3.51463338945149e-48	100.831880108685	DDX11	up
LDLRAD3	2.13126714769333	7.75688525343207	15.2973948939163	3.0333665535786e-49	3.71256318106388e-48	100.776668001213	LDLRAD3	up
ARHGAP39	1.50600694534131	7.09168949997617	15.2914631212877	3.28259244216266e-49	4.01481060394978e-48	100.698089835841	ARHGAP39	up
PPP1R14A	-2.35612096777992	6.48886780188711	-15.2910442368671	3.30094437834963e-49	4.03446219142096e-48	100.692541720314	PPP1R14A	down
MAD2L2	1.37989964463178	8.4104220351845	15.2807359940301	3.78622909991172e-49	4.62438396497517e-48	100.556044371942	MAD2L2	up
POLQ	1.81509037532093	7.28372384785824	15.267677292486	4.5043063373614e-49	5.49761950408706e-48	100.38322357215	POLQ	up
CHST8	-1.68666493746565	4.02520258624082	-15.2634354181911	4.76559308703841e-49	5.81250963468131e-48	100.327109305037	CHST8	down
NEU3	1.17560910118578	7.14949100248146	15.2590757158905	5.04988034734545e-49	6.1549990900254e-48	100.269448258427	NEU3	up
RCBTB1	1.36744135173571	7.00995797587836	15.2571426079778	5.18128265872959e-49	6.31080227833264e-48	100.243885009314	RCBTB1	up
LINC01352	-1.47416360605767	2.38488110945023	-15.2542607712928	5.38352587438041e-49	6.55261546984372e-48	100.205780268822	LINC01352	down
MOCS1	-1.61176352425229	6.21825562024369	-15.2540481126734	5.39875789425906e-49	6.56662969493865e-48	100.202968625072	MOCS1	down
CBFB	1.32935081218197	9.68428828391073	15.2510117046726	5.62098819813485e-49	6.83222798122916e-48	100.162826212796	CBFB	up
TBC1D30	1.54113122995686	6.11274081313554	15.2500910210637	5.69015553479333e-49	6.9115431155423e-48	100.150655601817	TBC1D30	up
CCDC113	2.06783167065479	6.75046215008965	15.2369139195807	6.7782547755455e-49	8.22754347703843e-48	99.9765252851157	CCDC113	up
LRRN4CL	-1.91322297580613	5.61008265720594	-15.2301703893583	7.4129331188279e-49	8.99174531673211e-48	99.8874549149927	LRRN4CL	down
GRB7	1.74797608677381	8.87683005089979	15.2286068830471	7.56834502234917e-49	9.17395617293814e-48	99.8668078390879	GRB7	up
CLIP3	-1.67472767449094	6.7624279427517	-15.2227670440652	8.17807874272579e-49	9.90624476510838e-48	99.789702901956	CLIP3	down
CD44	1.3308311332707	10.0220408896245	15.2200680216174	8.47618535553538e-49	1.02603090859568e-47	99.7540743417048	CD44	up
RELL1	-1.40058304630485	7.41814774203202	-15.2189851294416	8.59881210573819e-49	1.04016178492769e-47	99.7397808833158	RELL1	down
PPA1	1.28359397883961	12.7959035210481	15.2168518778503	8.84557639436391e-49	1.06927942984847e-47	99.7116255650058	PPA1	up
ACAA2	-1.46262928542	9.47704645001889	-15.2028046942091	1.06563286890827e-48	1.2872874211894e-47	99.5262989609435	ACAA2	down
ACKR1	-3.08670583212648	6.58954876869766	-15.2011993327205	1.08854795340847e-48	1.31407008921032e-47	99.5051272033048	ACKR1	down
RRP1	1.27865390405808	8.59620493275833	15.1999839815699	1.10622195598193e-48	1.33449357681673e-47	99.4891000570076	RRP1	up
CXCL8	3.89925019147424	9.65188791636065	15.197648487735	1.14099198848043e-48	1.37549894256333e-47	99.4583039499917	CXCL8	up
TLR10	-2.34238434953125	4.43052560589168	-15.1974446294932	1.1440781435851e-48	1.37827858757548e-47	99.4556160155686	TLR10	down
ZBTB7C	-2.79206734490031	7.18449636341054	-15.190444299293	1.25525469158123e-48	1.51118289761528e-47	99.3633305835809	ZBTB7C	down
COL27A1	2.16138056104979	7.44685928359837	15.1902079483824	1.25919054650619e-48	1.51488857233282e-47	99.3602153130546	COL27A1	up
TCL1A	-3.07509143593821	4.14542775702322	-15.189581118268	1.2696885428004e-48	1.52647851289298e-47	99.3519534259687	TCL1A	down
GPR88	-1.84763182224924	2.52369755918185	-15.1884036988516	1.28964398340028e-48	1.54941512862805e-47	99.3364352165974	GPR88	down
VAC14-AS1	1.96665769172674	3.80460616368815	15.1852063315093	1.34542498518696e-48	1.6153331518278e-47	99.294298867988	VAC14-AS1	up
F13A1	-3.11883507842137	7.44389918538204	-15.179118396197	1.45836570098485e-48	1.74974161991123e-47	99.2140873717973	F13A1	down
ANKZF1	1.12049236187825	8.96190935998016	15.1784005573013	1.47229045922073e-48	1.7652492736115e-47	99.2046310578726	ANKZF1	up
VMA21	1.20917589266999	8.0162846447794	15.1611916157443	1.84880001118906e-48	2.21517347337924e-47	98.9780309749501	VMA21	up
SCN3B	-2.18282559627719	4.020751361694	-15.1589373558798	1.90475302173003e-48	2.28066732995079e-47	98.9483618646814	SCN3B	down
MOB3B	-1.53156091880603	8.3061089609421	-15.1561196201696	1.97707027136904e-48	2.3656529852743e-47	98.9112812226655	MOB3B	down
E2F5	1.66330026552908	8.01042447116784	15.1527789059793	2.06636188672723e-48	2.47082039820511e-47	98.8673249089273	E2F5	up
SV2B	-2.34231318310853	4.52138076660568	-15.152057760958	2.08615802208644e-48	2.49280357429423e-47	98.8578371937345	SV2B	down
RAD18	1.33518605267063	7.30808374732496	15.1502670556232	2.13613562262006e-48	2.5507972434816e-47	98.8342792915191	RAD18	up
RBL1	1.62927750126117	6.72078116209309	15.1452351699873	2.28305015632079e-48	2.72438843316091e-47	98.7680925292061	RBL1	up
LRP5L	1.51715611332491	6.50424434110151	15.1435983708907	2.33297639227354e-48	2.78208616231891e-47	98.74656643468	LRP5L	up
SLC19A1	1.3709861607364	7.04695432232194	15.1434652565207	2.33708420769811e-48	2.78510419650178e-47	98.7448158783525	SLC19A1	up
CDH24	1.39641110171031	7.19684215405796	15.1426436176162	2.36259940552799e-48	2.81361214437153e-47	98.7340109461673	CDH24	up
UCKL1	1.30460594915949	8.77905570582324	15.1395251070911	2.46199308609397e-48	2.93000403595051e-47	98.6930050237072	UCKL1	up
NDRG2	-1.47890182834397	8.78500804010568	-15.1364391855762	2.56444799520538e-48	3.04987986823718e-47	98.6524337538383	NDRG2	down
GPIHBP1	-2.1544130111908	4.44887334444803	-15.1362146716198	2.57206570258935e-48	3.05688104801013e-47	98.6494822589672	GPIHBP1	down
TTC22	-1.45040497095182	7.57215564039251	-15.1335724466301	2.66342781559722e-48	3.16333548428128e-47	98.6147495913414	TTC22	down
DTD1	1.31817073099052	8.05917901273582	15.1249790414182	2.98352261273703e-48	3.54112855265784e-47	98.5018182057048	DTD1	up
CFL2	-2.15218622399038	7.01995444641497	-15.124312751572	3.00988607369335e-48	3.57002000990586e-47	98.493064046127	CFL2	down
FOXP2	-2.90733732033732	5.25951728704487	-15.1232680096416	3.05169201903176e-48	3.6171766945047e-47	98.479338104241	FOXP2	down
C5orf66	1.50872516173806	5.85525750318638	15.0988417488548	4.21227723885033e-48	4.98947205334243e-47	98.1586226031566	C5orf66	up
PITX1	1.81142329685854	8.25800447488531	15.0963561511685	4.35262806205958e-48	5.15226301635618e-47	98.1260083071665	PITX1	up
HOXD1	-2.22046266184765	3.75803987173704	-15.0928251517778	4.56005486200729e-48	5.39418144125323e-47	98.0796837945674	HOXD1	down
DDX19A	1.01172817584146	7.23465782762554	15.0866303000273	4.94804282090579e-48	5.84922250736393e-47	97.9984305515649	DDX19A	up
AFMID	1.21944520735895	7.51006813665606	15.0861263740409	4.9810142381717e-48	5.88426036524083e-47	97.9918220153594	AFMID	up
ACVRL1	-1.62858331610393	8.9264797946103	-15.0851896576889	5.04288544533934e-48	5.95336897393971e-47	97.9795382562734	ACVRL1	down
CALB2	-3.31148536855542	5.78347526969683	-15.0821425625033	5.24949522816815e-48	6.19314196557633e-47	97.939583654197	CALB2	down
LGALS2	-3.10401298053435	6.83179963485975	-15.0810756948617	5.323810529569e-48	6.27662334864607e-47	97.9255959146198	LGALS2	down
TRPC7	-1.81604226940134	2.90110646791812	-15.0808800946782	5.33754880973736e-48	6.28862238350711e-47	97.923031473029	TRPC7	down
DPH7	1.071958198186	8.31254194453404	15.0802882807804	5.37933125079374e-48	6.33362461468455e-47	97.9152725699002	DPH7	up
SLC9A5	1.39105141705464	5.21770380881748	15.0784559514262	5.5107724212483e-48	6.48406074161667e-47	97.8912514696357	SLC9A5	up
RND2	-1.86178103491959	4.06169173157747	-15.0653068774663	6.55271481284996e-48	7.70489322967665e-47	97.7189357429106	RND2	down
FGF14-AS2	-1.91262919363934	3.40782749686217	-15.0596990045537	7.05475651387048e-48	8.28969093755599e-47	97.6454796346367	FGF14-AS2	down
POLB	1.28709756322007	7.46398244618128	15.052678255221	7.73763128423029e-48	9.08605758715367e-47	97.5535451493595	POLB	up
AOC3	-2.64662100597362	7.83319388655545	-15.0519370233857	7.81346420297329e-48	9.16900938795424e-47	97.5438408056923	AOC3	down
CSRP1	-1.53498647177959	11.3232449498712	-15.045096207213	8.54922336054122e-48	1.00257525744036e-46	97.4542962819775	CSRP1	down
PSPH	1.71464339601701	7.42261133595088	15.0438484697365	8.69068183027821e-48	1.01848793500029e-46	97.4379669697067	PSPH	up
CYP2B7P	-2.41277130449134	4.62389896750438	-15.0432245314893	8.76229112800415e-48	1.02619909556818e-46	97.4298017800568	CYP2B7P	down
PPP2R2B	-1.97147884292424	4.21823064439505	-15.0347932774466	9.78959979122221e-48	1.14575296164861e-46	97.3194904763921	PPP2R2B	down
SHISA2	2.70429805028803	6.05367278352812	15.0322465080881	1.01228908035509e-47	1.18397598994379e-46	97.2861785294456	SHISA2	up
CRYAB	-2.33165457003253	7.50046838758159	-15.0296832724167	1.04697509573083e-47	1.22373442526156e-46	97.2526554236901	CRYAB	down
SIX1	2.37791522293158	4.33410252515549	15.0218429975701	1.16059285029069e-47	1.3556369265201e-46	97.1501432127055	SIX1	up
GLDN	-2.2180012105351	5.62484276213339	-15.0188000957042	1.20792722549507e-47	1.40999357101575e-46	97.1103677109363	GLDN	down
KRT1	-2.27861366975654	3.78057690113526	-15.015909010151	1.25468033919565e-47	1.46360036132988e-46	97.0725822205825	KRT1	down
CDK4	1.30509375879247	10.7743387580763	15.0148502513982	1.27224937313078e-47	1.48311525933087e-46	97.0587459582741	CDK4	up
PAPSS2	-1.96709434837455	10.0278748999682	-15.0115153320569	1.32920682621908e-47	1.54849088112501e-46	97.015168691029	PAPSS2	down
KY	-1.79657282999141	3.93881393918164	-15.009311432436	1.36823452008003e-47	1.59290638491322e-46	96.9863743557531	KY	down
TPSG1	-3.27669115188708	6.63930034988375	-15.0085514788938	1.38195514913237e-47	1.6078201507791e-46	96.976446156319	TPSG1	down
CKS2	1.54546704671681	10.527524522696	15.0084768168325	1.38331051293786e-47	1.60833752264619e-46	96.9754707749188	CKS2	up
CLDN16	2.37895615260075	4.86358616933136	15.0073972924904	1.40305610976282e-47	1.63022197069218e-46	96.9613683255726	CLDN16	up
PTK7	2.05183822571384	8.10480593607714	15.0044883992414	1.45767162718617e-47	1.69256664087673e-46	96.9233715197759	PTK7	up
VAMP2	-1.29575090843993	7.94757381579323	-14.9996378485596	1.5534926929405e-47	1.80264352496861e-46	96.8600243739352	VAMP2	down
CHEK1	1.49379649447569	7.865156188921	14.9967275702135	1.61397007841605e-47	1.87159064707196e-46	96.8220240599213	CHEK1	up
MPC1	-1.22503308732671	8.08680998109295	-14.9963474005418	1.6220415260064e-47	1.87971623299206e-46	96.8170604827681	MPC1	down
UGT1A1	-2.52293536960817	3.94644099370557	-14.994381187536	1.66443281180741e-47	1.92757691077579e-46	96.7913906722606	UGT1A1	down
CHAC1	1.89694842743139	7.07604076049224	14.992455294909	1.70702452870328e-47	1.97560682840292e-46	96.7662496841178	CHAC1	up
PIK3CG	-1.90238865214628	5.63028985411722	-14.9921078940447	1.71482220227905e-47	1.98333169053374e-46	96.7617148987765	PIK3CG	down
CRYBA2	-2.55988301834522	3.61866466109899	-14.9920377329241	1.71640132329666e-47	1.98385888551978e-46	96.7607990624465	CRYBA2	down
LINC00858	3.44865597743262	4.67183744356442	14.9912643374802	1.73390448176012e-47	2.00277874770212e-46	96.7507038864913	LINC00858	up
AGAP3	1.13468399838721	8.88878529713266	14.982760614348	1.93848800460785e-47	2.23762331041694e-46	96.6397297834988	AGAP3	up
TRMU	1.05994417424471	8.15324071158817	14.981257594288	1.97707139887945e-47	2.28067001800195e-46	96.620120141591	TRMU	up
PRDX6	-1.18966838252822	11.4795038199661	-14.9741949141276	2.16887087690461e-47	2.50028907030106e-46	96.5279941383224	PRDX6	down
EML1	-1.99867127456296	6.28643341387626	-14.9709703364498	2.26249792217662e-47	2.60652157883635e-46	96.485943290264	EML1	down
HHIP	-2.52214126755887	5.23947937117894	-14.9701043118383	2.28832212250646e-47	2.63455391170707e-46	96.4746508426601	HHIP	down
ANGPT2	1.77423886853332	6.47096278117802	14.9698293170095	2.29658352826059e-47	2.64234278127754e-46	96.4710651745928	ANGPT2	up
FAP	3.15815239509363	7.46766848424399	14.968297747266	2.34314156908414e-47	2.69415515960904e-46	96.4510958733354	FAP	up
PPOX	1.10814918999118	6.50314647247414	14.9587707479446	2.65462216192879e-47	3.05031112568798e-46	96.3269126226658	PPOX	up
CCL13	-3.10307159387164	5.3926706344758	-14.9574929913439	2.69942103143564e-47	3.09977079559069e-46	96.3102616925343	CCL13	down
CELA3B	-1.48096995448352	3.27186076420304	-14.956184408168	2.74608141012528e-47	3.15130239013792e-46	96.2932101452307	CELA3B	down
ARHGEF19	1.67504776110307	7.35769417403884	14.940732438512	3.36172993887743e-47	3.85529301626716e-46	96.0919464808285	ARHGEF19	up
FMO4	-1.66864370368666	6.75423445323715	-14.9387823754704	3.44861579525859e-47	3.95236882284633e-46	96.066557680758	FMO4	down
BHMT2	-2.06746376767118	4.18861749116741	-14.9382083551867	3.47461510851244e-47	3.97958349101415e-46	96.0590847066454	BHMT2	down
CCT6A	1.20496874573273	11.4420011124241	14.9334018476173	3.70012364851583e-47	4.23511884357991e-46	95.9965188072491	CCT6A	up
RCCD1	1.08108944111803	7.8667665603156	14.9308467467761	3.82587815719041e-47	4.37621982734067e-46	95.9632653745402	RCCD1	up
DCAF12L2	-1.78824928565731	2.48178152035484	-14.9288651637538	3.92632966697364e-47	4.48821412611142e-46	95.9374789204134	DCAF12L2	down
TRDN	-1.66658224705622	1.84195584694793	-14.9276147006733	3.99106659619542e-47	4.55926436969e-46	95.9212078827006	TRDN	down
BBS1	1.3638421752916	5.32490812423935	14.9240240218901	4.18292809894012e-47	4.77535185231943e-46	95.8744915726957	BBS1	up
LRP11	1.46176706288333	7.52217420766783	14.9237489966747	4.19799692205617e-47	4.7894588915009e-46	95.8709137185034	LRP11	up
C20orf194	-1.89557089839587	6.57597899105404	-14.9180656736693	4.52178416694602e-47	5.15553454954381e-46	95.7969892967304	C20orf194	down
GTF3A	1.71198069936985	11.1489536936938	14.9169133583402	4.59040630548742e-47	5.23039779104602e-46	95.7820033948106	GTF3A	up
SLC25A15	1.27962164278428	8.32001512596163	14.9165232933906	4.61386951498949e-47	5.2537427146505e-46	95.7769307814484	SLC25A15	up
LINC00955	-2.22031788210165	2.35740742618375	-14.9137291503638	4.78547277363005e-47	5.44563367622941e-46	95.7405971372146	LINC00955	down
C1orf109	1.15552810057469	7.89467358183141	14.9113515153695	4.93649352582752e-47	5.6138707121468e-46	95.7096835465886	C1orf109	up
DIO2	2.10261095082161	6.8365627141414	14.9019099049706	5.58453006763845e-47	6.34674295524857e-46	95.5869616194707	DIO2	up
HSPB7	-2.72286527106412	5.74648946055915	-14.9002766322676	5.70493445923547e-47	6.47941141379792e-46	95.5657382357997	HSPB7	down
PLD6	1.35145573079981	5.63546109293504	14.8952265064006	6.09383318192335e-47	6.91665731529231e-46	95.5001258897967	PLD6	up
MT2A	-2.27832357057365	10.6682446570804	-14.8922376116305	6.33632715835165e-47	7.18727514088944e-46	95.4613013172921	MT2A	down
FASN	1.52707587064773	9.70790947296998	14.8900850225477	6.51690244142088e-47	7.38735648382119e-46	95.4333436242586	FASN	up
GP2	-3.89366012305715	4.54702776871285	-14.8889377296439	6.61523096255641e-47	7.494008597159e-46	95.4184438857231	GP2	down
SLC9A1	-1.36665354033422	8.15683949194502	-14.88260480929	7.18519444867174e-47	8.13446917679433e-46	95.3362144983339	SLC9A1	down
CNKSR2	-2.13761117369806	3.40241145902978	-14.8812740111819	7.31104989757294e-47	8.27164972716437e-46	95.318938153354	CNKSR2	down
HBB	-2.99864666807827	8.31441179039799	-14.8752464061598	7.90915528261633e-47	8.9426114882386e-46	95.2407025516385	HBB	down
SARS2	1.33252974380411	6.60044759166295	14.8720526012255	8.24557560890607e-47	9.31702564484262e-46	95.1992579787577	SARS2	up
TESK2	-1.2149265898207	7.23107688893313	-14.8680693372701	8.68519602864535e-47	9.80749661521135e-46	95.1475782506144	TESK2	down
C2orf15	1.56646703931609	5.53630121059416	14.8678500643668	8.7100634058624e-47	9.82929263967641e-46	95.1447336563552	C2orf15	up
FRMD3	-2.4185832511511	6.56729116190272	-14.8640365859159	9.15406512240247e-47	1.03237512213761e-45	95.0952669807055	FRMD3	down
LINC00963	1.13825984087152	7.37924436830988	14.8637939112119	9.18307079408654e-47	1.03498540711144e-45	95.0921194372116	LINC00963	up
ELFN1	1.61423740208011	5.76082359968184	14.8610781602523	9.51398329637509e-47	1.07159731503368e-45	95.056898173786	ELFN1	up
CCDC157	1.16321901554368	5.25768319311344	14.8605047157552	9.58536185990378e-47	1.07894885792072e-45	95.0494616405107	CCDC157	up
POLD2	1.26917996659988	10.3660253099296	14.86022923013	9.6198419352096e-47	1.08214030839323e-45	95.0458891685921	POLD2	up
SVIL	-1.57077142863902	8.71760375654474	-14.857288317406	9.99571901729957e-47	1.12370715190661e-45	95.0077547657683	SVIL	down
RNF32	1.46727618425902	5.07284721315978	14.8571000511851	1.00202735531418e-46	1.12575096197225e-45	95.0053137358826	RNF32	up
HEATR1	1.26129313207	8.21343698870922	14.8567491860369	1.00661954344503e-46	1.13019121149286e-45	95.0007645357468	HEATR1	up
PLN	-3.55994278801212	6.28375572202178	-14.8541304813771	1.04156232541322e-46	1.16868057364187e-45	94.9668138192105	PLN	down
SP6	2.13855737581666	7.71750732799581	14.8539401899284	1.04414808025775e-46	1.17083804732902e-45	94.9643469219947	SP6	up
CYSLTR1	-1.84713536268896	4.67239119235455	-14.8502571104073	1.09547407434717e-46	1.22761215907648e-45	94.91660492097	CYSLTR1	down
NOP14	1.0569239472913	9.05667972873399	14.8501557358306	1.09692177793044e-46	1.22845501078183e-45	94.9152909756923	NOP14	up
KLK7	4.04064422236673	5.39432389708137	14.8490843939805	1.1123383175482e-46	1.24493073676925e-45	94.9014054126106	KLK7	up
TMEM255B	1.84406249638237	6.62229233601516	14.8485302363434	1.12039711418282e-46	1.25315601225984e-45	94.8942233199098	TMEM255B	up
NOM1	1.09179794371764	8.29982249207715	14.8467150194388	1.14720428224489e-46	1.28232752080551e-45	94.8706988228802	NOM1	up
FCRL1	-2.55100611005538	3.15344176274521	-14.8418700737579	1.2219243985252e-46	1.36498461747966e-45	94.8079207455469	FCRL1	down
MXI1	-1.47372062474916	10.1145730502627	-14.8372912373556	1.29699021916515e-46	1.44792315174941e-45	94.7486048234574	MXI1	down
TRPM2-AS	3.06329357101648	6.04296160490799	14.8346530221114	1.34230924000609e-46	1.49756939278253e-45	94.7144346238479	TRPM2-AS	up
HRCT1	-2.57367323866983	7.21424689725625	-14.8326774071188	1.37727600940082e-46	1.5356105809361e-45	94.6888494031959	HRCT1	down
CFB	1.91647606423569	6.97291034603475	14.8312540039454	1.40303007700918e-46	1.56333843470405e-45	94.6704171843459	CFB	up
TRIM65	1.12122431342849	7.54373334268721	14.8256330428621	1.50950560381681e-46	1.68091919728933e-45	94.5976420157154	TRIM65	up
C1QTNF2	-1.56446546504231	5.01786279280184	-14.8227918615005	1.56634970866388e-46	1.7431192315509e-45	94.5608647861864	C1QTNF2	down
PMS2P3	1.38543309453371	6.49552031914348	14.8204798725916	1.61417594175852e-46	1.79521166923156e-45	94.5309414925142	PMS2P3	up
DPEP3	-1.61243986720423	3.49313959071132	-14.8155452646436	1.72117525773753e-46	1.91300668514175e-45	94.467086191553	DPEP3	down
B3GALT6	1.10434397819193	7.85692713273737	14.8117459266054	1.80834721849756e-46	2.00863020288587e-45	94.4179324516874	B3GALT6	up
TM6SF2	-1.99576135997052	4.84790161016871	-14.8089042599726	1.87640875936303e-46	2.08291986795163e-45	94.3811746962894	TM6SF2	down
CDC25A	1.5498534892021	7.60766983870129	14.8080639815913	1.89701906053127e-46	2.10447573040469e-45	94.3703064696498	CDC25A	up
IFITM1	2.03950603596731	12.1099113477928	14.8076059115031	1.90834939455041e-46	2.11571617433488e-45	94.3643819492961	IFITM1	up
TMTC1	-1.93156384396451	6.23507294565232	-14.807201401705	1.91841095431133e-46	2.12553675433453e-45	94.3591502731656	TMTC1	down
SPATA31E1	-0.931538282063358	2.57273069270967	-14.8035398023597	2.0119257948893e-46	2.22775056197742e-45	94.3117983043414	SPATA31E1	down
AGAP2-AS1	1.97176463015912	5.61700602618447	14.8033551745475	2.01675950373855e-46	2.23170360874226e-45	94.3094109209948	AGAP2-AS1	up
POLR1E	1.11861334803789	7.59194054991597	14.8015094966125	2.06572131365042e-46	2.28445235569068e-45	94.2855460722612	POLR1E	up
SCGB2A1	-3.29595439416321	4.11535102261887	-14.7988473193606	2.1384359669088e-46	2.36338658395346e-45	94.2511277039682	SCGB2A1	down
GAS8	1.04309341089347	7.62592501077184	14.7942220233689	2.27088564298629e-46	2.50819958353851e-45	94.1913398642111	GAS8	up
NANOS3	2.63653807769889	5.40231694941263	14.7921983594827	2.33137552579733e-46	2.57340144756916e-45	94.1651858282181	NANOS3	up
NUP93	0.949109007959258	8.23292273450379	14.7888250629761	2.43579592267899e-46	2.68698262276288e-45	94.1215949537809	NUP93	up
PLXNA3	1.39036249486527	7.88877979064838	14.7847230459686	2.5690699618306e-46	2.83223124818291e-45	94.0685973301247	PLXNA3	up
CD1D	-1.67096017394866	5.41335757306959	-14.7825675344829	2.64198855959102e-46	2.91080224272845e-45	94.040752760393	CD1D	down
CA12	-2.46295573656523	9.44496061886952	-14.7795335560914	2.74813090990621e-46	3.02585660846968e-45	94.0015654368493	CA12	down
KPNA2	1.29824686818487	11.2096229781304	14.7751676160957	2.90836790143676e-46	3.20029193191742e-45	93.9451848615503	KPNA2	up
MFAP5	-3.45067552644129	6.22150405047805	-14.7730963923018	2.98760709365951e-46	3.28543766383067e-45	93.9184419953944	MFAP5	down
SH3PXD2A-AS1	2.50859217869779	5.89046352111373	14.7718221694889	3.03741997036007e-46	3.33813777825322e-45	93.9019911020526	SH3PXD2A-AS1	up
SLC23A1	-2.2511822431758	5.27320177724472	-14.7713258294421	3.05704640353512e-46	3.35761794358419e-45	93.8955833759211	SLC23A1	down
SCRG1	-2.63024268552971	3.227467511741	-14.7673137937143	3.22039995024347e-46	3.53483427726849e-45	93.8437941059473	SCRG1	down
CNN2	1.2095028656105	10.3870567962208	14.756766991085	3.69248934551736e-46	4.05050026901752e-45	93.7077012048121	CNN2	up
SLC5A2	1.79524860198034	5.38801857268843	14.752007284575	3.92753504763529e-46	4.30566086134617e-45	93.6463071774019	SLC5A2	up
NR3C1	-2.07168522773387	7.55907970984217	-14.7510395950427	3.97711477388114e-46	4.3573091824761e-45	93.6338270554082	NR3C1	down
LINC01315	2.02225364114638	6.74191838869441	14.7494635330389	4.0592025856733e-46	4.44448709643994e-45	93.6135021736819	LINC01315	up
SLC32A1	-0.978454974017957	2.19670358747191	-14.7387338084182	4.66472603036601e-46	5.10432010051388e-45	93.4751750003344	SLC32A1	down
STK31	2.67026850385347	5.22635981215839	14.7350223411934	4.8944758438673e-46	5.35240482220065e-45	93.4273444820384	STK31	up
DMBX1	2.86447364057062	3.55286021069076	14.7292585648585	5.27380943956588e-46	5.76366018020873e-45	93.3530832973871	DMBX1	up
FAM163A	-1.85518460871235	3.78784499186812	-14.7224245497852	5.7616918821994e-46	6.29296477003857e-45	93.2650612643446	FAM163A	down
KIF14	2.11827348696811	7.19982092649876	14.7218330826888	5.80597348921823e-46	6.3374102467913e-45	93.2574446159217	KIF14	up
PAICS	1.27239724600653	10.0319463714883	14.7216780285384	5.81763796855448e-46	6.3462201459321e-45	93.2554479359792	PAICS	up
NEIL3	1.6897072784825	6.26179837503017	14.7195322145587	5.98148161842158e-46	6.52092264586071e-45	93.2278172499308	NEIL3	up
VARS2	1.7987787576321	6.04706090628675	14.7099554036501	6.77058483222418e-46	7.37663779900748e-45	93.1045377867523	VARS2	up
HSPB3	-3.05241189908368	3.69149119520103	-14.7044544053116	7.26988590816853e-46	7.91574938496698e-45	93.0337522865925	HSPB3	down
PLAC4	2.75069516949125	4.97411696895005	14.7030670372269	7.40149872305858e-46	8.05408927590497e-45	93.0159031120212	PLAC4	up
LYAR	1.44412326242044	8.73813151995315	14.6989634486646	7.80484073160259e-46	8.48776429561782e-45	92.9631158226468	LYAR	up
FOXP3	1.65039021513054	5.79240136338616	14.6988197007545	7.81935982519264e-46	8.49832085370629e-45	92.9612668947183	FOXP3	up
SQLE	1.83408228965008	9.08588894552965	14.6958253292003	8.1279954136517e-46	8.82832269375785e-45	92.9227554936577	SQLE	up
ACBD6	0.980657014000649	8.97061512459502	14.6953268735213	8.18053752419509e-46	8.87993074461029e-45	92.9163452959491	ACBD6	up
CACNG7	-1.4427009979766	2.45846064894005	-14.692819732959	8.44998945087711e-46	9.16678523906269e-45	92.8841056543732	CACNG7	down
TIMELESS	1.21732732695861	8.22588227862835	14.689396428484	8.83223629613581e-46	9.57557552032256e-45	92.8400916156867	TIMELESS	up
CHST5	-3.39417329867417	5.90763396447002	-14.6802656165972	9.93812252268877e-46	1.07679252682949e-44	92.7227328146405	CHST5	down
ACP6	1.14501383806319	8.01482521906236	14.6743868140007	1.07220598395359e-45	1.16101961266734e-44	92.6472012755625	ACP6	up
HSPE1	1.31888692458592	10.5817181909806	14.6708894748301	1.12173418456359e-45	1.21390609274373e-44	92.6022778425774	HSPE1	up
CLIP4	-2.22547795709549	5.57122800089992	-14.6707533679412	1.12370708676078e-45	1.21529643963761e-44	92.6005297079707	CLIP4	down
RNF43	2.35038796107832	10.3750764392965	14.6634466974251	1.234851169959e-45	1.33468216111664e-44	92.5067019240586	RNF43	up
GIMAP8	-1.66710527846021	6.03957347473147	-14.6632246361119	1.23839521433064e-45	1.33769405995679e-44	92.5038508990567	GIMAP8	down
RAP1A	-1.20308174585914	8.3927406599084	-14.6588576906883	1.31018621724881e-45	1.41412132386317e-44	92.4477906813343	RAP1A	down
LINC01356	1.82536089563629	4.46024233104793	14.6588243138649	1.31075058443124e-45	1.41412132386317e-44	92.4473622581125	LINC01356	up
C12orf76	0.990347998012647	6.39596198314985	14.6537470175957	1.39948418361397e-45	1.50893102361455e-44	92.3821988841504	C12orf76	up
SCN3A	-2.2195653841203	3.76434620343589	-14.6530447970225	1.4122186356594e-45	1.52173235658211e-44	92.3731877346943	SCN3A	down
KIFC1	1.32812112754254	9.13041853391122	14.6465480342307	1.53564601481472e-45	1.65372221144163e-44	92.2898343212728	KIFC1	up
CPSF4	0.963288315045258	9.20277572782647	14.64491767766	1.56827082797411e-45	1.68782639200796e-44	92.268921225245	CPSF4	up
AZGP1	3.1453468785779	9.0613536292144	14.6438972865375	1.58904003300076e-45	1.70913739481282e-44	92.2558332389726	AZGP1	up
PRKAA2	-3.35452421696967	4.41164949930303	-14.6430843185126	1.60578322395512e-45	1.72504949468969e-44	92.245406243941	PRKAA2	down
SIGMAR1	1.20248519299998	10.3680396460922	14.643084110177	1.6057875370986e-45	1.72504949468969e-44	92.2454035719185	SIGMAR1	up
EME2	1.48906177912294	6.97727328268598	14.6418323488367	1.63191202484865e-45	1.75204852710346e-44	92.2293495374679	EME2	up
RRM2	1.55212614926072	10.9181744879906	14.6409792041043	1.64995947363751e-45	1.77034837569332e-44	92.2184084150473	RRM2	up
TUBAL3	-2.89538759550091	6.69805076599033	-14.6396146881312	1.67923862672062e-45	1.80066990810642e-44	92.2009102288312	TUBAL3	down
HS6ST3	-1.97817534531661	2.94140179695462	-14.6378594728022	1.71766345469465e-45	1.840755720471e-44	92.1784036240079	HS6ST3	down
CD276	1.09889154808955	8.49795106387362	14.6376234808089	1.72289609721279e-45	1.84524366118103e-44	92.1753777236773	CD276	up
MMP1	4.32880669034331	9.48384294211808	14.6346394741465	1.79044623660903e-45	1.91642854453043e-44	92.1371198189377	MMP1	up
RILP	-1.45918380087954	7.92861073846774	-14.6260654276915	1.99957716866361e-45	2.13897833893204e-44	92.0272247756062	RILP	down
CORIN	2.35470917495635	4.99924058935572	14.6233635585285	2.07039112368713e-45	2.21338847672145e-44	91.9926044978728	CORIN	up
TDP2	-1.65301225631548	10.9551832693716	-14.6208864090267	2.13750785403826e-45	2.28375839141983e-44	91.9608678879443	TDP2	down
GNG13	-2.23583373617641	3.09764131184741	-14.6193872879358	2.17917362048715e-45	2.32686731024326e-44	91.9416634963643	GNG13	down
DDX10	1.24894665861747	7.8694929803513	14.6111266763078	2.42370278177262e-45	2.58640572984207e-44	91.8358680856751	DDX10	up
SLAMF9	2.09474039962993	4.19556950493619	14.6074927000428	2.53975511219239e-45	2.70861201910808e-44	91.7893412478667	SLAMF9	up
KCNA5	-1.78927869527933	4.40068948915001	-14.6022106461539	2.71837716508062e-45	2.89736023611882e-44	91.7217291527928	KCNA5	down
SPATA3-AS1	1.83078310968527	4.78281184164792	14.5978430833659	2.87548494083883e-45	3.06296378408652e-44	91.6658367773823	SPATA3-AS1	up
CENPF	1.73196154285221	8.11117687160316	14.591291483874	3.12827123928707e-45	3.33022292688661e-44	91.582018583902	CENPF	up
NUP62CL	1.72948400359538	5.8335613780267	14.5910782760316	3.13685935733543e-45	3.33708483610919e-44	91.5792913760848	NUP62CL	up
ZNF385B	-2.28476370511678	3.2303274317777	-14.5910377090684	3.13849607201028e-45	3.33708483610919e-44	91.5787724748456	ZNF385B	down
AURKB	1.47880905485419	7.71050158356052	14.5876011639361	3.28028007255235e-45	3.48574165832413e-44	91.5348187953457	AURKB	up
AKAP8L	1.00372706057485	7.63583101062581	14.5857330746757	3.36001133387664e-45	3.56831991386623e-44	91.5109290642857	AKAP8L	up
KIF4A	1.53135739444729	8.88071249618371	14.5852058011467	3.3828629824359e-45	3.59042927480772e-44	91.5041865370331	KIF4A	up
SNHG10	1.28594101888113	5.3941642797364	14.5789185144181	3.66757490185271e-45	3.89027269319044e-44	91.4238018227093	SNHG10	up
DPYD	-2.13058170666114	6.11079069594533	-14.5739312279975	3.91029180759711e-45	4.14523791200316e-44	91.3600565722066	DPYD	down
CEACAM7	-4.97577513647677	9.61405865382823	-14.573288909598	3.94269273467492e-45	4.17707836755212e-44	91.3518479437191	CEACAM7	down
ADAMTS14	1.57700784264152	6.9391397947398	14.5697833303127	4.12429724603779e-45	4.36685933227059e-44	91.3070525466833	ADAMTS14	up
ZNF202	1.09351676733381	7.18435379381799	14.568283388088	4.20452371793179e-45	4.44913681140763e-44	91.2878882965955	ZNF202	up
ENOPH1	1.00439769006917	10.2053082478626	14.5567168638366	4.87769468384468e-45	5.15838118631023e-44	91.1401567884749	ENOPH1	up
GALNT15	-2.24800220847795	5.06531889499039	-14.5394854289178	6.08457792105306e-45	6.43086359447744e-44	90.9202354989764	GALNT15	down
PTGER4	-1.67982662624663	8.42101000343116	-14.5372560652951	6.26104124290163e-45	6.61341204490943e-44	90.8917969629625	PTGER4	down
SH3GL2	-2.440984312687	2.78643722602515	-14.5360806824664	6.35612034108246e-45	6.70982912993768e-44	90.8768046983891	SH3GL2	down
GINS3	1.3572534281384	7.16775598870757	14.5300675537513	6.86550078055077e-45	7.24322636112946e-44	90.8001202612248	GINS3	up
PHLDA2	1.71394038693004	7.97568534619253	14.5247210163586	7.35245152204593e-45	7.75233709437929e-44	90.7319568957023	PHLDA2	up
IL2	-1.2243165539117	1.95205749204511	-14.5242373202333	7.39816682491374e-45	7.7958845044631e-44	90.7257911566806	IL2	down
NIFK	1.12656462759524	8.62008819079732	14.5236034619683	7.45850315912831e-45	7.85477783502475e-44	90.7177115158454	NIFK	up
TMEM161A	1.28252076538941	9.35425033065753	14.5200443377076	7.8065084672909e-45	8.2163734231719e-44	90.6723491551993	TMEM161A	up
BRCA1	1.43679113143257	8.14054020656224	14.519316701577	7.87962235521539e-45	8.28838656435134e-44	90.6630761974688	BRCA1	up
SLC5A11	-2.07102271312161	4.15321259524574	-14.5172985452435	8.08599810528088e-45	8.50040550817652e-44	90.637358755084	SLC5A11	down
ATAD2	1.71660974691372	8.52486945399331	14.5166418272914	8.15430788515377e-45	8.56711669004763e-44	90.6289907564106	ATAD2	up
AC005256.1	2.46186702767481	4.43309329635853	14.5148845700485	8.33993212218449e-45	8.75692872829371e-44	90.606600928922	AC005256.1	up
PARPBP	1.70725069194313	6.5064132399449	14.5132800917884	8.5130907529867e-45	8.93343409319656e-44	90.5861595021354	PARPBP	up
PSMC3IP	1.31362249133917	6.53239998469629	14.5114435962665	8.71568805128845e-45	9.14060372172241e-44	90.562764219183	PSMC3IP	up
CENPH	1.53969535157263	7.95073806411738	14.5093744682538	8.94970694521215e-45	9.38046138631405e-44	90.5364080927991	CENPH	up
SFXN3	1.21086841000942	8.62521128590895	14.507047004592	9.2204301002298e-45	9.65848256228698e-44	90.5067647378415	SFXN3	up
LINC01138	1.26443741117716	5.32791551803215	14.5059369096841	9.35241039514663e-45	9.79092590330081e-44	90.4926274653283	LINC01138	up
PALB2	1.11340894103073	8.17431473841017	14.5011560307919	9.94265286859705e-45	1.04026772696856e-43	90.4317514054864	PALB2	up
XDH	-2.56628493289978	8.04408152155153	-14.4994788800401	1.01583843971849e-44	1.06220975037704e-43	90.4103994466882	XDH	down
TOM1L2	-1.17722594347891	8.44899742493254	-14.4957000891292	1.06616868839218e-44	1.11417782282215e-43	90.3622981654112	TOM1L2	down
UGT2B15	-3.45695600631314	5.79032630985716	-14.4942894949267	1.0855866518747e-44	1.13379928200823e-43	90.3443447514757	UGT2B15	down
FAM189A1	-3.38679747868098	5.37060637864225	-14.4916074318753	1.12348415819318e-44	1.17268638994383e-43	90.31021229689	FAM189A1	down
GPD1L	-1.37263463762698	9.79014853103343	-14.4904811718151	1.13978837586905e-44	1.18900192003681e-43	90.2958807184467	GPD1L	down
ZIK1	-1.45880966920805	4.48312186267817	-14.4900098525809	1.14668113807523e-44	1.19548616172058e-43	90.2898834652891	ZIK1	down
THUMPD2	1.24419866920548	7.64985152545621	14.4896871171891	1.15142488125278e-44	1.19972358866108e-43	90.2857769371449	THUMPD2	up
DHRS2	2.73262027316658	5.39100755798057	14.4874575958387	1.18473384078033e-44	1.23370190813805e-43	90.2574101018312	DHRS2	up
STIM1	-1.01401893630608	7.83849970479889	-14.487399772143	1.1856103734615e-44	1.23388714235142e-43	90.2566744384449	STIM1	down
IFNAR2	1.09094425043739	6.46324771557525	14.4869446563502	1.19253192784892e-44	1.24035962177502e-43	90.2508842942226	IFNAR2	up
AKAP6	-1.81091996527876	5.15945080210011	-14.486509390644	1.19918924137275e-44	1.24654980529041e-43	90.2453468186711	AKAP6	down
CCSAP	1.37721949840746	6.45137283059427	14.4862181743783	1.20366399736791e-44	1.25046528573616e-43	90.2416420187886	CCSAP	up
KIF18A	1.74135511552051	6.93965838195979	14.4842832746957	1.23382044386666e-44	1.28104073245909e-43	90.2170280122359	KIF18A	up
TMPRSS3	2.59990793831659	6.89997570319182	14.4833303782728	1.24894720775826e-44	1.29598452621731e-43	90.2049070590538	TMPRSS3	up
CIDEC	-2.65980198714143	6.05965572891774	-14.4759404835608	1.37270317338791e-44	1.42356492925448e-43	90.1109272429088	CIDEC	down
MAB21L2	-2.9493940826391	5.76671923219231	-14.4734105203282	1.41781874506361e-44	1.46948925214603e-43	90.0787611838454	MAB21L2	down
FEZ1	-1.46039780793897	6.43375947976459	-14.4708954469265	1.46413227397013e-44	1.51660059182326e-43	90.0467886562466	FEZ1	down
PLIN1	-2.6028135150091	5.140080484141	-14.4707524734934	1.46680984261828e-44	1.51848350706222e-43	90.0449712524264	PLIN1	down
FLT3	-1.92286052611313	4.2899830132265	-14.4695369893955	1.48977096910868e-44	1.54135003429575e-43	90.0295212010502	FLT3	down
RPL12	1.07009589182922	13.9050408045212	14.4685072060815	1.50950398779739e-44	1.56085186934951e-43	90.0164323667965	RPL12	up
NDN	-1.97398308505207	7.55150204333069	-14.4627876052493	1.62393824038837e-44	1.67819621202452e-43	89.9437474869251	NDN	down
GRPEL2	1.27743219466881	7.81539270963397	14.4622222681742	1.63570798970558e-44	1.68937069042049e-43	89.9365643470582	GRPEL2	up
GPR27	-2.34152822481128	4.5004541495375	-14.4547996567562	1.79835310426451e-44	1.85626617033404e-43	89.84227282092	GPR27	down
AKR1B10	-4.0121096922174	7.64589431044944	-14.4538632364535	1.8199843737404e-44	1.87749673041059e-43	89.8303798163551	AKR1B10	down
EIF3B	1.18324032863533	10.3888231833733	14.4485555508774	1.94758029463212e-44	2.00795187294208e-43	89.762980603338	EIF3B	up
NQO2	1.17599498527436	7.99923935040441	14.4391705744682	2.19537758996258e-44	2.26210989593519e-43	89.6438521879476	NQO2	up
RAB6B	-1.55856531432292	6.22625191377925	-14.4364027462768	2.27428232895686e-44	2.34204665957476e-43	89.6087299076836	RAB6B	down
COL6A5	-2.07755101405134	2.70278698609859	-14.4355442681976	2.29932481522715e-44	2.36645545231508e-43	89.5978373113666	COL6A5	down
HMX2	-1.78408397730253	2.62173743023828	-14.4340277004786	2.3442372349322e-44	2.41127395492938e-43	89.5785959010125	HMX2	down
OGFOD2	1.28450211558382	5.38742667617382	14.4324888947394	2.39070124363103e-44	2.45763531220999e-43	89.5590739140673	OGFOD2	up
SOX12	1.49911969415982	7.20664621433794	14.4313863443629	2.42455551113515e-44	2.49098748587306e-43	89.5450874314499	SOX12	up
CRTAC1	-2.39962795789866	4.04196486786105	-14.428912578469	2.50226093004938e-44	2.56932734218617e-43	89.5137092454764	CRTAC1	down
SVEP1	-1.74073928706868	6.20823911052245	-14.4215341523504	2.74907183232507e-44	2.82111316854695e-43	89.420142734094	SVEP1	down
DDX51	1.14908226943415	7.53530622447369	14.419615275202	2.81713799672554e-44	2.88928421371486e-43	89.395815225636	DDX51	up
TSEN2	1.39586251809057	7.71717657328387	14.4185871682745	2.85429474972417e-44	2.92569353307478e-43	89.382781905621	TSEN2	up
NOX4	2.42349532191979	4.85004624716076	14.4170533969658	2.91063578436766e-44	2.98171337515761e-43	89.3633395853618	NOX4	up
ACAT1	-1.23068082231134	7.80692360854915	-14.4042530168237	3.42616589044917e-44	3.50779801688248e-43	89.2011412532036	ACAT1	down
PRDX4	1.27858555936664	11.4679027719639	14.4039862392744	3.43782592384935e-44	3.51769661883565e-43	89.1977619805992	PRDX4	up
GGCT	1.27375548705866	10.540650688614	14.4031224660157	3.475850625828e-44	3.55454533310644e-43	89.1868208863902	GGCT	up
SERTM1	-1.57414717823388	1.87936791564969	-14.3995351626031	3.63830330691385e-44	3.71852284163226e-43	89.1413871833298	SERTM1	down
MT1E	-2.98103476548827	9.6293637646993	-14.3981943074249	3.70094713277741e-44	3.78036016842e-43	89.1244072710282	MT1E	down
AOX1	-2.3002656381952	5.64018924020753	-14.3979852095983	3.71081238687672e-44	3.78824610200172e-43	89.1217594701047	AOX1	down
MEF2C	-1.74434794367284	7.14369484385123	-14.3964703423335	3.78307042975707e-44	3.85978087001384e-43	89.1025776136517	MEF2C	down
KIF9	1.19734719583705	7.90548942944678	14.3904180209436	4.08601562073817e-44	4.16646200218573e-43	89.0259559983805	KIF9	up
NUF2	1.95834616909997	7.84892877193526	14.3881781554704	4.2041549611143e-44	4.28445359308942e-43	88.9976057952319	NUF2	up
TGDS	1.43053818528883	7.62101423434106	14.3873562343947	4.24835428806896e-44	4.32700029305571e-43	88.9872034985048	TGDS	up
TSPAN11	-1.77107615550142	7.13713477036935	-14.3848575554104	4.38558428351513e-44	4.46419619776142e-43	88.9555827977093	TSPAN11	down
CES3	-2.53231716492453	8.45107073438067	-14.3840993513986	4.42809212939585e-44	4.50486953325231e-43	88.9459885763327	CES3	down
PBLD	-2.22821851485532	7.89336999464407	-14.3817218931825	4.56406027723971e-44	4.64052208153889e-43	88.9159070017869	PBLD	down
IL5RA	-1.70877999849362	3.44741982996833	-14.3710660426835	5.22638768033433e-44	5.31088796446401e-43	88.7811267859087	IL5RA	down
MS4A1	-3.41451880449099	4.70710880832253	-14.3698537464573	5.30755897093954e-44	5.39027021194728e-43	88.7657979054772	MS4A1	down
UCHL3	1.69242212870714	8.6865051319007	14.3683414666219	5.41057821039212e-44	5.491736883548e-43	88.7466772608404	UCHL3	up
MPEG1	-2.30652200838003	8.22125176027577	-14.3670459744313	5.500411538053e-44	5.57971098067513e-43	88.7302988073249	MPEG1	down
RNASEH2A	1.84769076029346	5.77358764246729	14.3646953826875	5.66721798914772e-44	5.7456220956566e-43	88.7005839684375	RNASEH2A	up
SERPINE1	2.54157618653027	7.97757196516584	14.3579810912142	6.17195138029522e-44	6.25374832629913e-43	88.6157261024449	SERPINE1	up
ACY1	1.8693915373988	4.94351021394219	14.3564119737408	6.29621772776114e-44	6.37600351433426e-43	88.5958993281066	ACY1	up
TMEM79	1.18473836422471	6.61699195419249	14.3560629814039	6.32419314898709e-44	6.40066333548773e-43	88.5914898172202	TMEM79	up
MSRB3	-2.25386959736218	7.54628275148981	-14.3547523031853	6.43036775268788e-44	6.50439432303669e-43	88.5749301537616	MSRB3	down
DONSON	1.27717485168673	7.76105333238779	14.3510806533787	6.73734436948724e-44	6.81100394444844e-43	88.5285471024432	DONSON	up
ZNF671	-1.48244550877125	5.56250699314662	-14.3482879909359	6.98056461080173e-44	7.05284620087925e-43	88.4932741297582	ZNF671	down
NAT10	1.13675336048892	10.0477851223107	14.3451965140449	7.26001834244256e-44	7.33099965385238e-43	88.4542330486619	NAT10	up
ABHD16A	1.25559517776561	6.33118762095995	14.3446828020921	7.30752289625699e-44	7.37475210690256e-43	88.4477461971201	ABHD16A	up
TP73	2.07940227340824	5.79086011975515	14.3439627060383	7.37463395242027e-44	7.43823016754394e-43	88.4386535465876	TP73	up
FAM151A	-1.54251998485384	4.96939305837838	-14.3434556522082	7.42225795623449e-44	7.48199188156719e-43	88.4322511880277	FAM151A	down
MAF	-1.59291243880256	6.8598304087388	-14.340060065932	7.74917113019171e-44	7.80707993897979e-43	88.389380968414	MAF	down
CPXM2	-2.35042050990398	6.62355727953263	-14.3375801165749	7.99695448874955e-44	8.05212162062747e-43	88.3580758028125	CPXM2	down
PVR	1.10045672456171	8.52935864784071	14.3372055643867	8.03505742880227e-44	8.08587745014683e-43	88.3533480734052	PVR	up
BARX2	-2.65633350201452	6.30385728198255	-14.3316746472798	8.61922369559894e-44	8.66879895717386e-43	88.2835458432975	BARX2	down
NANP	1.44471073239377	8.03160323805517	14.3275480357723	9.08244679340793e-44	9.12948735448933e-43	88.2314798351549	NANP	up
RAD51D	1.12874279093819	7.01457440924681	14.3264428581533	9.21066045712594e-44	9.2530986537714e-43	88.2175376008228	RAD51D	up
DENND2A	-1.50980917083529	6.6752939207873	-14.3180534089365	1.02445485772154e-43	1.0285899512348e-42	88.1117282421196	DENND2A	down
ADCY2	-1.85670644754599	4.83178211790179	-14.3164151741393	1.04595372823507e-43	1.04957890877043e-42	88.0910720195342	ADCY2	down
KAT2B	-1.88598234648968	7.39014570815244	-14.3137909516614	1.08133201557213e-43	1.08446364151161e-42	88.0579874008054	KAT2B	down
ZC3H8	1.37858228868429	7.51551368825646	14.3112387180079	1.11688236254354e-43	1.11948123750746e-42	88.0258148083604	ZC3H8	up
CPA4	2.12726971824221	4.35295661866488	14.3103953214595	1.12888411645018e-43	1.13086910837361e-42	88.0151841986806	CPA4	up
SCARA3	-1.79168572915816	6.27864846022633	-14.3095696511995	1.14075801759849e-43	1.14211606285753e-42	88.004777483029	SCARA3	down
MAGOHB	1.30104696302253	7.04847859798681	14.3067136062045	1.1827979561877e-43	1.1835351107213e-42	87.968783534047	MAGOHB	up
LRRC20	1.21279645617096	7.80381139746951	14.3034739045775	1.23235557039588e-43	1.23242535270451e-42	87.927961097368	LRRC20	up
UGGT2	1.51765984145183	6.97523142981658	14.3003822473768	1.28157519966882e-43	1.28092244489819e-42	87.8890106947355	UGGT2	up
AGTRAP	1.14501573671088	8.39986654630208	14.296985434878	1.33791248632969e-43	1.33647468444958e-42	87.8462231806783	AGTRAP	up
MYADML2	2.80229600965933	5.17884026769137	14.2944283020941	1.38194446773539e-43	1.37967898500139e-42	87.8140176996956	MYADML2	up
FANCB	1.73812005141487	4.80213801140042	14.2907645098161	1.4475588124905e-43	1.444369276124e-42	87.7678821961756	FANCB	up
FCN3	1.6099095007065	5.00614142315278	14.2848229678221	1.56062277505007e-43	1.55630484642345e-42	87.6930838081264	FCN3	up
TCF7L1	-1.39498610128562	6.48591547460016	-14.2833607715247	1.58977010593377e-43	1.58447685332372e-42	87.674679780379	TCF7L1	down
NFXL1	1.24829326867724	7.96529287953161	14.2781274309135	1.69860437466657e-43	1.69199390078885e-42	87.6088217839525	NFXL1	up
SF3B3	0.996809400377742	10.1810117385096	14.263600962655	2.04115267511538e-43	2.03206298732879e-42	87.4261127116038	SF3B3	up
CPT2	-1.10481917368897	8.31684893607156	-14.2609135864835	2.11168222792808e-43	2.10109407478523e-42	87.3923273573494	CPT2	down
NBEA	-2.6523066895762	5.00437882146954	-14.2598294223769	2.14081816758696e-43	2.12888455280143e-42	87.3786987593789	NBEA	down
FAM71E1	1.71470658789673	6.12471379281316	14.2569500092849	2.220157884987e-43	2.20653958394797e-42	87.3425066390404	FAM71E1	up
EPHB4	1.22202850376717	9.90261840844683	14.2553734885682	2.26483101434545e-43	2.2496726965329e-42	87.3226932898687	EPHB4	up
ANKMY1	1.1516695757507	6.73647967925073	14.252209068658	2.35721912713734e-43	2.33962095781773e-42	87.2829286413546	ANKMY1	up
CAPN12	2.05305770398278	6.76970707916914	14.2521816834591	2.35803482527352e-43	2.33962095781773e-42	87.2825845436392	CAPN12	up
IRX5	2.65676088319175	4.39133154690662	14.2508867418237	2.39692867900963e-43	2.37687576642275e-42	87.2663140514812	IRX5	up
FAM161B	-1.28504314643753	6.33502327465118	-14.2444275159113	2.60068272567876e-43	2.57747798082001e-42	87.1851729912277	FAM161B	down
PRKAR2B	-2.43036411058493	6.79347807129629	-14.2429461530593	2.64979160719379e-43	2.62467580340154e-42	87.1665680134107	PRKAR2B	down
ATP8B1	-1.50732092160601	10.5502250148801	-14.2420676693486	2.67934940184711e-43	2.6524657951806e-42	87.1555355137539	ATP8B1	down
FILIP1	-2.1334796262093	4.3073515620686	-14.2403215740923	2.73907753012423e-43	2.71007553274644e-42	87.1336085976043	FILIP1	down
DCAF12L1	-0.72731371598491	2.18497463556558	-14.2394265371314	2.77020590148957e-43	2.73933966552112e-42	87.1223698010395	DCAF12L1	down
UCN	1.75904122600317	4.43607023608336	14.236503565911	2.87433811394309e-43	2.84072106493278e-42	87.0856704089212	UCN	up
NUP43	1.00917452009631	8.57049264026251	14.2360064416697	2.89243224584274e-43	2.8570048039054e-42	87.0794293340075	NUP43	up
SERPINB5	3.24568787873191	7.76570228975238	14.2359615231047	2.89407275073397e-43	2.85702732536124e-42	87.0788654185389	SERPINB5	up
P2RY8	-1.68040167345208	6.27390308358301	-14.2344250002523	2.95075067324675e-43	2.91135238213469e-42	87.0595764628588	P2RY8	down
PPRC1	1.16277272033329	9.13027202651939	14.2338095855135	2.97376035157586e-43	2.93241661469466e-42	87.0518512138508	PPRC1	up
NXT1	1.36590953446064	9.17184299689884	14.2337528208699	2.97589169801011e-43	2.93288076331231e-42	87.0511386649578	NXT1	up
SNORA71B	1.9433964415543	4.62416522638045	14.2257709302524	3.29124695058351e-43	3.24186906827972e-42	86.950966112607	SNORA71B	up
KCNG3	-2.06829081910697	3.11382542117296	-14.2235246568969	3.38584781372977e-43	3.33319165207812e-42	86.9227831794498	KCNG3	down
XIRP1	2.22909155291612	4.66106172958068	14.2215635856391	3.47064841999546e-43	3.4147700136791e-42	86.8981813257751	XIRP1	up
NRAP	-2.33705626624676	3.58192164983516	-14.2186980886504	3.59837518777045e-43	3.53846905296292e-42	86.8622380181472	NRAP	down
GRIA2	-1.49109405408422	2.10537552172577	-14.2179338307457	3.63322487571238e-43	3.57075039120514e-42	86.8526524994405	GRIA2	down
ARRB1	-1.1145937891236	8.26332793489924	-14.2156184405645	3.74087001638586e-43	3.67449974190159e-42	86.823614687874	ARRB1	down
CEP55	1.74077834779873	8.98813263514601	14.2077756774462	4.12964069630321e-43	4.05411808434747e-42	86.7252837786847	CEP55	up
REM2	1.56836434160149	5.01168462530946	14.2068912575204	4.17593183584736e-43	4.09728511960557e-42	86.7141977137734	REM2	up
YDJC	1.50177628755682	8.62801888531585	14.2067590700065	4.18289486452971e-43	4.10183821224094e-42	86.7125408094114	YDJC	up
RFT1	0.909642420455038	7.77683791862277	14.2048622255383	4.28409454442063e-43	4.19874549106619e-42	86.6887661123604	RFT1	up
QPCTL	1.26753481785895	6.60628075457908	14.2047870727101	4.28815389292098e-43	4.20039300626053e-42	86.6878242107786	QPCTL	up
TAZ	1.11883202424372	8.24300362633515	14.2017829809756	4.45359380892471e-43	4.36002883921393e-42	86.6501766056353	TAZ	up
METAP1D	1.21139313295951	6.29239086143066	14.2016411229481	4.46156140010431e-43	4.36540919042893e-42	86.6483989760783	METAP1D	up
DLX4	1.74192368285618	4.34652161348818	14.1980171400216	4.66998938728745e-43	4.5668152031497e-42	86.6029912863503	DLX4	up
PDGFD	-1.84334990128127	6.46769142285345	-14.1957018735598	4.80819557172084e-43	4.69936590991487e-42	86.5739861639403	PDGFD	down
EPHA1	1.43047833280067	7.67438636413812	14.1929151572218	4.97995552837858e-43	4.86454616076847e-42	86.53907962986	EPHA1	up
SLITRK1	-0.937195553374993	2.13954828170434	-14.191265649789	5.08448774419734e-43	4.96391033998171e-42	86.5184202980734	SLITRK1	down
LGI3	-2.00541449597595	4.12634476262959	-14.1898379549832	5.17672545533213e-43	5.05116841252048e-42	86.5005405533004	LGI3	down
COPS7B	0.924395510805268	8.00717671640775	14.1897525796941	5.18229371387892e-43	5.05380945780318e-42	86.4994713989898	COPS7B	up
RHPN1-AS1	1.83660525079678	5.35353803988681	14.189422367346	5.2038866820293e-43	5.07206637369312e-42	86.4953361978158	RHPN1-AS1	up
PPM1N	1.62992981569544	5.36113059567529	14.1890429423001	5.22880835918706e-43	5.09354574912315e-42	86.4905848041837	PPM1N	up
FAM111B	1.55946075047102	6.70264922443442	14.1884800765027	5.2659980139564e-43	5.12694547544013e-42	86.4835364319598	FAM111B	up
SMIM6	-1.74158112711695	6.41727824067529	-14.1847132445395	5.52175071280594e-43	5.37298288368406e-42	86.4363725587446	SMIM6	down
IL20RA	1.61683020592078	7.71533747253702	14.1833680834847	5.61604787110891e-43	5.46173025614838e-42	86.4195323464629	IL20RA	up
PPIL1	1.16091367219444	9.31226451003317	14.1827706261219	5.65844287110229e-43	5.49993173068451e-42	86.4120531074534	PPIL1	up
BTD	-1.03597811876689	7.5097287462393	-14.1811890306789	5.77221605685827e-43	5.60743167107668e-42	86.3922551520708	BTD	down
UBTD1	1.4874692716247	6.79915482322302	14.1800834947169	5.85309339419643e-43	5.68287424051144e-42	86.3784173762968	UBTD1	up
GINS1	1.76193559315779	9.03859001324555	14.1788048562324	5.94804253517074e-43	5.77188896778299e-42	86.3624139411227	GINS1	up
RABEPK	1.03444817757593	7.8780485608003	14.1742234911153	6.30101282784659e-43	6.11104819069735e-42	86.3050826686375	RABEPK	up
FGF18	1.90002162701381	5.33274316922507	14.1731397384626	6.3875155796977e-43	6.19154295571027e-42	86.2915226479731	FGF18	up
FAM218A	-1.76216644060322	2.67003864554798	-14.1696243824136	6.67632496686127e-43	6.46794159296417e-42	86.2475436333544	FAM218A	down
PID1	-2.08758190512779	6.81559386152858	-14.160154989619	7.52062255083435e-43	7.2818922626253e-42	86.1291179860052	PID1	down
GHR	-2.8019444499786	5.40584092461878	-14.158305156431	7.69756652211786e-43	7.44913547107526e-42	86.1059907810619	GHR	down
AP3M2	1.19110376464784	7.89080656044081	14.1554012225733	7.98373727927965e-43	7.72183921628466e-42	86.0696895463607	AP3M2	up
CDKL1	-1.35822038173495	5.5462411625052	-14.1547268568586	8.05169464785646e-43	7.78330482626125e-42	86.0612603131769	CDKL1	down
CCDC158	-1.6995932853293	3.22863523708505	-14.1534908812357	8.17774542284174e-43	7.9008294263024e-42	86.0458120372941	CCDC158	down
RFC4	1.25822894464603	8.97535866009891	14.1529376819549	8.23479806563661e-43	7.9516002535379e-42	86.0388980167256	RFC4	up
LY6G6C	2.36488961694514	5.22406143077813	14.1444047726816	9.1667277350731e-43	8.84664363547137e-42	85.9322778769277	LY6G6C	up
MXD1	-1.65263041032009	9.1247692205725	-14.1404014816153	9.63943743261668e-43	9.29776649357964e-42	85.8822730807453	MXD1	down
BID	1.0309972112478	9.41658984478012	14.136216720207	1.01595373395649e-42	9.79408236648775e-42	85.8300131635028	BID	up
DUS4L	1.48997317615857	6.42943432631445	14.1360958668115	1.01749655483997e-42	9.80360428534031e-42	85.8285041048358	DUS4L	up
POLM	1.11646063176674	7.89995694653585	14.1359399678144	1.01949021598307e-42	9.8174573088751e-42	85.8265574572925	POLM	up
CPB1	-2.40029124286645	2.98336534962074	-14.1356088297765	1.0237377763325e-42	9.85298793886013e-42	85.8224227255858	CPB1	down
ZNF792	1.22303535042009	6.53492908216923	14.1313025544039	1.08060645046903e-42	1.03946571469137e-41	85.7686594916225	ZNF792	up
KLRF1	-1.77563666734978	2.71622291701543	-14.1295118243296	1.10517089941969e-42	1.06251623596359e-41	85.7463061832758	KLRF1	down
ZNF343	1.23680517627784	6.86600659542005	14.1283430064592	1.12150331852359e-42	1.07763167075327e-41	85.7317172475024	ZNF343	up
PPARGC1B	-1.34933419616231	7.38318395465659	-14.11950586947	1.25302021088626e-42	1.20334909975325e-41	85.6214439718137	PPARGC1B	down
HSD11B2	-2.34553019167882	9.74715121348684	-14.118771998346	1.26460891941404e-42	1.21381837640062e-41	85.6122888213186	HSD11B2	down
CST4	2.83583931195564	5.37343450495051	14.1136120930691	1.34915919537941e-42	1.29426944864725e-41	85.5479285599477	CST4	up
GPR19	1.54119049067502	5.01863161923485	14.1131077452134	1.35771950003929e-42	1.30177438057513e-41	85.5416387239238	GPR19	up
GAS7	-1.76780517908654	7.44824204920863	-14.111094313508	1.39243579420602e-42	1.33433578738321e-41	85.516530482724	GAS7	down
C12orf66	1.28322663009422	6.7764745303979	14.1100909885667	1.41006401835049e-42	1.35049569566638e-41	85.5040196752964	C12orf66	up
GDPD3	-2.09867865467546	7.12547287080416	-14.1089350553612	1.43064918600084e-42	1.36946857853446e-41	85.4896067895366	GDPD3	down
PNCK	-2.64743587386101	5.4429179473306	-14.1076171264312	1.4544845093119e-42	1.39153038564233e-41	85.4731751481805	PNCK	down
CHRM4	-1.87535422801673	4.03528369699343	-14.103159715478	1.53806731120439e-42	1.47069879714027e-41	85.417609890495	CHRM4	down
LINC01101	2.11300247008358	3.79762467003584	14.1016099120872	1.56823499924938e-42	1.49873367541901e-41	85.3982934899874	LINC01101	up
SRM	1.36753400057785	9.81444520218039	14.0975695785326	1.64968088869365e-42	1.57571737021192e-41	85.3479433520894	SRM	up
PDE1C	-1.46811501807305	4.96227346439879	-14.0941610057293	1.72165757904317e-42	1.64357808126926e-41	85.3054747621006	PDE1C	down
MIR17HG	1.99628112340287	4.48107672480797	14.0931975049041	1.74256422282079e-42	1.66263785733322e-41	85.2934716023021	MIR17HG	up
KLHL34	-2.77273990442552	3.5761343450975	-14.0890908320615	1.83454543196293e-42	1.74945501478927e-41	85.2423183148824	KLHL34	down
GNL3	1.2760810433338	8.39772563443888	14.0848913969122	1.93360451053295e-42	1.84292440693591e-41	85.1900214197486	GNL3	up
PCID2	1.10255603633968	9.33891446765334	14.0773974725275	2.12378962669194e-42	2.02309862982774e-41	85.096726992054	PCID2	up
ADH1A	-1.70629527089575	2.84326744939896	-14.0752917566444	2.18050523451998e-42	2.07600554969581e-41	85.0705190872188	ADH1A	down
KCNS2	-1.52937731131498	3.26381929495459	-14.0742319498966	2.20961816242064e-42	2.10258978267839e-41	85.0573297902091	KCNS2	down
OSBPL1A	-1.77373293410199	7.68045261857042	-14.0710820419541	2.29845061941728e-42	2.18594164725517e-41	85.0181336894026	OSBPL1A	down
ZNF746	0.858005993121564	7.58326992835984	14.0688169441744	2.36451943630762e-42	2.24756607990468e-41	84.9899519578129	ZNF746	up
RPL10L	-2.2336363254713	4.66019176989883	-14.0497376569192	3.00160107121808e-42	2.8516017492621e-41	84.7527112173389	RPL10L	down
SH2D2A	1.41345696804808	7.15441161300199	14.0409978667897	3.34794802416086e-42	3.17893064810242e-41	84.6441193743998	SH2D2A	up
PPEF1	1.77675767453753	3.74888051410032	14.0378795525856	3.48092402092966e-42	3.3034174709102e-41	84.6053869342758	PPEF1	up
PCDH15	-1.45920849998554	1.86858580528003	-14.03482421709	3.61631264375405e-42	3.4300589474404e-41	84.5674431770655	PCDH15	down
PRKACB	-2.27344572144665	8.77887464725483	-14.0299121956658	3.84504895778791e-42	3.64505687834097e-41	84.5064548511528	PRKACB	down
ARL14	-2.52736712564577	7.52653596325335	-14.0273257178935	3.97122455078045e-42	3.76265004245351e-41	84.4743474025426	ARL14	down
PDRG1	1.34833457464022	9.20392902641855	14.0255737136304	4.05902574289516e-42	3.84377767534968e-41	84.4526013489648	PDRG1	up
STAB1	-1.5874149838535	7.86332314081765	-14.0215057942481	4.2704134561202e-42	4.04178842703852e-41	84.4021179960982	STAB1	down
MB	-2.87677683824577	5.97026631534796	-14.018168086671	4.45201543375656e-42	4.21141106457283e-41	84.3607050863692	MB	down
PLCD3	-1.5577020545675	9.17048211349388	-14.0152147199162	4.61910629097638e-42	4.36713255915063e-41	84.3240672578613	PLCD3	down
PAK3	-1.87496242032019	4.03607297765008	-14.0140397114079	4.68730722572565e-42	4.42924199644413e-41	84.3094924094238	PAK3	down
SLC30A4	-1.40035708263474	6.25139652030253	-13.9975247630259	5.75901380830199e-42	5.43903437799045e-41	84.1047400889091	SLC30A4	down
C1orf105	2.24039730896369	4.06432467524691	13.9968969102093	5.80425141258194e-42	5.47882865834365e-41	84.0969596444237	C1orf105	up
TSPAN1	-2.30788486154129	11.6867086390615	-13.9964000370388	5.84030240282934e-42	5.50991350087441e-41	84.0908025098271	TSPAN1	down
CCNYL1	-1.24383188681748	8.0001215316454	-13.9951185247554	5.93431575623589e-42	5.59561935776199e-41	84.0749230915612	CCNYL1	down
CYP3A4	-2.39223466134035	4.82227199808281	-13.9942298099881	6.00039627101201e-42	5.65490920716879e-41	84.0639115471872	CYP3A4	down
DPH2	1.0368801146579	9.03167494107235	13.9915932085214	6.20078305910606e-42	5.84064157903318e-41	84.0312461367223	DPH2	up
SIGLEC11	-1.58054211613534	3.55274719599516	-13.9905141947658	6.28469884242408e-42	5.91652805202834e-41	84.0178793776849	SIGLEC11	down
GRIK1	-1.67048369235892	3.33669205630878	-13.9898278568764	6.33866324744536e-42	5.96415192398148e-41	84.009377478119	GRIK1	down
CCT4	0.968821635498163	10.6271902967487	13.9891425216666	6.3930091320772e-42	6.01208382756206e-41	84.0008883202291	CCT4	up
ZNF316	1.20650776834494	7.83082115252603	13.9867896678742	6.58314085225372e-42	6.1875918356388e-41	83.9717462692946	ZNF316	up
CCL19	-3.19678675577397	5.90784371333792	-13.9808662246056	7.08710618791381e-42	6.65773310557159e-41	83.8983962498759	CCL19	down
GRINA	1.37688194688416	10.178264633492	13.9784434484229	7.3041397502053e-42	6.85796981012099e-41	83.8684019145091	GRINA	up
CPT1A	-1.12379689113404	9.02807748760218	-13.9737067665829	7.74775129298838e-42	7.27061825640105e-41	83.8097726700635	CPT1A	down
LINC00174	1.45184160597713	6.7497441195103	13.9733072763965	7.78636970473091e-42	7.30297797956732e-41	83.8048286004093	LINC00174	up
CNIH3	1.44784421921427	5.28323335138465	13.9714732914231	7.96613362889125e-42	7.46761603077752e-41	83.782132698915	CNIH3	up
PLA2G5	-2.05333363342505	4.46890363227526	-13.9707355242978	8.03960829531323e-42	7.53249454130117e-41	83.7730033438	PLA2G5	down
TKT	1.16174161012564	11.0462681389061	13.9674681191342	8.37320699484367e-42	7.84089123732418e-41	83.7325759525821	TKT	up
CSF2	2.21141173639199	4.64381897791784	13.9642923454233	8.71065020708113e-42	8.15255926376576e-41	83.6932893100769	CSF2	up
TMEM201	1.14578122178445	8.08900659996846	13.963015453154	8.85011269399915e-42	8.27869916783469e-41	83.6774951641381	TMEM201	up
CCT2	1.06476812313252	11.7082680261706	13.9625353222176	8.90312589735274e-42	8.32388070265467e-41	83.6715566133744	CCT2	up
GINS2	1.32747800675363	7.96135062163055	13.9619323983366	8.9701451690314e-42	8.38210231906157e-41	83.6640995083699	GINS2	up
TSFM	1.26697977720136	5.39071718926204	13.9600583503921	9.18168259918817e-42	8.57523513401704e-41	83.6409224288537	TSFM	up
ZNF251	1.37428882011345	7.3240663148079	13.9559439255004	9.66369022537752e-42	9.02063599737803e-41	83.5900461677378	ZNF251	up
KRT15	1.89100254142473	6.32837521983097	13.9521506931817	1.0130354335426e-41	9.4512513427342e-41	83.5431518276736	KRT15	up
SLC3A2	1.16239956199343	10.4840823658982	13.9509095187687	1.0287869831324e-41	9.59313986752977e-41	83.5278097824689	SLC3A2	up
SIGLEC1	-2.13356464752606	6.60806768247352	-13.9471594173854	1.07787564715852e-41	1.00455735115919e-40	83.481461524911	SIGLEC1	down
RAB9B	-1.97106715002153	5.11890242611264	-13.9453062899122	1.10298697456384e-41	1.02738310392643e-40	83.458561904865	RAB9B	down
C7orf31	-1.72211008642182	6.28874328285005	-13.9452666237345	1.10353080128443e-41	1.02738310392643e-40	83.4580717644039	C7orf31	down
PPM1J	1.412763257414	5.17778466055459	13.9366904191498	1.22760529232278e-41	1.14229383918402e-40	83.3521240460151	PPM1J	up
SYT5	-1.86711269118441	3.87304552096773	-13.9366314922604	1.22850414573207e-41	1.14252826317925e-40	83.3513962561681	SYT5	down
CACNG8	2.21507384796231	4.65110960196207	13.9360035096661	1.23812400184733e-41	1.15086884192767e-40	83.3436403631823	CACNG8	up
GAS5	1.29675946434642	8.39042722522333	13.9335579728376	1.27630641456148e-41	1.18573632759444e-40	83.3134393594176	GAS5	up
HGH1	1.34263982326373	9.1352541866206	13.9331660696332	1.28253329032509e-41	1.19089487068514e-40	83.3085999563834	HGH1	up
XPOT	1.33654997234519	10.2808082644987	13.9274882990111	1.37621440956355e-41	1.27721086112989e-40	83.238500014204	XPOT	up
ADAMTS6	1.84829956604082	5.00476775450973	13.9255643212467	1.40948031478887e-41	1.30739663022512e-40	83.2147508568041	ADAMTS6	up
CLECL1	-1.73819471279011	3.75181559852899	-13.9253216604548	1.41373241513302e-41	1.31065239809261e-40	83.2117556857073	CLECL1	down
ZNF200	1.09044379563707	7.71846645562076	13.9219987168958	1.47326097040815e-41	1.36512392436403e-40	83.1707445328325	ZNF200	up
CDK5RAP1	1.10089946401567	9.19528002901282	13.9196832372039	1.51621030639058e-41	1.40418407032848e-40	83.1421717883862	CDK5RAP1	up
PCDH9	-2.30882862706476	3.61990798270748	-13.9160150909355	1.5868155140293e-41	1.46880234765574e-40	83.096914825699	PCDH9	down
TBC1D16	1.22629201018415	8.66067556126361	13.9130950020702	1.6453543219102e-41	1.52218976842619e-40	83.0608938658208	TBC1D16	up
LIX1	-1.76149063661891	2.49267416665776	-13.9126010412688	1.65546717226297e-41	1.53074375546263e-40	83.0548011563685	LIX1	down
AXIN2	2.3060357033967	9.35260660530183	13.9116382023256	1.67535756261977e-41	1.54832495622333e-40	83.0429255981644	AXIN2	up
IL1RAPL1	-1.28292146662829	2.71791046557563	-13.9110616072791	1.68738261697598e-41	1.55862261497975e-40	83.0358142376484	IL1RAPL1	down
HSP90AB1	1.23121823571838	13.3217894759331	13.9109326955547	1.69008283918485e-41	1.56005482919519e-40	83.0342243527519	HSP90AB1	up
B3GALNT2	0.971070178820112	7.18938588553225	13.9109032692016	1.69069981489134e-41	1.56005482919519e-40	83.0338614353483	B3GALNT2	up
HMGA1	1.38302704519454	10.8859089234701	13.9095405182795	1.71951929871799e-41	1.58581881643125e-40	83.0170551776568	HMGA1	up
BMP2	-2.01137590859446	7.82961390460504	-13.9053232072592	1.81184232696836e-41	1.67009119710794e-40	82.9650528556606	BMP2	down
CCL28	-2.53814949967058	7.7917033781307	-13.9041985615235	1.83728514300611e-41	1.69266003706994e-40	82.9511872681084	CCL28	down
SPRED3	1.63652764839953	6.12667152105649	13.9031179899608	1.86206585007823e-41	1.71459567144064e-40	82.9378658821832	SPRED3	up
CDCA7	1.67017081912865	10.0692732180992	13.8999816949934	1.93589076683816e-41	1.7816449626435e-40	82.899205887764	CDCA7	up
NDUFA13	1.82648123370365	8.73592515836279	13.8991548056496	1.95583555050383e-41	1.79906310715876e-40	82.8890142413373	NDUFA13	up
SNCA	-1.91427164160587	5.16873352920346	-13.8966322044744	2.01795413237874e-41	1.85523622758672e-40	82.8579253648115	SNCA	down
DIXDC1	-1.39528005153441	7.17756723976075	-13.895137014569	2.05569597469609e-41	1.88895143647802e-40	82.8395005056048	DIXDC1	down
CCNB1	1.54299383645749	9.71611858142729	13.894751625114	2.06553742686044e-41	1.8970076180854e-40	82.8347516945367	CCNB1	up
CLCA2	-2.53624359807155	3.0439389110907	-13.8904318856538	2.17910967315735e-41	2.0002731776316e-40	82.7815303713105	CLCA2	down
PLK3	1.16546771689687	7.39761121491009	13.8885249960004	2.23120238878854e-41	2.04702677342308e-40	82.7580406269248	PLK3	up
BTBD19	1.49607006160901	5.96506777318175	13.8822235409198	2.4123249760213e-41	2.21204939779399e-40	82.680434831877	BTBD19	up
WDR43	1.24481758846977	9.42141132854455	13.8808732169565	2.4530023144018e-41	2.24818234948886e-40	82.66380841878	WDR43	up
SND1	1.03793157483823	11.4679349649909	13.8804489949802	2.46592205179128e-41	2.25885110771192e-40	82.6585852718036	SND1	up
L3HYPDH	1.2625674382784	6.10952393986586	13.8750179295563	2.63743572670376e-41	2.41470981696813e-40	82.5917273097752	L3HYPDH	up
KCNB2	-1.39923650282817	3.037934345914	-13.8704865158303	2.78958986092184e-41	2.55269153024563e-40	82.5359598335655	KCNB2	down
NELFCD	1.39810360797032	10.9343565295408	13.8699066399525	2.80968104040373e-41	2.56974504684466e-40	82.5288244010452	NELFCD	up
FAXDC2	-1.82717894483972	7.97962903673097	-13.8635852627199	3.0382683165318e-41	2.77737353717744e-40	82.4510542028854	FAXDC2	down
RNF215	1.06279902491859	6.62221879270402	13.8611013218371	3.13307507963131e-41	2.86255762966211e-40	82.4205024706747	RNF215	up
LITAF	-1.10659607240944	9.78518611332847	-13.8576067262042	3.27146292677814e-41	2.98745122801597e-40	82.3775271732895	LITAF	down
CDK1	1.57215648671341	9.15719423916904	13.8539843343475	3.42133685482313e-41	3.12269923478198e-40	82.3329891531161	CDK1	up
B3GNT6	-4.28996227733272	6.20618209069876	-13.8502088496129	3.58482285118864e-41	3.2702250193617e-40	82.2865784373296	B3GNT6	down
DHODH	1.04522061428755	6.96913525099589	13.8460750776123	3.77275389808252e-41	3.43988676272769e-40	82.2357746745456	DHODH	up
MRPS23	1.07245814290593	8.80516396016502	13.8452816609536	3.80993081248929e-41	3.47199112896663e-40	82.226024986201	MRPS23	up
MAD2L1	1.52732590346797	9.04130550596217	13.8429275553766	3.92239655011317e-41	3.57263772416445e-40	82.1970997406491	MAD2L1	up
C1orf210	-1.56568301374994	8.10559764678552	-13.8416821150358	3.98322712768311e-41	3.62617393309337e-40	82.1817983734047	C1orf210	down
JADE3	1.49329968319813	8.37696962117152	13.8406087241159	4.03640729522424e-41	3.67269393307343e-40	82.1686116468374	JADE3	up
TRPV4	1.6956588286127	5.9240462095002	13.838569228373	4.13940724689341e-41	3.76447329492196e-40	82.1435584016103	TRPV4	up
MKS1	0.921496401215281	7.49685329143438	13.8299561062171	4.60404253591913e-41	4.18486851399216e-40	82.0377860764116	MKS1	up
ABCD2	-1.95628744618484	3.25960801103081	-13.826117626269	4.82749690632064e-41	4.38572134066506e-40	81.9906645900225	ABCD2	down
PRMT3	1.34346925815675	8.56756621523495	13.8238069958549	4.96718051006153e-41	4.51030205594842e-40	81.9623040029898	PRMT3	up
JPH3	-1.6302633240157	3.73384467704608	-13.8207404849113	5.1587908210179e-41	4.68188102209646e-40	81.9246714513747	JPH3	down
MRGPRF	-2.3086343657098	6.77917206007363	-13.8195870232981	5.23275383522801e-41	4.74656730785629e-40	81.9105177245146	MRGPRF	down
ATP2A3	-1.92191378376164	8.79814121588912	-13.8171733131152	5.39096062327838e-41	4.88756445419504e-40	81.8809028935281	ATP2A3	down
SVOPL	-2.58786810156315	3.15362476498854	-13.8117988702152	5.76054159533682e-41	5.21995511109511e-40	81.8149760134794	SVOPL	down
DSN1	1.37006441027928	8.14717189092976	13.8103590339109	5.86376746826207e-41	5.31076909010135e-40	81.7973173031925	DSN1	up
GIMAP7	-1.90827059210766	6.32195499051941	-13.8005615055994	6.61678793910416e-41	5.98970229587487e-40	81.6771946004929	GIMAP7	down
PCED1A	1.34082292685133	7.38315057616783	13.7953561646438	7.05525475420527e-41	6.38334294129197e-40	81.6134014091156	PCED1A	up
KIR2DL4	-2.15692414123015	3.95557586267397	-13.7938212751714	7.18998203141015e-41	6.50190848216767e-40	81.5945943971185	KIR2DL4	down
SYN2	-1.81056074577982	4.26156104670803	-13.7904229541643	7.49745653879542e-41	6.77648822577615e-40	81.5529605325024	SYN2	down
P2RX4	-1.16271952246799	9.2945291550846	-13.7890897611559	7.62162566507205e-41	6.88519339492775e-40	81.5366293572949	P2RX4	down
ZNF835	-1.65121914614938	3.93660487081718	-13.7862913209454	7.88896092375098e-41	7.12305413468129e-40	81.5023533790964	ZNF835	down
CEACAM1	-1.95686508878837	10.4785658114119	-13.7833387288442	8.18114722996751e-41	7.38309868310967e-40	81.4661951753014	CEACAM1	down
DIABLO	1.21350748744751	7.35900889941263	13.7777227513151	8.76695514120656e-41	7.90772189728545e-40	81.3974370895056	DIABLO	up
ASGR1	2.14921033610729	5.77610442101295	13.7776262691559	8.77737583171613e-41	7.91307986543842e-40	81.3962560201022	ASGR1	up
TGIF1	1.1092472207919	8.92703116283622	13.7723712815238	9.36396998567241e-41	8.43760581208982e-40	81.3319377296141	TGIF1	up
TLR7	-2.01697956765442	5.02810986502982	-13.7714269651622	9.47344292720222e-41	8.53189574387142e-40	81.3203818160843	TLR7	down
GPR180	1.35083350821928	6.76524288903594	13.7713501650634	9.4824020488793e-41	8.53561175256153e-40	81.3194420148257	GPR180	up
LRRC19	-3.20311464020954	7.69013121545746	-13.770799492131	9.54688837033574e-41	8.58928148285785e-40	81.3127035606933	LRRC19	down
GART	1.04343278858491	8.59798857547191	13.7691681562949	9.74049878016019e-41	8.75900962099843e-40	81.2927425211559	GART	up
DNA2	1.66601835038133	7.36991908643678	13.7682219241784	9.85458553116167e-41	8.85709084304561e-40	81.2811652597921	DNA2	up
NCR2	-1.12811922528396	3.61316633010263	-13.7646857311486	1.02928417072275e-40	9.24628064045501e-40	81.2379050013594	NCR2	down
CCNB2	1.17345906627141	8.10914738117346	13.7608336354305	1.07923525009231e-40	9.69007308178965e-40	81.1907899662133	CCNB2	up
BTN2A3P	1.20183441428827	5.81682389263045	13.7595818286416	1.09598162785945e-40	9.83543268781795e-40	81.1754813097509	BTN2A3P	up
CAV1	-1.87281058272337	9.31768821706347	-13.7591475240582	1.10185188771576e-40	9.88309100505234e-40	81.1701703442734	CAV1	down
EXOSC5	1.42538890246647	9.18080567708924	13.7496530344521	1.23830132480362e-40	1.11013399478968e-39	81.0540980153529	EXOSC5	up
DLGAP2	-1.37414049164356	2.93763135612226	-13.7453945482653	1.30484539284303e-40	1.16919708183667e-39	81.0020573018721	DLGAP2	down
SUPT3H	1.13700225960865	6.49435954528581	13.7421521074671	1.35788901819968e-40	1.21610942953472e-39	80.9624415607885	SUPT3H	up
ATP8A2	-1.51691737488345	4.29405504683541	-13.7414427409479	1.36977682813991e-40	1.22591337443299e-39	80.9537755786556	ATP8A2	down
KLHL31	1.61778797275846	4.80528498430631	13.7414161638875	1.37022422350417e-40	1.22591337443299e-39	80.9534509065409	KLHL31	up
POLG2	1.23516106024608	7.48068175948284	13.7412289436113	1.37337999365891e-40	1.22811463635493e-39	80.951163789993	POLG2	up
WDR3	1.11626947664381	8.0616384866333	13.741136187707	1.37494615896209e-40	1.22889292072011e-39	80.9500306761838	WDR3	up
ASNS	1.70577837077772	5.53576319416963	13.7387123298536	1.4165087781519e-40	1.26540017860095e-39	80.920422739664	ASNS	up
POLR3K	1.1358528690027	7.8560633538865	13.7351288943639	1.48025685079316e-40	1.32167928421931e-39	80.8766577703231	POLR3K	up
DUSP2	1.74172511671137	7.56424947536307	13.7304995533052	1.56685631046728e-40	1.39829455781519e-39	80.8201321848879	DUSP2	up
KIRREL3	-1.87937597254912	4.1221019078344	-13.7293021410618	1.59006513653682e-40	1.41828991799883e-39	80.8055138536518	KIRREL3	down
RERG	-2.27280454392196	5.43958798438276	-13.7290235602849	1.59551360750273e-40	1.42243138930367e-39	80.8021130069136	RERG	down
SYT7	1.88861380282878	7.76925640639627	13.7287691402319	1.60050577882634e-40	1.42616208677356e-39	80.7990071554225	SYT7	up
MCM7	1.26931712662399	10.8042394755899	13.726786244817	1.63995027063279e-40	1.4605729566135e-39	80.7748023508058	MCM7	up
ATIC	1.07441733984682	10.9455586718906	13.7247980198859	1.68047226949991e-40	1.49590830401401e-39	80.7505352252306	ATIC	up
TMEM63A	1.29630684928668	9.59371900088793	13.7238950405565	1.69920351993941e-40	1.51182032068765e-39	80.7395148854343	TMEM63A	up
PTK2B	-1.23765912818072	8.43510746352507	-13.7204994943157	1.77151924736802e-40	1.57536764490265e-39	80.6980792676337	PTK2B	down
SLC38A7	0.985345130684166	7.74588430106096	13.7161806114767	1.86794187816147e-40	1.66027788174181e-39	80.6453877835491	SLC38A7	up
IFITM3	1.59595609455127	13.0178494345736	13.7119774861755	1.96679256941993e-40	1.74725973684735e-39	80.5941209876347	IFITM3	up
CYP11A1	-1.64609777584088	3.29188493042906	-13.7097357946573	2.02162517547566e-40	1.79506899065237e-39	80.5667834042927	CYP11A1	down
SLC25A14	1.08047368778154	7.55966321821653	13.7082616943323	2.05850884380976e-40	1.8269007382173e-39	80.5488085480564	SLC25A14	up
CDT1	1.62027899957803	8.75694838872763	13.705660481727	2.12523543414023e-40	1.88517242603468e-39	80.5170936080143	CDT1	up
JAM3	-1.69311821168412	6.40798109630974	-13.7029358172562	2.19743838187046e-40	1.94824092681798e-39	80.4838785304625	JAM3	down
KISS1	2.07994247493748	4.23836769290494	13.701039867219	2.24911623074896e-40	1.99305778982726e-39	80.4607689518583	KISS1	up
SMYD3	1.06605895661408	8.78459366145873	13.6993339355959	2.29664780460539e-40	2.0341573158042e-39	80.4399776236871	SMYD3	up
IKZF1	-1.69171061883711	6.12100265977537	-13.6971579633185	2.35872965479955e-40	2.08809646282781e-39	80.41346052678	IKZF1	down
NPM3	1.52395912113222	8.72529017187586	13.6964474572035	2.37936041806972e-40	2.10530482683012e-39	80.4048027827194	NPM3	up
WRAP73	0.937919272259655	7.87948201232971	13.6929325524598	2.48409415429372e-40	2.19687465493147e-39	80.3619776991036	WRAP73	up
ARMCX1	-1.96226684428974	6.68736188770183	-13.6911019145713	2.54044632233449e-40	2.24558671164912e-39	80.3396768719141	ARMCX1	down
PPARGC1A	-2.25397670085395	6.38220803166805	-13.6904986596779	2.55929353865316e-40	2.26111471666601e-39	80.3323285316003	PPARGC1A	down
[truncated: 15,662 more rows]
