# Supplementary material for: Anoikis-related gene signatures in colorectal cancer: implications for cell differentiation, immune infiltration, and prognostic prediction
Source: Sci Rep. 2024 May 21;14:11525. doi: 10.1038/s41598-024-62370-y (PMC11109202; doi:10.1038/s41598-024-62370-y)
Supplement: Supplementary file 7 — Supplementary Table 6. [file 41598_2024_62370_MOESM7_ESM.csv]

	ONTOLOGY	ID	Description	GeneRatio	BgRatio	pvalue	p.adjust	qvalue	geneID	Count
GO:0031589	BP	GO:0031589	cell-substrate adhesion	9/32	363/18723	6.63508963445295e-09	1.11336804066121e-05	5.7410986100214e-06	VEGFA/PLAU/ITGA2/MSLN/CTNNB1/ITGA6/CALR/CEACAM6/PIK3R1	9
GO:0050918	BP	GO:0050918	positive chemotaxis	5/32	66/18723	8.72684929382741e-08	6.10170939829629e-05	3.14635538887118e-05	MET/VEGFA/CXCL8/ITGA2/LGALS3	5
GO:0007160	BP	GO:0007160	cell-matrix adhesion	7/32	233/18723	1.09088964212687e-07	6.10170939829629e-05	3.14635538887118e-05	VEGFA/PLAU/ITGA2/MSLN/CTNNB1/CEACAM6/PIK3R1	7
GO:0097193	BP	GO:0097193	intrinsic apoptotic signaling pathway	7/32	288/18723	4.5867511094535e-07	0.000192414209041574	9.92186687360731e-05	CDKN1A/EPHA2/PLAUR/SFN/PIK3R1/CD24/MUC1	7
GO:0008630	BP	GO:0008630	intrinsic apoptotic signaling pathway in response to DNA damage	5/32	99/18723	6.71217835126145e-07	0.000225260705468334	0.000116156012731303	CDKN1A/EPHA2/SFN/PIK3R1/MUC1	5
GO:0043281	BP	GO:0043281	regulation of cysteine-type endopeptidase activity involved in apoptotic process	6/32	209/18723	1.28081290963914e-06	0.000358200677062412	0.000184706703811118	VEGFA/MYC/BIRC3/PLAUR/CYCS/SFN	6
GO:0070482	BP	GO:0070482	response to oxygen levels	7/32	347/18723	1.59696482092895e-06	0.000371662923942228	0.000191648531133876	VEGFA/MYC/PLAU/ITGA2/CDKN1A/HSP90B1/CD24	7
GO:0010810	BP	GO:0010810	regulation of cell-substrate adhesion	6/32	221/18723	1.77193289126211e-06	0.000371662923942228	0.000191648531133876	VEGFA/PLAU/ITGA6/CALR/CEACAM6/PIK3R1	6
GO:1901163	BP	GO:1901163	regulation of trophoblast cell migration	3/32	16/18723	2.50150940211461e-06	0.000402153944590313	0.000207371270593587	TIMP1/VEGFA/CALR	3
GO:2000116	BP	GO:2000116	regulation of cysteine-type endopeptidase activity	6/32	235/18723	2.52934528728112e-06	0.000402153944590313	0.000207371270593587	VEGFA/MYC/BIRC3/PLAUR/CYCS/SFN	6
GO:0050878	BP	GO:0050878	regulation of body fluid levels	7/32	379/18723	2.86611875671294e-06	0.000402153944590313	0.000207371270593587	CCND1/MET/VEGFA/PLAU/ITGA2/PLAUR/SFN	7
GO:0061450	BP	GO:0061450	trophoblast cell migration	3/32	17/18723	3.03401953661887e-06	0.000402153944590313	0.000207371270593587	TIMP1/VEGFA/CALR	3
GO:0002687	BP	GO:0002687	positive regulation of leukocyte migration	5/32	135/18723	3.11561458860195e-06	0.000402153944590313	0.000207371270593587	VEGFA/CXCL8/ITGA2/LGALS3/CALR	5
GO:0032355	BP	GO:0032355	response to estradiol	5/32	141/18723	3.85683760496689e-06	0.000431451566742296	0.000222478632370722	CCND1/ITGA2/CTNNB1/NQO1/CALR	5
GO:0050921	BP	GO:0050921	positive regulation of chemotaxis	5/32	141/18723	3.85683760496689e-06	0.000431451566742296	0.000222478632370722	MET/VEGFA/CXCL8/ITGA2/CALR	5
GO:0043588	BP	GO:0043588	skin development	6/32	263/18723	4.83915841549498e-06	0.000498785655389616	0.000257199553811094	MET/ITGA2/EPHA2/CTNNB1/ITGA6/SFN	6
GO:0009411	BP	GO:0009411	response to UV	5/32	149/18723	5.05325157426905e-06	0.000498785655389616	0.000257199553811094	TIMP1/CCND1/MYC/CDKN1A/PIK3R1	5
GO:0048754	BP	GO:0048754	branching morphogenesis of an epithelial tube	5/32	151/18723	5.39351593586022e-06	0.000502795541131858	0.000259267257267667	MET/VEGFA/MYC/EPHA2/CTNNB1	5
GO:0030856	BP	GO:0030856	regulation of epithelial cell differentiation	5/32	154/18723	5.93735336263983e-06	0.00052436204960577	0.000270388058952351	CCND1/VEGFA/CTNNB1/SFN/CD24	5
GO:0033627	BP	GO:0033627	cell adhesion mediated by integrin	4/32	72/18723	6.66256600015027e-06	0.000541431944499183	0.000279190175257718	PLAU/ITGA2/EPHA2/MUC1	4
GO:0052548	BP	GO:0052548	regulation of endopeptidase activity	7/32	432/18723	6.77596593234973e-06	0.000541431944499183	0.000279190175257718	TIMP1/VEGFA/MYC/BIRC3/PLAUR/CYCS/SFN	7
GO:0045785	BP	GO:0045785	positive regulation of cell adhesion	7/32	437/18723	7.30515109273569e-06	0.000557183796982295	0.000287312641063576	VEGFA/ITGA2/ITGA6/CALR/PLAUR/CEACAM6/CD24	7
GO:2000241	BP	GO:2000241	regulation of reproductive process	5/32	168/18723	9.06996699349829e-06	0.000641247593904794	0.000330660261081325	TIMP1/VEGFA/PRDX4/CTNNB1/CALR	5
GO:0043154	BP	GO:0043154	negative regulation of cysteine-type endopeptidase activity involved in apoptotic process	4/32	78/18723	9.1715984825477e-06	0.000641247593904794	0.000330660261081325	VEGFA/BIRC3/PLAUR/SFN	4
GO:0050927	BP	GO:0050927	positive regulation of positive chemotaxis	3/32	25/18723	1.01671848722465e-05	0.000667946086894345	0.000344427378098709	VEGFA/CXCL8/ITGA2	3
GO:0052547	BP	GO:0052547	regulation of peptidase activity	7/32	461/18723	1.03495817993164e-05	0.000667946086894345	0.000344427378098709	TIMP1/VEGFA/MYC/BIRC3/PLAUR/CYCS/SFN	7
GO:0050926	BP	GO:0050926	regulation of positive chemotaxis	3/32	26/18723	1.14799961140376e-05	0.000701775207955869	0.000361871413926181	VEGFA/CXCL8/ITGA2	3
GO:0001666	BP	GO:0001666	response to hypoxia	6/32	307/18723	1.17101941732803e-05	0.000701775207955869	0.000361871413926181	VEGFA/MYC/PLAU/ITGA2/HSP90B1/CD24	6
GO:0060326	BP	GO:0060326	cell chemotaxis	6/32	310/18723	1.23751329978156e-05	0.000716050798977053	0.000369232643346802	MET/VEGFA/CXCL8/LGALS3/EPHA2/CALR	6
GO:0061138	BP	GO:0061138	morphogenesis of a branching epithelium	5/32	182/18723	1.33694561801081e-05	0.000732034932425545	0.000377474885172698	MET/VEGFA/MYC/EPHA2/CTNNB1	5
GO:2000117	BP	GO:2000117	negative regulation of cysteine-type endopeptidase activity	4/32	86/18723	1.35238873094111e-05	0.000732034932425545	0.000377474885172698	VEGFA/BIRC3/PLAUR/SFN	4
GO:0036293	BP	GO:0036293	response to decreased oxygen levels	6/32	322/18723	1.53482392475015e-05	0.000804823295540862	0.000415008311231785	VEGFA/MYC/PLAU/ITGA2/HSP90B1/CD24	6
GO:0034644	BP	GO:0034644	cellular response to UV	4/32	90/18723	1.61950497156775e-05	0.000823493740088087	0.000424635753310588	TIMP1/MYC/CDKN1A/PIK3R1	4
GO:0072080	BP	GO:0072080	nephron tubule development	4/32	91/18723	1.6919389903126e-05	0.000835021654630748	0.000430580139330327	VEGFA/MYC/CTNNB1/CD24	4
GO:0031571	BP	GO:0031571	mitotic G1 DNA damage checkpoint signaling	3/32	30/18723	1.78433601271121e-05	0.000848154365469957	0.00043735204091105	CCND1/CDKN1A/MUC1	3
GO:1901654	BP	GO:1901654	response to ketone	5/32	194/18723	1.81963987824305e-05	0.000848154365469957	0.00043735204091105	CCND1/CDKN1A/NQO1/CALR/ABHD2	5
GO:0001763	BP	GO:0001763	morphogenesis of a branching structure	5/32	196/18723	1.91179984809169e-05	0.000848991322422573	0.000437783618989621	MET/VEGFA/MYC/EPHA2/CTNNB1	5
GO:0061326	BP	GO:0061326	renal tubule development	4/32	94/18723	1.92357437496835e-05	0.000848991322422573	0.000437783618989621	VEGFA/MYC/CTNNB1/CD24	4
GO:0044819	BP	GO:0044819	mitotic G1/S transition checkpoint signaling	3/32	31/18723	1.97322178632183e-05	0.000848991322422573	0.000437783618989621	CCND1/CDKN1A/MUC1	3
GO:0007568	BP	GO:0007568	aging	6/32	339/18723	2.05254468608949e-05	0.000861042495814543	0.000443997824201464	PDCD4/TIMP1/HMGA1/CDKN1A/NQO1/CALR	6
GO:0002573	BP	GO:0002573	myeloid leukocyte differentiation	5/32	208/18723	2.54387392726373e-05	0.00102036692033501	0.000526153697080094	VEGFA/MYC/EPHA2/CTNNB1/PIK3R1	5
GO:0150115	BP	GO:0150115	cell-substrate junction organization	4/32	101/18723	2.55395772670265e-05	0.00102036692033501	0.000526153697080094	VEGFA/ITGA2/ITGA6/PIK3R1	4
GO:0002685	BP	GO:0002685	regulation of leukocyte migration	5/32	210/18723	2.66336242877032e-05	0.00103933073383177	0.000535932415287444	VEGFA/CXCL8/ITGA2/LGALS3/CALR	5
GO:0071900	BP	GO:0071900	regulation of protein serine/threonine kinase activity	6/32	359/18723	2.83349159661705e-05	0.00108059065889168	0.000557208156081152	PDCD4/CCND1/VEGFA/CDKN1A/SFN/CD24	6
GO:0007229	BP	GO:0007229	integrin-mediated signaling pathway	4/32	107/18723	3.20497975841058e-05	0.0011951013410251	0.000616255757055788	TIMP1/ITGA2/ITGA6/LAMA3	4
GO:0002064	BP	GO:0002064	epithelial cell development	5/32	220/18723	3.32786691856398e-05	0.00121394797594573	0.000625974051958716	MET/VEGFA/CDKN1A/EPHA2/SFN	5
GO:0072009	BP	GO:0072009	nephron epithelium development	4/32	109/18723	3.44678018020751e-05	0.00123057386008259	0.000634547213467093	VEGFA/MYC/CTNNB1/CD24	4
GO:0050920	BP	GO:0050920	regulation of chemotaxis	5/32	223/18723	3.55038632068482e-05	0.00124115588460607	0.000640003849912921	MET/VEGFA/CXCL8/ITGA2/CALR	5
GO:2001234	BP	GO:2001234	negative regulation of apoptotic signaling pathway	5/32	224/18723	3.62707065440195e-05	0.00124208664450744	0.000640483797619421	LGALS3/CTNNB1/ITGA6/PLAUR/MUC1	5
GO:0051346	BP	GO:0051346	negative regulation of hydrolase activity	6/32	379/18723	3.83824423051847e-05	0.001288114763762	0.000664218264733933	TIMP1/VEGFA/LGALS3/BIRC3/PLAUR/SFN	6
GO:0001704	BP	GO:0001704	formation of primary germ layer	4/32	121/18723	5.1884029155276e-05	0.00170708629259908	0.000880261547278367	ITGA2/EPHA2/CTNNB1/LAMA3	4
GO:0010811	BP	GO:0010811	positive regulation of cell-substrate adhesion	4/32	123/18723	5.53134135719101e-05	0.00175124354667293	0.000903031300022048	VEGFA/ITGA6/CALR/CEACAM6	4
GO:0071482	BP	GO:0071482	cellular response to light stimulus	4/32	123/18723	5.53134135719101e-05	0.00175124354667293	0.000903031300022048	TIMP1/MYC/CDKN1A/PIK3R1	4
GO:0010951	BP	GO:0010951	negative regulation of endopeptidase activity	5/32	252/18723	6.35097974281959e-05	0.0019711717767028	0.00101643761398263	TIMP1/VEGFA/BIRC3/PLAUR/SFN	5
GO:0001952	BP	GO:0001952	regulation of cell-matrix adhesion	4/32	128/18723	6.46093252196985e-05	0.0019711717767028	0.00101643761398263	VEGFA/PLAU/CEACAM6/PIK3R1	4
GO:0034976	BP	GO:0034976	response to endoplasmic reticulum stress	5/32	256/18723	6.84251600500099e-05	0.00205031104578422	0.00105724589400579	CCND1/CXCL8/CALR/HSP90B1/PIK3R1	5
GO:0042060	BP	GO:0042060	wound healing	6/32	422/18723	6.97449204470226e-05	0.0020531925703527	0.00105873175637032	TIMP1/VEGFA/PLAU/ITGA2/CDKN1A/PLAUR	6
GO:0007569	BP	GO:0007569	cell aging	4/32	132/18723	7.28284326826629e-05	0.00208190322649758	0.00107353644826612	PDCD4/HMGA1/CDKN1A/CALR	4
GO:0032103	BP	GO:0032103	positive regulation of response to external stimulus	6/32	427/18723	7.44352244032567e-05	0.00208190322649758	0.00107353644826612	PDCD4/MET/VEGFA/CXCL8/ITGA2/CALR	6
GO:0033628	BP	GO:0033628	regulation of cell adhesion mediated by integrin	3/32	48/18723	7.44423084564094e-05	0.00208190322649758	0.00107353644826612	PLAU/EPHA2/MUC1	3
GO:0010466	BP	GO:0010466	negative regulation of peptidase activity	5/32	262/18723	7.63437679018726e-05	0.00210007938589086	0.00108290901148127	TIMP1/VEGFA/BIRC3/PLAUR/SFN	5
GO:0002762	BP	GO:0002762	negative regulation of myeloid leukocyte differentiation	3/32	49/18723	7.92052568004669e-05	0.00210962572874894	0.00108783159715929	MYC/CTNNB1/PIK3R1	3
GO:0030857	BP	GO:0030857	negative regulation of epithelial cell differentiation	3/32	49/18723	7.92052568004669e-05	0.00210962572874894	0.00108783159715929	CCND1/VEGFA/CTNNB1	3
GO:0072073	BP	GO:0072073	kidney epithelium development	4/32	136/18723	8.17849844019863e-05	0.00211811965453585	0.00109221150243301	VEGFA/MYC/CTNNB1/CD24	4
GO:0048732	BP	GO:0048732	gland development	6/32	436/18723	8.351242151798e-05	0.00211811965453585	0.00109221150243301	CCND1/MET/VEGFA/ITGA2/EPHA2/CTNNB1	6
GO:0030879	BP	GO:0030879	mammary gland development	4/32	137/18723	8.4143962148982e-05	0.00211811965453585	0.00109221150243301	CCND1/VEGFA/ITGA2/EPHA2	4
GO:0050673	BP	GO:0050673	epithelial cell proliferation	6/32	437/18723	8.45733115935052e-05	0.00211811965453585	0.00109221150243301	CCND1/VEGFA/MYC/EPHA2/CTNNB1/SFN	6
GO:0072006	BP	GO:0072006	nephron development	4/32	142/18723	9.66891085621174e-05	0.00238594594363578	0.00123031652071301	VEGFA/MYC/CTNNB1/CD24	4
GO:0007566	BP	GO:0007566	embryo implantation	3/32	53/18723	0.000100242550399235	0.00243778260246256	0.00125704616976615	TIMP1/VEGFA/CALR	3
GO:0001658	BP	GO:0001658	branching involved in ureteric bud morphogenesis	3/32	56/18723	0.000118204851906304	0.00279363016195463	0.00144053948505533	VEGFA/MYC/CTNNB1	3
GO:0043388	BP	GO:0043388	positive regulation of DNA binding	3/32	56/18723	0.000118204851906304	0.00279363016195463	0.00144053948505533	ITGA2/CTNNB1/PLAUR	3
GO:0033674	BP	GO:0033674	positive regulation of kinase activity	6/32	467/18723	0.000121772681703606	0.00281862336096994	0.00145342726473703	CCND1/MET/VEGFA/CDKN1A/EPHA2/CD24	6
GO:0044409	BP	GO:0044409	entry into host	4/32	151/18723	0.000122621874464127	0.00281862336096994	0.00145342726473703	CXCL8/ITGA2/EPHA2/TRIM31	4
GO:0010632	BP	GO:0010632	regulation of epithelial cell migration	5/32	292/18723	0.000127113385885877	0.00288238191238516	0.0014863044551663	MET/VEGFA/ITGA2/EPHA2/CALR	5
GO:0001667	BP	GO:0001667	ameboidal-type cell migration	6/32	475/18723	0.000133619294058858	0.00298950900574353	0.00154154469777378	TIMP1/MET/VEGFA/ITGA2/EPHA2/CALR	6
GO:0034975	BP	GO:0034975	protein folding in endoplasmic reticulum	2/32	11/18723	0.000154159514407746	0.00335947617111946	0.00173231880851903	CALR/HSP90B1	2
GO:0043589	BP	GO:0043589	skin morphogenesis	2/32	11/18723	0.000154159514407746	0.00335947617111946	0.00173231880851903	ITGA2/ITGA6	2
GO:0060675	BP	GO:0060675	ureteric bud morphogenesis	3/32	62/18723	0.000160154932245692	0.00340177185200344	0.00175412863832057	VEGFA/MYC/CTNNB1	3
GO:1903078	BP	GO:1903078	positive regulation of protein localization to plasma membrane	3/32	62/18723	0.000160154932245692	0.00340177185200344	0.00175412863832057	LGALS3/EPHA2/PIK3R1	3
GO:0072171	BP	GO:0072171	mesonephric tubule morphogenesis	3/32	63/18723	0.000167967710038671	0.00347962737586283	0.0017942749532396	VEGFA/MYC/CTNNB1	3
GO:2000242	BP	GO:2000242	negative regulation of reproductive process	3/32	63/18723	0.000167967710038671	0.00347962737586283	0.0017942749532396	TIMP1/PRDX4/CALR	3
GO:0030858	BP	GO:0030858	positive regulation of epithelial cell differentiation	3/32	64/18723	0.000176024104335969	0.00360205423263116	0.00185740454126016	CTNNB1/SFN/CD24	3
GO:0072182	BP	GO:0072182	regulation of nephron tubule epithelial cell differentiation	2/32	12/18723	0.000184793954359722	0.00373595488452547	0.00192645060854396	CTNNB1/CD24	2
GO:0009416	BP	GO:0009416	response to light stimulus	5/32	320/18723	0.000194837976594934	0.00389212053245595	0.00200697765364707	TIMP1/CCND1/MYC/CDKN1A/PIK3R1	5
GO:0048469	BP	GO:0048469	cell maturation	4/32	171/18723	0.00019783542504221	0.00390550403789211	0.00201387887782906	VEGFA/CDKN1A/CTNNB1/ABHD2	4
GO:0008544	BP	GO:0008544	epidermis development	5/32	324/18723	0.000206405981251422	0.00398948242650706	0.00205718245692793	EPHA2/LAMC2/CTNNB1/SFN/LAMA3	5
GO:0051099	BP	GO:0051099	positive regulation of binding	4/32	173/18723	0.000206844440468483	0.00398948242650706	0.00205718245692793	MET/ITGA2/CTNNB1/PLAUR	4
GO:0060562	BP	GO:0060562	epithelial tube morphogenesis	5/32	325/18723	0.000209378337022073	0.00399246419912544	0.00205872001234622	MET/VEGFA/MYC/EPHA2/CTNNB1	5
GO:0052126	BP	GO:0052126	movement in host environment	4/32	175/18723	0.000216146080529578	0.00407345366158876	0.00210048234729688	CXCL8/ITGA2/EPHA2/TRIM31	4
GO:1904377	BP	GO:1904377	positive regulation of protein localization to cell periphery	3/32	69/18723	0.000220076682037077	0.00407345366158876	0.00210048234729688	LGALS3/EPHA2/PIK3R1	3
GO:0010634	BP	GO:0010634	positive regulation of epithelial cell migration	4/32	176/18723	0.000220908392851357	0.00407345366158876	0.00210048234729688	MET/VEGFA/ITGA2/CALR	4
GO:0071214	BP	GO:0071214	cellular response to abiotic stimulus	5/32	331/18723	0.000227906026922465	0.00411211089436447	0.00212041600600188	TIMP1/MYC/ITGA2/CDKN1A/PIK3R1	5
GO:0104004	BP	GO:0104004	cellular response to environmental stimulus	5/32	331/18723	0.000227906026922465	0.00411211089436447	0.00212041600600188	TIMP1/MYC/ITGA2/CDKN1A/PIK3R1	5
GO:0072078	BP	GO:0072078	nephron tubule morphogenesis	3/32	71/18723	0.000239518658828572	0.00425182981556534	0.00219246227237608	VEGFA/MYC/CTNNB1	3
GO:0048660	BP	GO:0048660	regulation of smooth muscle cell proliferation	4/32	180/18723	0.00024071742102426	0.00425182981556534	0.00219246227237608	PDCD4/ITGA2/CDKN1A/CTNNB1	4
GO:0050930	BP	GO:0050930	induction of positive chemotaxis	2/32	14/18723	0.000254248093661301	0.00434911428328396	0.00224262715065517	VEGFA/CXCL8	2
GO:0070141	BP	GO:0070141	response to UV-A	2/32	14/18723	0.000254248093661301	0.00434911428328396	0.00224262715065517	TIMP1/CCND1	2
GO:0072160	BP	GO:0072160	nephron tubule epithelial cell differentiation	2/32	14/18723	0.000254248093661301	0.00434911428328396	0.00224262715065517	CTNNB1/CD24	2
GO:0051145	BP	GO:0051145	smooth muscle cell differentiation	3/32	73/18723	0.000260040085341292	0.00434911428328396	0.00224262715065517	PDCD4/VEGFA/CTNNB1	3
GO:0072088	BP	GO:0072088	nephron epithelium morphogenesis	3/32	73/18723	0.000260040085341292	0.00434911428328396	0.00224262715065517	VEGFA/MYC/CTNNB1	3
GO:0048659	BP	GO:0048659	smooth muscle cell proliferation	4/32	184/18723	0.000261776247086817	0.00434911428328396	0.00224262715065517	PDCD4/ITGA2/CDKN1A/CTNNB1	4
GO:0007369	BP	GO:0007369	gastrulation	4/32	185/18723	0.000267241600330462	0.00439638632700505	0.00226700304924293	ITGA2/EPHA2/CTNNB1/LAMA3	4
GO:0071478	BP	GO:0071478	cellular response to radiation	4/32	186/18723	0.000272788650814195	0.00444407141811864	0.00229159193632364	TIMP1/MYC/CDKN1A/PIK3R1	4
GO:0061333	BP	GO:0061333	renal tubule morphogenesis	3/32	75/18723	0.000281666524978749	0.00454458104725327	0.00234341987381105	VEGFA/MYC/CTNNB1	3
GO:0072028	BP	GO:0072028	nephron morphogenesis	3/32	76/18723	0.000292902039042246	0.00463903889389104	0.00239212720078943	VEGFA/MYC/CTNNB1	3
GO:2001028	BP	GO:2001028	positive regulation of endothelial cell chemotaxis	2/32	15/18723	0.000293050132748779	0.00463903889389104	0.00239212720078943	MET/VEGFA	2
GO:0045861	BP	GO:0045861	negative regulation of proteolysis	5/32	351/18723	0.000298831369427159	0.00468634614858667	0.00241652125596778	TIMP1/VEGFA/BIRC3/PLAUR/SFN	5
GO:0031016	BP	GO:0031016	pancreas development	3/32	77/18723	0.000304423269805691	0.00472983561790694	0.00243894666452513	MET/MSLN/CTNNB1	3
GO:0007565	BP	GO:0007565	female pregnancy	4/32	193/18723	0.000313966345520237	0.00483335346589869	0.00249232579447257	TIMP1/VEGFA/ITGA2/CALR	4
GO:2001233	BP	GO:2001233	regulation of apoptotic signaling pathway	5/32	356/18723	0.000318930285216772	0.0048651365326704	0.00250871477940849	LGALS3/CTNNB1/ITGA6/PLAUR/MUC1	5
GO:0010631	BP	GO:0010631	epithelial cell migration	5/32	357/18723	0.000323070484914128	0.00488389435753069	0.00251838727927372	MET/VEGFA/ITGA2/EPHA2/CALR	5
GO:0006978	BP	GO:0006978	DNA damage response, signal transduction by p53 class mediator resulting in transcription of p21 class mediator	2/32	16/18723	0.00033455707894116	0.00497172974841307	0.00256367972724142	CDKN1A/MUC1	2
GO:0090132	BP	GO:0090132	epithelium migration	5/32	360/18723	0.000335736707520471	0.00497172974841307	0.00256367972724142	MET/VEGFA/ITGA2/EPHA2/CALR	5
GO:0001570	BP	GO:0001570	vasculogenesis	3/32	80/18723	0.000340732372507451	0.00497172974841307	0.00256367972724142	VEGFA/EPHA2/CTNNB1	3
GO:0048145	BP	GO:0048145	regulation of fibroblast proliferation	3/32	80/18723	0.000340732372507451	0.00497172974841307	0.00256367972724142	MYC/CDKN1A/CTNNB1	3
GO:0051098	BP	GO:0051098	regulation of binding	5/32	363/18723	0.000348777002356641	0.00502585880980512	0.0025915914570352	MET/ITGA2/CDKN1A/CTNNB1/PLAUR	5
GO:0044773	BP	GO:0044773	mitotic DNA damage checkpoint signaling	3/32	81/18723	0.00035342749675626	0.00502585880980512	0.0025915914570352	CCND1/CDKN1A/MUC1	3
GO:0048144	BP	GO:0048144	fibroblast proliferation	3/32	81/18723	0.00035342749675626	0.00502585880980512	0.0025915914570352	MYC/CDKN1A/CTNNB1	3
GO:0090130	BP	GO:0090130	tissue migration	5/32	365/18723	0.000357681951883164	0.00504361609462142	0.00260074802696118	MET/VEGFA/ITGA2/EPHA2/CALR	5
GO:0050900	BP	GO:0050900	leukocyte migration	5/32	369/18723	0.000376009063796745	0.00518806350620809	0.002675232546329	VEGFA/CXCL8/ITGA2/LGALS3/CALR	5
GO:0042772	BP	GO:0042772	DNA damage response, signal transduction resulting in transcription	2/32	17/18723	0.000378760153528431	0.00518806350620809	0.002675232546329	CDKN1A/MUC1	2
GO:2000696	BP	GO:2000696	regulation of epithelial cell differentiation involved in kidney development	2/32	17/18723	0.000378760153528431	0.00518806350620809	0.002675232546329	CTNNB1/CD24	2
GO:0051701	BP	GO:0051701	biological process involved in interaction with host	4/32	203/18723	0.000380293093720855	0.00518806350620809	0.002675232546329	CXCL8/ITGA2/EPHA2/TRIM31	4
GO:0010921	BP	GO:0010921	regulation of phosphatase activity	3/32	84/18723	0.000393331877925661	0.00528008712927407	0.002722684662357	ITGA2/LGALS3/HSP90B1	3
GO:2000134	BP	GO:2000134	negative regulation of G1/S transition of mitotic cell cycle	3/32	84/18723	0.000393331877925661	0.00528008712927407	0.002722684662357	CCND1/CDKN1A/MUC1	3
GO:0044774	BP	GO:0044774	mitotic DNA integrity checkpoint signaling	3/32	85/18723	0.000407249740146361	0.00540975879130416	0.0027895500448228	CCND1/CDKN1A/MUC1	3
GO:0050679	BP	GO:0050679	positive regulation of epithelial cell proliferation	4/32	207/18723	0.0004094394317614	0.00540975879130416	0.0027895500448228	CCND1/VEGFA/MYC/CTNNB1	4
GO:0060749	BP	GO:0060749	mammary gland alveolus development	2/32	18/18723	0.000425650598295025	0.00553675739487637	0.00285503706077936	CCND1/VEGFA	2
GO:0061377	BP	GO:0061377	mammary gland lobule development	2/32	18/18723	0.000425650598295025	0.00553675739487637	0.00285503706077936	CCND1/VEGFA	2
GO:0030099	BP	GO:0030099	myeloid cell differentiation	5/32	381/18723	0.000435287227717208	0.00557566387869828	0.00287509924615143	VEGFA/MYC/EPHA2/CTNNB1/PIK3R1	5
GO:0050678	BP	GO:0050678	regulation of epithelial cell proliferation	5/32	381/18723	0.000435287227717208	0.00557566387869828	0.00287509924615143	CCND1/VEGFA/MYC/CTNNB1/SFN	5
GO:0045786	BP	GO:0045786	negative regulation of cell cycle	5/32	385/18723	0.000456538678784335	0.00580357502272814	0.00299262196140928	PDCD4/CCND1/CDKN1A/CTNNB1/MUC1	5
GO:0006977	BP	GO:0006977	DNA damage response, signal transduction by p53 class mediator resulting in cell cycle arrest	2/32	19/18723	0.000475219675478823	0.00599562868762003	0.00309165471502645	CDKN1A/MUC1	2
GO:0045638	BP	GO:0045638	negative regulation of myeloid cell differentiation	3/32	90/18723	0.00048159610877524	0.00603073336212577	0.00310975649185583	MYC/CTNNB1/PIK3R1	3
GO:0001657	BP	GO:0001657	ureteric bud development	3/32	91/18723	0.000497437360554972	0.00618296215563884	0.00318825349221199	VEGFA/MYC/CTNNB1	3
GO:0031058	BP	GO:0031058	positive regulation of histone modification	3/32	92/18723	0.000513609385140021	0.00621983500934522	0.00320726703323617	VEGFA/CTNNB1/MUC1	3
GO:0072163	BP	GO:0072163	mesonephric epithelium development	3/32	92/18723	0.000513609385140021	0.00621983500934522	0.00320726703323617	VEGFA/MYC/CTNNB1	3
GO:0072164	BP	GO:0072164	mesonephric tubule development	3/32	92/18723	0.000513609385140021	0.00621983500934522	0.00320726703323617	VEGFA/MYC/CTNNB1	3
GO:0044706	BP	GO:0044706	multi-multicellular organism process	4/32	220/18723	0.000515230671215129	0.00621983500934522	0.00320726703323617	TIMP1/VEGFA/ITGA2/CALR	4
GO:0032986	BP	GO:0032986	protein-DNA complex disassembly	2/32	20/18723	0.000527458667730258	0.00622051093880671	0.00320761557725307	MYC/HMGA1	2
GO:0060993	BP	GO:0060993	kidney morphogenesis	3/32	93/18723	0.000530115056167675	0.00622051093880671	0.00320761557725307	VEGFA/MYC/CTNNB1	3
GO:0090398	BP	GO:0090398	cellular senescence	3/32	93/18723	0.000530115056167675	0.00622051093880671	0.00320761557725307	HMGA1/CDKN1A/CALR	3
GO:1902807	BP	GO:1902807	negative regulation of cell cycle G1/S phase transition	3/32	93/18723	0.000530115056167675	0.00622051093880671	0.00320761557725307	CCND1/CDKN1A/MUC1	3
GO:0000079	BP	GO:0000079	regulation of cyclin-dependent protein serine/threonine kinase activity	3/32	94/18723	0.000546957231302334	0.00628626187757066	0.00324152014513712	CCND1/CDKN1A/SFN	3
GO:0002690	BP	GO:0002690	positive regulation of leukocyte chemotaxis	3/32	94/18723	0.000546957231302334	0.00628626187757066	0.00324152014513712	VEGFA/CXCL8/CALR	3
GO:0030316	BP	GO:0030316	osteoclast differentiation	3/32	94/18723	0.000546957231302334	0.00628626187757066	0.00324152014513712	EPHA2/CTNNB1/PIK3R1	3
GO:0050670	BP	GO:0050670	regulation of lymphocyte proliferation	4/32	225/18723	0.000560675234203692	0.0063961136914602	0.0032981653938776	CDKN1A/LGALS3/CTNNB1/CD24	4
GO:0007044	BP	GO:0007044	cell-substrate junction assembly	3/32	95/18723	0.00056413875228612	0.0063961136914602	0.0032981653938776	VEGFA/ITGA2/ITGA6	3
GO:0007411	BP	GO:0007411	axon guidance	4/32	227/18723	0.000579628316968456	0.00646377207080885	0.00333305353629313	VEGFA/EPHA2/LAMC2/LAMA3	4
GO:0032944	BP	GO:0032944	regulation of mononuclear cell proliferation	4/32	227/18723	0.000579628316968456	0.00646377207080885	0.00333305353629313	CDKN1A/LGALS3/CTNNB1/CD24	4
GO:0001823	BP	GO:0001823	mesonephros development	3/32	96/18723	0.000581662444989354	0.00646377207080885	0.00333305353629313	VEGFA/MYC/CTNNB1	3
GO:0097485	BP	GO:0097485	neuron projection guidance	4/32	228/18723	0.000589274043855278	0.00650527529992866	0.00335445473718171	VEGFA/EPHA2/LAMC2/LAMA3	4
GO:0071695	BP	GO:0071695	anatomical structure maturation	4/32	229/18723	0.000599033582844081	0.00656979315040764	0.00338772346128541	VEGFA/CDKN1A/CTNNB1/ABHD2	4
GO:0030595	BP	GO:0030595	leukocyte chemotaxis	4/32	230/18723	0.000608907701107619	0.00663472157440639	0.00342120389822599	VEGFA/CXCL8/LGALS3/CALR	4
GO:1904029	BP	GO:1904029	regulation of cyclin-dependent protein kinase activity	3/32	98/18723	0.000617747569978495	0.00668761562854139	0.00344847879471866	CCND1/CDKN1A/SFN	3
GO:0010594	BP	GO:0010594	regulation of endothelial cell migration	4/32	232/18723	0.000629002747426239	0.00671107321810988	0.00346057473513978	MET/VEGFA/EPHA2/CALR	4
GO:0002053	BP	GO:0002053	positive regulation of mesenchymal cell proliferation	2/32	22/18723	0.000639911629855531	0.00671107321810988	0.00346057473513978	MYC/CTNNB1	2
GO:0002089	BP	GO:0002089	lens morphogenesis in camera-type eye	2/32	22/18723	0.000639911629855531	0.00671107321810988	0.00346057473513978	EPHA2/CTNNB1	2
GO:0007398	BP	GO:0007398	ectoderm development	2/32	22/18723	0.000639911629855531	0.00671107321810988	0.00346057473513978	CTNNB1/ITGA6	2
GO:0051412	BP	GO:0051412	response to corticosterone	2/32	22/18723	0.000639911629855531	0.00671107321810988	0.00346057473513978	CCND1/CDKN1A	2
GO:0045930	BP	GO:0045930	negative regulation of mitotic cell cycle	4/32	235/18723	0.000660023877760403	0.006879006626596	0.00354716984321053	CCND1/CDKN1A/CTNNB1/MUC1	4
GO:0034329	BP	GO:0034329	cell junction assembly	5/32	420/18723	0.000677674444851067	0.00701936863246969	0.00361954771713825	VEGFA/ITGA2/EPHA2/CTNNB1/ITGA6	5
GO:1902106	BP	GO:1902106	negative regulation of leukocyte differentiation	3/32	102/18723	0.000694146468872518	0.00711988891858108	0.00367138114991133	MYC/CTNNB1/PIK3R1	3
GO:0002052	BP	GO:0002052	positive regulation of neuroblast proliferation	2/32	23/18723	0.000700108266725792	0.00711988891858108	0.00367138114991133	VEGFA/CTNNB1	2
GO:0036303	BP	GO:0036303	lymph vessel morphogenesis	2/32	23/18723	0.000700108266725792	0.00711988891858108	0.00367138114991133	VEGFA/EPHA2	2
GO:1903076	BP	GO:1903076	regulation of protein localization to plasma membrane	3/32	104/18723	0.000734504075028337	0.00742468577046717	0.00382855009304561	LGALS3/EPHA2/PIK3R1	3
GO:0036003	BP	GO:0036003	positive regulation of transcription from RNA polymerase II promoter in response to stress	2/32	24/18723	0.000762940152575232	0.00757372382884091	0.00390540178615346	VEGFA/MUC1	2
GO:2001026	BP	GO:2001026	regulation of endothelial cell chemotaxis	2/32	24/18723	0.000762940152575232	0.00757372382884091	0.00390540178615346	MET/VEGFA	2
GO:0070663	BP	GO:0070663	regulation of leukocyte proliferation	4/32	245/18723	0.000771292538894037	0.00757372382884091	0.00390540178615346	CDKN1A/LGALS3/CTNNB1/CD24	4
GO:1903707	BP	GO:1903707	negative regulation of hemopoiesis	3/32	106/18723	0.000776329260167245	0.00757372382884091	0.00390540178615346	MYC/CTNNB1/PIK3R1	3
GO:1905477	BP	GO:1905477	positive regulation of protein localization to membrane	3/32	106/18723	0.000776329260167245	0.00757372382884091	0.00390540178615346	LGALS3/EPHA2/PIK3R1	3
GO:2000278	BP	GO:2000278	regulation of DNA biosynthetic process	3/32	106/18723	0.000776329260167245	0.00757372382884091	0.00390540178615346	MYC/CDKN1A/CTNNB1	3
GO:0033002	BP	GO:0033002	muscle cell proliferation	4/32	248/18723	0.000807113068193683	0.00782853022213295	0.00403679307608888	PDCD4/ITGA2/CDKN1A/CTNNB1	4
GO:0061436	BP	GO:0061436	establishment of skin barrier	2/32	25/18723	0.000828398671505925	0.00798881017693645	0.00411944166955759	MET/SFN	2
GO:0097305	BP	GO:0097305	response to alcohol	4/32	253/18723	0.000869409561445163	0.00833639568059991	0.00429867464365669	CCND1/CDKN1A/CTNNB1/NQO1	4
GO:0033598	BP	GO:0033598	mammary gland epithelial cell proliferation	2/32	26/18723	0.000896475227788583	0.00854707631948433	0.00440731242369746	CCND1/EPHA2	2
GO:0022407	BP	GO:0022407	regulation of cell-cell adhesion	5/32	448/18723	0.000906015733931953	0.00858923390699332	0.00442905104544791	VEGFA/LGALS3/PLAUR/CEACAM6/CD24	5
GO:0033561	BP	GO:0033561	regulation of water loss via skin	2/32	27/18723	0.000967161245822144	0.00911739646342448	0.00470139884131166	MET/SFN	2
GO:0009314	BP	GO:0009314	response to radiation	5/32	456/18723	0.000980723238758338	0.00916625417577875	0.00472659239225276	TIMP1/CCND1/MYC/CDKN1A/PIK3R1	5
GO:0000077	BP	GO:0000077	DNA damage checkpoint signaling	3/32	115/18723	0.000983269220286159	0.00916625417577875	0.00472659239225276	CCND1/CDKN1A/MUC1	3
GO:0009410	BP	GO:0009410	response to xenobiotic stimulus	5/32	462/18723	0.00103970600019143	0.00948843494248277	0.00489272537652647	MYC/ITGA2/CDKN1A/NQO1/CALR	5
GO:0001945	BP	GO:0001945	lymph vessel development	2/32	28/18723	0.00104044817009346	0.00948843494248277	0.00489272537652647	VEGFA/EPHA2	2
GO:0010464	BP	GO:0010464	regulation of mesenchymal cell proliferation	2/32	28/18723	0.00104044817009346	0.00948843494248277	0.00489272537652647	MYC/CTNNB1	2
GO:0045671	BP	GO:0045671	negative regulation of osteoclast differentiation	2/32	28/18723	0.00104044817009346	0.00948843494248277	0.00489272537652647	CTNNB1/PIK3R1	2
GO:0045446	BP	GO:0045446	endothelial cell differentiation	3/32	118/18723	0.0010592751966587	0.00955625688168437	0.00492769785881974	MET/VEGFA/CTNNB1	3
GO:0051101	BP	GO:0051101	regulation of DNA binding	3/32	118/18723	0.0010592751966587	0.00955625688168437	0.00492769785881974	ITGA2/CTNNB1/PLAUR	3
GO:0002761	BP	GO:0002761	regulation of myeloid leukocyte differentiation	3/32	120/18723	0.00111195620081081	0.00992480055830071	0.00511773794550103	MYC/CTNNB1/PIK3R1	3
GO:0048593	BP	GO:0048593	camera-type eye morphogenesis	3/32	120/18723	0.00111195620081081	0.00992480055830071	0.00511773794550103	VEGFA/EPHA2/CTNNB1	3
GO:0002688	BP	GO:0002688	regulation of leukocyte chemotaxis	3/32	122/18723	0.00116626841142499	0.0103544888591065	0.00533930734720879	VEGFA/CXCL8/CALR	3
GO:0031570	BP	GO:0031570	DNA integrity checkpoint signaling	3/32	123/18723	0.00119404228637131	0.0105452787185845	0.00543768841771313	CCND1/CDKN1A/MUC1	3
GO:0007548	BP	GO:0007548	sex differentiation	4/32	276/18723	0.00120035505569075	0.0105455276620371	0.00543781678576907	CCND1/VEGFA/PRDX4/CTNNB1	4
GO:0043542	BP	GO:0043542	endothelial cell migration	4/32	279/18723	0.0012492118395194	0.0108751578447884	0.00560779107233928	MET/VEGFA/EPHA2/CALR	4
GO:1904375	BP	GO:1904375	regulation of protein localization to cell periphery	3/32	125/18723	0.00125083758286303	0.0108751578447884	0.00560779107233928	LGALS3/EPHA2/PIK3R1	3
GO:0021700	BP	GO:0021700	developmental maturation	4/32	280/18723	0.00126580328868235	0.0109485459711804	0.0056456337672105	VEGFA/CDKN1A/CTNNB1/ABHD2	4
GO:0090183	BP	GO:0090183	regulation of kidney development	2/32	31/18723	0.0012758291256764	0.010978673194282	0.00566116891393251	VEGFA/MYC	2
GO:0048565	BP	GO:0048565	digestive tract development	3/32	127/18723	0.00130931211608529	0.0112093149530159	0.00578009967466224	CXCL8/CDKN1A/CTNNB1	3
GO:0035303	BP	GO:0035303	regulation of dephosphorylation	3/32	128/18723	0.00133918498306606	0.0114068649826642	0.005881966636817	ITGA2/LGALS3/HSP90B1	3
GO:0035767	BP	GO:0035767	endothelial cell chemotaxis	2/32	32/18723	0.00135943452011826	0.0114328125245629	0.0058953465248044	MET/VEGFA	2
GO:0051497	BP	GO:0051497	negative regulation of stress fiber assembly	2/32	32/18723	0.00135943452011826	0.0114328125245629	0.0058953465248044	MET/PIK3R1	2
GO:0007093	BP	GO:0007093	mitotic cell cycle checkpoint signaling	3/32	129/18723	0.00136948469453942	0.0114328125245629	0.0058953465248044	CCND1/CDKN1A/MUC1	3
GO:0007498	BP	GO:0007498	mesoderm development	3/32	129/18723	0.00136948469453942	0.0114328125245629	0.0058953465248044	VEGFA/ITGA2/EPHA2	3
GO:0046651	BP	GO:0046651	lymphocyte proliferation	4/32	288/18723	0.00140415270384989	0.0116641991933669	0.00601466139950291	CDKN1A/LGALS3/CTNNB1/CD24	4
GO:0044403	BP	GO:0044403	biological process involved in symbiotic interaction	4/32	290/18723	0.00144032917700408	0.0117184252164089	0.00604262312771352	CXCL8/ITGA2/EPHA2/TRIM31	4
GO:0010165	BP	GO:0010165	response to X-ray	2/32	33/18723	0.0014455983431446	0.0117184252164089	0.00604262312771352	CCND1/CDKN1A	2
GO:0150117	BP	GO:0150117	positive regulation of cell-substrate junction organization	2/32	33/18723	0.0014455983431446	0.0117184252164089	0.00604262312771352	VEGFA/PIK3R1	2
GO:1902692	BP	GO:1902692	regulation of neuroblast proliferation	2/32	33/18723	0.0014455983431446	0.0117184252164089	0.00604262312771352	VEGFA/CTNNB1	2
GO:1904031	BP	GO:1904031	positive regulation of cyclin-dependent protein kinase activity	2/32	33/18723	0.0014455983431446	0.0117184252164089	0.00604262312771352	CCND1/CDKN1A	2
GO:0032943	BP	GO:0032943	mononuclear cell proliferation	4/32	291/18723	0.00145866007062659	0.011767459608228	0.00606790778367945	CDKN1A/LGALS3/CTNNB1/CD24	4
GO:0010595	BP	GO:0010595	positive regulation of endothelial cell migration	3/32	133/18723	0.00149499808066315	0.0119522427226813	0.00616319146731322	MET/VEGFA/CALR	3
GO:0001822	BP	GO:0001822	kidney development	4/32	293/18723	0.00149581106779682	0.0119522427226813	0.00616319146731322	VEGFA/MYC/CTNNB1/CD24	4
GO:0051973	BP	GO:0051973	positive regulation of telomerase activity	2/32	34/18723	0.00153431215892705	0.0122017810553535	0.00629186627407349	MYC/CTNNB1	2
GO:0003158	BP	GO:0003158	endothelium development	3/32	136/18723	0.00159372703210581	0.0126144998107243	0.00650468530482115	MET/VEGFA/CTNNB1	3
GO:0001569	BP	GO:0001569	branching involved in blood vessel morphogenesis	2/32	35/18723	0.00162556755144488	0.0126434477541881	0.00651961235427049	VEGFA/CTNNB1	2
GO:0032232	BP	GO:0032232	negative regulation of actin filament bundle assembly	2/32	35/18723	0.00162556755144488	0.0126434477541881	0.00651961235427049	MET/PIK3R1	2
GO:0045454	BP	GO:0045454	cell redox homeostasis	2/32	35/18723	0.00162556755144488	0.0126434477541881	0.00651961235427049	PRDX4/NQO1	2
GO:0055123	BP	GO:0055123	digestive system development	3/32	137/18723	0.00162752366800037	0.0126434477541881	0.00651961235427049	CXCL8/CDKN1A/CTNNB1	3
GO:0006913	BP	GO:0006913	nucleocytoplasmic transport	4/32	301/18723	0.00165105200914238	0.0127085562905546	0.00655318566641735	CDKN1A/CALR/SFN/PIK3R1	4
GO:0051169	BP	GO:0051169	nuclear transport	4/32	301/18723	0.00165105200914238	0.0127085562905546	0.00655318566641735	CDKN1A/CALR/SFN/PIK3R1	4
GO:0072001	BP	GO:0072001	renal system development	4/32	302/18723	0.00167121661169158	0.0128050295635547	0.00660293225095161	VEGFA/MYC/CTNNB1/CD24	4
GO:0007162	BP	GO:0007162	negative regulation of cell adhesion	4/32	303/18723	0.00169155257685634	0.0129019328362042	0.00665290056543497	VEGFA/LGALS3/PIK3R1/MUC1	4
GO:0030224	BP	GO:0030224	monocyte differentiation	2/32	36/18723	0.00171935612444537	0.0129958539496366	0.00670133112514981	VEGFA/MYC	2
GO:0051385	BP	GO:0051385	response to mineralocorticoid	2/32	36/18723	0.00171935612444537	0.0129958539496366	0.00670133112514981	CCND1/CDKN1A	2
GO:2000045	BP	GO:2000045	regulation of G1/S transition of mitotic cell cycle	3/32	142/18723	0.00180325807365659	0.0135408596593598	0.00698236411768004	CCND1/CDKN1A/MUC1	3
GO:0071542	BP	GO:0071542	dopaminergic neuron differentiation	2/32	37/18723	0.00181566950140402	0.0135408596593598	0.00698236411768004	VEGFA/CTNNB1	2
GO:1905332	BP	GO:1905332	positive regulation of morphogenesis of an epithelium	2/32	37/18723	0.00181566950140402	0.0135408596593598	0.00698236411768004	VEGFA/CTNNB1	2
GO:0038061	BP	GO:0038061	NIK/NF-kappaB signaling	3/32	143/18723	0.00183977033361541	0.0136598876982596	0.00704374110028817	PDCD4/BIRC3/CALR	3
GO:0046718	BP	GO:0046718	viral entry into host cell	3/32	144/18723	0.00187674270062064	0.0138730143244116	0.00715364015724632	ITGA2/EPHA2/TRIM31	3
GO:0035886	BP	GO:0035886	vascular associated smooth muscle cell differentiation	2/32	38/18723	0.00191449932548504	0.0140900432814206	0.00726555145682688	PDCD4/VEGFA	2
GO:0001889	BP	GO:0001889	liver development	3/32	147/18723	0.00199044145096622	0.0145525110377556	0.00750402363279288	CCND1/MET/ITGA2	3
GO:0019058	BP	GO:0019058	viral life cycle	4/32	317/18723	0.00199468268097962	0.0145525110377556	0.00750402363279288	CXCL8/ITGA2/EPHA2/TRIM31	4
GO:0010463	BP	GO:0010463	mesenchymal cell proliferation	2/32	39/18723	0.00201583725950176	0.0145934062022821	0.00752511128428321	MYC/CTNNB1	2
GO:0070661	BP	GO:0070661	leukocyte proliferation	4/32	318/18723	0.00201768190639418	0.0145934062022821	0.00752511128428321	CDKN1A/LGALS3/CTNNB1/CD24	4
GO:0010212	BP	GO:0010212	response to ionizing radiation	3/32	148/18723	0.0020292751858769	0.0146142650725383	0.00753586719128444	CCND1/MYC/CDKN1A	3
GO:0061008	BP	GO:0061008	hepaticobiliary system development	3/32	150/18723	0.00210835622527316	0.0151188963504631	0.00779608104891828	CCND1/MET/ITGA2	3
GO:0048592	BP	GO:0048592	eye morphogenesis	3/32	151/18723	0.00214860759724901	0.0153419725454632	0.00791111061562682	VEGFA/EPHA2/CTNNB1	3
GO:0031056	BP	GO:0031056	regulation of histone modification	3/32	152/18723	0.0021893355603127	0.0155665469076471	0.00802691271443818	VEGFA/CTNNB1/MUC1	3
GO:0010591	BP	GO:0010591	regulation of lamellipodium assembly	2/32	42/18723	0.00233481664320877	0.0164614383500181	0.00848836479751265	EPHA2/PIK3R1	2
GO:0033574	BP	GO:0033574	response to testosterone	2/32	42/18723	0.00233481664320877	0.0164614383500181	0.00848836479751265	NQO1/CALR	2
GO:0035051	BP	GO:0035051	cardiocyte differentiation	3/32	156/18723	0.00235705313995503	0.0165486827148307	0.00853335248202172	PDCD4/VEGFA/CALR	3
GO:0051017	BP	GO:0051017	actin filament bundle assembly	3/32	157/18723	0.00240019380623784	0.0167813550286129	0.00865333030143641	MET/HSP90B1/PIK3R1	3
GO:0042771	BP	GO:0042771	intrinsic apoptotic signaling pathway in response to DNA damage by p53 class mediator	2/32	43/18723	0.00244610403670528	0.0169610023702126	0.0087459657162755	CDKN1A/MUC1	2
GO:1904706	BP	GO:1904706	negative regulation of vascular associated smooth muscle cell proliferation	2/32	43/18723	0.00244610403670528	0.0169610023702126	0.0087459657162755	PDCD4/CDKN1A	2
GO:0001655	BP	GO:0001655	urogenital system development	4/32	338/18723	0.00251726493620974	0.0173825949093002	0.00896336052659479	VEGFA/MYC/CTNNB1/CD24	4
GO:0048545	BP	GO:0048545	response to steroid hormone	4/32	339/18723	0.00254428269365963	0.0174971572129543	0.0090224347462822	CCND1/CDKN1A/CALR/ABHD2	4
GO:0061572	BP	GO:0061572	actin filament bundle organization	3/32	161/18723	0.00257765961885465	0.0176543381242371	0.00910348531342007	MET/HSP90B1/PIK3R1	3
GO:0045765	BP	GO:0045765	regulation of angiogenesis	4/32	342/18723	0.0026265372579793	0.0179159736540214	0.00923839805759085	VEGFA/CXCL8/EPHA2/CTNNB1	4
GO:0035987	BP	GO:0035987	endodermal cell differentiation	2/32	45/18723	0.00267607075566406	0.0181799462672239	0.00937451592224955	CTNNB1/LAMA3	2
GO:0046661	BP	GO:0046661	male sex differentiation	3/32	165/18723	0.00276306135712129	0.0186952296663287	0.00964022256177293	CCND1/PRDX4/CTNNB1	3
GO:1901342	BP	GO:1901342	regulation of vasculature development	4/32	348/18723	0.00279651989895478	0.0188456240580166	0.0097177736501409	VEGFA/CXCL8/EPHA2/CTNNB1	4
GO:1902806	BP	GO:1902806	regulation of cell cycle G1/S phase transition	3/32	168/18723	0.00290739204109665	0.019112411347539	0.00985534290676689	CCND1/CDKN1A/MUC1	3
GO:0007595	BP	GO:0007595	lactation	2/32	47/18723	0.00291583867995828	0.019112411347539	0.00985534290676689	CCND1/VEGFA	2
GO:0035850	BP	GO:0035850	epithelial cell differentiation involved in kidney development	2/32	47/18723	0.00291583867995828	0.019112411347539	0.00985534290676689	CTNNB1/CD24	2
GO:0043618	BP	GO:0043618	regulation of transcription from RNA polymerase II promoter in response to stress	2/32	47/18723	0.00291583867995828	0.019112411347539	0.00985534290676689	VEGFA/MUC1	2
GO:0045601	BP	GO:0045601	regulation of endothelial cell differentiation	2/32	47/18723	0.00291583867995828	0.019112411347539	0.00985534290676689	VEGFA/CTNNB1	2
GO:0051972	BP	GO:0051972	regulation of telomerase activity	2/32	47/18723	0.00291583867995828	0.019112411347539	0.00985534290676689	MYC/CTNNB1	2
GO:0090279	BP	GO:0090279	regulation of calcium ion import	2/32	47/18723	0.00291583867995828	0.019112411347539	0.00985534290676689	LGALS3/CTNNB1	2
GO:0031346	BP	GO:0031346	positive regulation of cell projection organization	4/32	353/18723	0.00294384311557828	0.0192208900698068	0.00991128011880133	VEGFA/ITGA2/ITGA6/PIK3R1	4
GO:0000075	BP	GO:0000075	cell cycle checkpoint signaling	3/32	169/18723	0.00295651755811537	0.0192288234981302	0.00991537100273697	CCND1/CDKN1A/MUC1	3
GO:0048146	BP	GO:0048146	positive regulation of fibroblast proliferation	2/32	48/18723	0.00303937765263227	0.0196914119734245	0.0101539054276112	MYC/CDKN1A	2
GO:0042129	BP	GO:0042129	regulation of T cell proliferation	3/32	171/18723	0.00305630224232861	0.0197249044716439	0.010171175883377	LGALS3/CTNNB1/CD24	3
GO:0042770	BP	GO:0042770	signal transduction in response to DNA damage	3/32	172/18723	0.00310696493824994	0.0199750466144958	0.0103001620457409	CCND1/CDKN1A/MUC1	3
GO:0014075	BP	GO:0014075	response to amine	2/32	49/18723	0.00316534243543362	0.0201191083585516	0.0103744476950815	ITGA2/NQO1	2
GO:0034332	BP	GO:0034332	adherens junction organization	2/32	49/18723	0.00316534243543362	0.0201191083585516	0.0103744476950815	VEGFA/CTNNB1	2
GO:0052372	BP	GO:0052372	modulation by symbiont of entry into host	2/32	49/18723	0.00316534243543362	0.0201191083585516	0.0103744476950815	CXCL8/TRIM31	2
GO:0007584	BP	GO:0007584	response to nutrient	3/32	174/18723	0.00320983976691931	0.020324947656191	0.0104805890304178	CCND1/ITGA2/NQO1	3
GO:0048771	BP	GO:0048771	tissue remodeling	3/32	175/18723	0.00326205535447262	0.0205008572464609	0.0105712970683087	TIMP1/EPHA2/CTNNB1	3
GO:1905475	BP	GO:1905475	regulation of protein localization to membrane	3/32	175/18723	0.00326205535447262	0.0205008572464609	0.0105712970683087	LGALS3/EPHA2/PIK3R1	3
GO:0060688	BP	GO:0060688	regulation of morphogenesis of a branching structure	2/32	50/18723	0.00329372490472791	0.0206226507094531	0.0106341000459008	VEGFA/CTNNB1	2
GO:0043405	BP	GO:0043405	regulation of MAP kinase activity	3/32	177/18723	0.00336805142134138	0.0209318158704105	0.0107935215140063	PDCD4/VEGFA/CD24	3
GO:0051302	BP	GO:0051302	regulation of cell division	3/32	177/18723	0.00336805142134138	0.0209318158704105	0.0107935215140063	VEGFA/MYC/SFN	3
GO:0032873	BP	GO:0032873	negative regulation of stress-activated MAPK cascade	2/32	51/18723	0.00342451695606108	0.0210488624625293	0.0108538767606794	PDCD4/MYC	2
GO:0050982	BP	GO:0050982	detection of mechanical stimulus	2/32	51/18723	0.00342451695606108	0.0210488624625293	0.0108538767606794	ITGA2/CTNNB1	2
GO:0070303	BP	GO:0070303	negative regulation of stress-activated protein kinase signaling cascade	2/32	51/18723	0.00342451695606108	0.0210488624625293	0.0108538767606794	PDCD4/MYC	2
GO:1901991	BP	GO:1901991	negative regulation of mitotic cell cycle phase transition	3/32	179/18723	0.00347614526246811	0.0212882180672317	0.0109773008288467	CCND1/CDKN1A/MUC1	3
GO:0071897	BP	GO:0071897	DNA biosynthetic process	3/32	180/18723	0.00353098302249258	0.0215454164063365	0.0111099255291441	MYC/CDKN1A/CTNNB1	3
GO:0018108	BP	GO:0018108	peptidyl-tyrosine phosphorylation	4/32	375/18723	0.00365573390409515	0.0222127353977331	0.0114540295445308	MET/VEGFA/EPHA2/CD24	4
GO:0043620	BP	GO:0043620	regulation of DNA-templated transcription in response to stress	2/32	53/18723	0.00369329748269817	0.0222127353977331	0.0114540295445308	VEGFA/MUC1	2
GO:0045744	BP	GO:0045744	negative regulation of G protein-coupled receptor signaling pathway	2/32	53/18723	0.00369329748269817	0.0222127353977331	0.0114540295445308	MET/CXCL8	2
GO:1903202	BP	GO:1903202	negative regulation of oxidative stress-induced cell death	2/32	53/18723	0.00369329748269817	0.0222127353977331	0.0114540295445308	MET/CTNNB1	2
GO:0018212	BP	GO:0018212	peptidyl-tyrosine modification	4/32	378/18723	0.00376112366489674	0.0225398768203455	0.0116227204982899	MET/VEGFA/EPHA2/CD24	4
GO:0001706	BP	GO:0001706	endoderm formation	2/32	54/18723	0.00383126984464876	0.0226368690116923	0.0116727346638298	CTNNB1/LAMA3	2
GO:0002043	BP	GO:0002043	blood vessel endothelial cell proliferation involved in sprouting angiogenesis	2/32	54/18723	0.00383126984464876	0.0226368690116923	0.0116727346638298	VEGFA/EPHA2	2
GO:1902743	BP	GO:1902743	regulation of lamellipodium organization	2/32	54/18723	0.00383126984464876	0.0226368690116923	0.0116727346638298	EPHA2/PIK3R1	2
GO:2000179	BP	GO:2000179	positive regulation of neural precursor cell proliferation	2/32	54/18723	0.00383126984464876	0.0226368690116923	0.0116727346638298	VEGFA/CTNNB1	2
GO:0042692	BP	GO:0042692	muscle cell differentiation	4/32	384/18723	0.00397809096430775	0.0234218829407313	0.0120775282462086	PDCD4/VEGFA/CTNNB1/CALR	4
GO:0045860	BP	GO:0045860	positive regulation of protein kinase activity	4/32	386/18723	0.00405226777807144	0.0237751934671464	0.0122597133366755	CCND1/VEGFA/CDKN1A/CD24	4
GO:0010332	BP	GO:0010332	response to gamma radiation	2/32	56/18723	0.00411433862518611	0.0240552620664191	0.0124041311201283	MYC/CDKN1A	2
GO:0032872	BP	GO:0032872	regulation of stress-activated MAPK cascade	3/32	192/18723	0.00423079115384725	0.0245611861051849	0.0126650115917835	PDCD4/VEGFA/MYC	3
GO:0006611	BP	GO:0006611	protein export from nucleus	2/32	57/18723	0.00425941904446294	0.0245611861051849	0.0126650115917835	CALR/SFN	2
GO:0050891	BP	GO:0050891	multicellular organismal water homeostasis	2/32	57/18723	0.00425941904446294	0.0245611861051849	0.0126650115917835	MET/SFN	2
GO:0061005	BP	GO:0061005	cell differentiation involved in kidney development	2/32	57/18723	0.00425941904446294	0.0245611861051849	0.0126650115917835	CTNNB1/CD24	2
GO:0001954	BP	GO:0001954	positive regulation of cell-matrix adhesion	2/32	58/18723	0.0044068528484167	0.0250451466026114	0.0129145665311753	VEGFA/CEACAM6	2
GO:0007405	BP	GO:0007405	neuroblast proliferation	2/32	58/18723	0.0044068528484167	0.0250451466026114	0.0129145665311753	VEGFA/CTNNB1	2
GO:0043525	BP	GO:0043525	positive regulation of neuron apoptotic process	2/32	58/18723	0.0044068528484167	0.0250451466026114	0.0129145665311753	CTNNB1/NQO1	2
GO:0043666	BP	GO:0043666	regulation of phosphoprotein phosphatase activity	2/32	58/18723	0.0044068528484167	0.0250451466026114	0.0129145665311753	LGALS3/HSP90B1	2
GO:0070302	BP	GO:0070302	regulation of stress-activated protein kinase signaling cascade	3/32	195/18723	0.00441797580117579	0.0250451466026114	0.0129145665311753	PDCD4/VEGFA/MYC	3
GO:0001836	BP	GO:0001836	release of cytochrome c from mitochondria	2/32	59/18723	0.0045566320846524	0.0257442041685075	0.0132750365889926	PLAUR/SFN	2
GO:0042098	BP	GO:0042098	T cell proliferation	3/32	199/18723	0.00467530042509905	0.0263260205144839	0.0135750510400262	LGALS3/CTNNB1/CD24	3
GO:0045216	BP	GO:0045216	cell-cell junction organization	3/32	200/18723	0.00474102430395453	0.0265181292734523	0.0136741122029846	VEGFA/EPHA2/CTNNB1	3
GO:0071902	BP	GO:0071902	positive regulation of protein serine/threonine kinase activity	3/32	200/18723	0.00474102430395453	0.0265181292734523	0.0136741122029846	CCND1/VEGFA/CD24	3
GO:0009913	BP	GO:0009913	epidermal cell differentiation	3/32	202/18723	0.00487415328570209	0.0271721900777678	0.0140113796147827	EPHA2/CTNNB1/SFN	3
GO:0046824	BP	GO:0046824	positive regulation of nucleocytoplasmic transport	2/32	62/18723	0.00501996314540497	0.0278923780065879	0.014382745575193	SFN/PIK3R1	2
GO:0016032	BP	GO:0016032	viral process	4/32	415/18723	0.00523592213679035	0.0289962948697498	0.0149519819226738	CXCL8/ITGA2/EPHA2/TRIM31	4
GO:0001885	BP	GO:0001885	endothelial cell development	2/32	64/18723	0.00534043273259092	0.0291897267924677	0.0150517253769578	MET/VEGFA	2
GO:0030104	BP	GO:0030104	water homeostasis	2/32	64/18723	0.00534043273259092	0.0291897267924677	0.0150517253769578	MET/SFN	2
GO:0045670	BP	GO:0045670	regulation of osteoclast differentiation	2/32	64/18723	0.00534043273259092	0.0291897267924677	0.0150517253769578	CTNNB1/PIK3R1	2
GO:0045995	BP	GO:0045995	regulation of embryonic development	2/32	64/18723	0.00534043273259092	0.0291897267924677	0.0150517253769578	CTNNB1/LAMA3	2
GO:0007409	BP	GO:0007409	axonogenesis	4/32	418/18723	0.00537028740718196	0.0292576047702965	0.0150867267556513	VEGFA/EPHA2/LAMC2/LAMA3	4
GO:0045637	BP	GO:0045637	regulation of myeloid cell differentiation	3/32	210/18723	0.00542928802362478	0.029483318134765	0.0152031161826591	MYC/CTNNB1/PIK3R1	3
GO:0030100	BP	GO:0030100	regulation of endocytosis	3/32	211/18723	0.00550124671719421	0.0296022789579636	0.0152644585053924	VEGFA/ITGA2/LGALS3	3
GO:0071677	BP	GO:0071677	positive regulation of mononuclear cell migration	2/32	65/18723	0.00550411861435319	0.0296022789579636	0.0152644585053924	LGALS3/CALR	2
GO:1905330	BP	GO:1905330	regulation of morphogenesis of an epithelium	2/32	65/18723	0.00550411861435319	0.0296022789579636	0.0152644585053924	VEGFA/CTNNB1	2
GO:0006457	BP	GO:0006457	protein folding	3/32	212/18723	0.00557378020498087	0.0297859974011398	0.0153591931897227	PRDX4/CALR/HSP90B1	3
GO:0006469	BP	GO:0006469	negative regulation of protein kinase activity	3/32	212/18723	0.00557378020498087	0.0297859974011398	0.0153591931897227	PDCD4/CDKN1A/SFN	3
GO:0048608	BP	GO:0048608	reproductive structure development	4/32	424/18723	0.00564595382052971	0.0300139402284626	0.0154767322425169	CCND1/VEGFA/PRDX4/CTNNB1	4
GO:0050766	BP	GO:0050766	positive regulation of phagocytosis	2/32	66/18723	0.00567009478690265	0.0300139402284626	0.0154767322425169	ITGA2/CALR	2
GO:2000573	BP	GO:2000573	positive regulation of DNA biosynthetic process	2/32	66/18723	0.00567009478690265	0.0300139402284626	0.0154767322425169	MYC/CTNNB1	2
GO:0000082	BP	GO:0000082	G1/S transition of mitotic cell cycle	3/32	214/18723	0.00572057669289289	0.0301859361341958	0.0155654221832438	CCND1/CDKN1A/MUC1	3
GO:1903131	BP	GO:1903131	mononuclear cell differentiation	4/32	426/18723	0.00573991719135687	0.0301930440347863	0.0155690873825948	VEGFA/MYC/CTNNB1/PIK3R1	4
GO:0048568	BP	GO:0048568	embryonic organ development	4/32	427/18723	0.00578729082966244	0.0302525670161171	0.0155997804951058	VEGFA/CXCL8/EPHA2/CTNNB1	4
GO:0061458	BP	GO:0061458	reproductive system development	4/32	427/18723	0.00578729082966244	0.0302525670161171	0.0155997804951058	CCND1/VEGFA/PRDX4/CTNNB1	4
GO:0061180	BP	GO:0061180	mammary gland epithelium development	2/32	67/18723	0.00583835344746824	0.0304247114436388	0.0156885470213105	CCND1/EPHA2	2
GO:0007596	BP	GO:0007596	blood coagulation	3/32	217/18723	0.00594511416119746	0.0308851441563138	0.0159259698240323	PLAU/ITGA2/PLAUR	3
GO:0097191	BP	GO:0097191	extrinsic apoptotic signaling pathway	3/32	219/18723	0.00609771545961313	0.0315801436457742	0.0162843473287914	LGALS3/ITGA6/PIK3R1	3
GO:0002683	BP	GO:0002683	negative regulation of immune system process	4/32	434/18723	0.00612628386168445	0.0316304748304815	0.0163103006779097	MYC/LGALS3/CTNNB1/PIK3R1	4
GO:0097529	BP	GO:0097529	myeloid leukocyte migration	3/32	220/18723	0.00617489266866932	0.0317213179743644	0.0163571440781178	VEGFA/CXCL8/LGALS3	3
GO:1901224	BP	GO:1901224	positive regulation of NIK/NF-kappaB signaling	2/32	69/18723	0.00618168711419378	0.0317213179743644	0.0163571440781178	PDCD4/CALR	2
GO:0008406	BP	GO:0008406	gonad development	3/32	221/18723	0.00625265585490762	0.0319876723308994	0.0164944900922146	CCND1/VEGFA/PRDX4	3
GO:0007599	BP	GO:0007599	hemostasis	3/32	222/18723	0.00633100620824548	0.0321922073255634	0.0165999588618111	PLAU/ITGA2/PLAUR	3
GO:0050817	BP	GO:0050817	coagulation	3/32	222/18723	0.00633100620824548	0.0321922073255634	0.0165999588618111	PLAU/ITGA2/PLAUR	3
GO:0045936	BP	GO:0045936	negative regulation of phosphate metabolic process	4/32	441/18723	0.00647834655332843	0.0328418897779006	0.0169349685699983	PDCD4/CDKN1A/LGALS3/SFN	4
GO:0010563	BP	GO:0010563	negative regulation of phosphorus metabolic process	4/32	442/18723	0.00652972099182169	0.0329253711400533	0.0169780158566739	PDCD4/CDKN1A/LGALS3/SFN	4
GO:0150116	BP	GO:0150116	regulation of cell-substrate junction organization	2/32	71/18723	0.00653405756235861	0.0329253711400533	0.0169780158566739	VEGFA/PIK3R1	2
GO:0001707	BP	GO:0001707	mesoderm formation	2/32	72/18723	0.00671361226880378	0.0333518270308695	0.0171979184614357	ITGA2/EPHA2	2
GO:0030032	BP	GO:0030032	lamellipodium assembly	2/32	72/18723	0.00671361226880378	0.0333518270308695	0.0171979184614357	EPHA2/PIK3R1	2
GO:0030330	BP	GO:0030330	DNA damage response, signal transduction by p53 class mediator	2/32	72/18723	0.00671361226880378	0.0333518270308695	0.0171979184614357	CDKN1A/MUC1	2
GO:0043903	BP	GO:0043903	regulation of biological process involved in symbiotic interaction	2/32	72/18723	0.00671361226880378	0.0333518270308695	0.0171979184614357	CXCL8/TRIM31	2
GO:0045137	BP	GO:0045137	development of primary sexual characteristics	3/32	227/18723	0.00673160640312965	0.0333518270308695	0.0171979184614357	CCND1/VEGFA/PRDX4	3
GO:0006979	BP	GO:0006979	response to oxidative stress	4/32	446/18723	0.00673794360158805	0.0333518270308695	0.0171979184614357	MET/PRDX4/CTNNB1/NQO1	4
GO:0003151	BP	GO:0003151	outflow tract morphogenesis	2/32	74/18723	0.0070794221857326	0.0346334414800563	0.0178587848294375	VEGFA/CTNNB1	2
GO:0030968	BP	GO:0030968	endoplasmic reticulum unfolded protein response	2/32	74/18723	0.0070794221857326	0.0346334414800563	0.0178587848294375	CCND1/PIK3R1	2
GO:0048332	BP	GO:0048332	mesoderm morphogenesis	2/32	74/18723	0.0070794221857326	0.0346334414800563	0.0178587848294375	ITGA2/EPHA2	2
GO:1903201	BP	GO:1903201	regulation of oxidative stress-induced cell death	2/32	74/18723	0.0070794221857326	0.0346334414800563	0.0178587848294375	MET/CTNNB1	2
GO:0043627	BP	GO:0043627	response to estrogen	2/32	75/18723	0.00726566206684914	0.0353384955019503	0.0182223469685736	CCND1/CD24	2
GO:0048662	BP	GO:0048662	negative regulation of smooth muscle cell proliferation	2/32	75/18723	0.00726566206684914	0.0353384955019503	0.0182223469685736	PDCD4/CDKN1A	2
GO:0007346	BP	GO:0007346	regulation of mitotic cell cycle	4/32	457/18723	0.00733331183145979	0.0355644429282935	0.0183388570899299	CCND1/CDKN1A/CTNNB1/MUC1	4
GO:0031100	BP	GO:0031100	animal organ regeneration	2/32	76/18723	0.00745411504057366	0.035942543212881	0.0185338250555098	CCND1/CDKN1A	2
GO:0072332	BP	GO:0072332	intrinsic apoptotic signaling pathway by p53 class mediator	2/32	76/18723	0.00745411504057366	0.035942543212881	0.0185338250555098	CDKN1A/MUC1	2
GO:0031334	BP	GO:0031334	positive regulation of protein-containing complex assembly	3/32	237/18723	0.00757749921493268	0.036328696236163	0.018732945427593	MET/VEGFA/LGALS3	3
GO:0033673	BP	GO:0033673	negative regulation of kinase activity	3/32	237/18723	0.00757749921493268	0.036328696236163	0.018732945427593	PDCD4/CDKN1A/SFN	3
GO:0007492	BP	GO:0007492	endoderm development	2/32	77/18723	0.00764477348779413	0.0365468088675742	0.0188454155254664	CTNNB1/LAMA3	2
GO:0051403	BP	GO:0051403	stress-activated MAPK cascade	3/32	239/18723	0.00775390202312621	0.036858491769988	0.0190061352706418	PDCD4/VEGFA/MYC	3
GO:0072593	BP	GO:0072593	reactive oxygen species metabolic process	3/32	239/18723	0.00775390202312621	0.036858491769988	0.0190061352706418	PRDX4/CDKN1A/NQO1	3
GO:0061564	BP	GO:0061564	axon development	4/32	467/18723	0.00790405807388886	0.0374661283841399	0.019319463980781	VEGFA/EPHA2/LAMC2/LAMA3	4
GO:0044843	BP	GO:0044843	cell cycle G1/S phase transition	3/32	241/18723	0.007932732195693	0.0374961257024588	0.0193349321419115	CCND1/CDKN1A/MUC1	3
GO:0032204	BP	GO:0032204	regulation of telomere maintenance	2/32	80/18723	0.00822990575152506	0.0387915220535367	0.0200029051678108	MYC/CTNNB1	2
GO:0031667	BP	GO:0031667	response to nutrient levels	4/32	474/18723	0.00832063435790003	0.0391093121920343	0.0201667741182186	CCND1/ITGA2/CDKN1A/NQO1	4
GO:0003007	BP	GO:0003007	heart morphogenesis	3/32	246/18723	0.00839047913786916	0.0393274413221912	0.0202792527236944	PDCD4/VEGFA/CTNNB1	3
GO:2000243	BP	GO:2000243	positive regulation of reproductive process	2/32	81/18723	0.00842931026430402	0.0393993944944349	0.0203163554823571	VEGFA/CTNNB1	2
GO:0031098	BP	GO:0031098	stress-activated protein kinase signaling cascade	3/32	247/18723	0.00848386562728335	0.0395442403405041	0.0203910454550495	PDCD4/VEGFA/MYC	3
GO:0008625	BP	GO:0008625	extrinsic apoptotic signaling pathway via death domain receptors	2/32	82/18723	0.008630882426719	0.0401180629142229	0.0206869379057093	LGALS3/PIK3R1	2
GO:1901988	BP	GO:1901988	negative regulation of cell cycle phase transition	3/32	249/18723	0.00867248321495618	0.0402000741289958	0.020729227108735	CCND1/CDKN1A/MUC1	3
GO:0016049	BP	GO:0016049	cell growth	4/32	482/18723	0.00881421402369269	0.0407444934759128	0.0210099577424254	VEGFA/CDKN1A/CTNNB1/SFN	4
GO:0002088	BP	GO:0002088	lens development in camera-type eye	2/32	84/18723	0.00904049967564643	0.0416757100432272	0.0214901409293851	EPHA2/CTNNB1	2
GO:0001656	BP	GO:0001656	metanephros development	2/32	85/18723	0.00924852979457415	0.0424017294953427	0.0218645139233246	MYC/CTNNB1	2
GO:0030433	BP	GO:0030433	ubiquitin-dependent ERAD pathway	2/32	85/18723	0.00924852979457415	0.0424017294953427	0.0218645139233246	CALR/HSP90B1	2
GO:0090596	BP	GO:0090596	sensory organ morphogenesis	3/32	256/18723	0.00935210798554378	0.0427597743862192	0.0220491402957608	VEGFA/EPHA2/CTNNB1	3
GO:0048041	BP	GO:0048041	focal adhesion assembly	2/32	87/18723	0.00967099573647596	0.0439781323734598	0.0226773883765033	VEGFA/ITGA2	2
GO:2000177	BP	GO:2000177	regulation of neural precursor cell proliferation	2/32	87/18723	0.00967099573647596	0.0439781323734598	0.0226773883765033	VEGFA/CTNNB1	2
GO:0051091	BP	GO:0051091	positive regulation of DNA-binding transcription factor activity	3/32	260/18723	0.00975414133493692	0.0442363490811464	0.0228105382000516	VEGFA/CTNNB1/TRIM31	3
GO:0009636	BP	GO:0009636	response to toxic substance	3/32	262/18723	0.00995890965324967	0.0450432625287141	0.0232266243012377	PRDX4/CDKN1A/NQO1	3
GO:0014910	BP	GO:0014910	regulation of smooth muscle cell migration	2/32	89/18723	0.0101019531118243	0.0454452475111021	0.0234339084462242	PLAU/ITGA2	2
GO:1900407	BP	GO:1900407	regulation of cellular response to oxidative stress	2/32	89/18723	0.0101019531118243	0.0454452475111021	0.0234339084462242	MET/CTNNB1	2
GO:0035304	BP	GO:0035304	regulation of protein dephosphorylation	2/32	90/18723	0.0103205975891663	0.0459362407284377	0.0236870898179385	LGALS3/HSP90B1	2
GO:0046849	BP	GO:0046849	bone remodeling	2/32	90/18723	0.0103205975891663	0.0459362407284377	0.0236870898179385	EPHA2/CTNNB1	2
GO:0097581	BP	GO:0097581	lamellipodium organization	2/32	90/18723	0.0103205975891663	0.0459362407284377	0.0236870898179385	EPHA2/PIK3R1	2
GO:1904705	BP	GO:1904705	regulation of vascular associated smooth muscle cell proliferation	2/32	90/18723	0.0103205975891663	0.0459362407284377	0.0236870898179385	PDCD4/CDKN1A	2
GO:0051492	BP	GO:0051492	regulation of stress fiber assembly	2/32	91/18723	0.0105413427628429	0.046548350410659	0.0240027250721797	MET/PIK3R1	2
GO:0055006	BP	GO:0055006	cardiac cell development	2/32	91/18723	0.0105413427628429	0.046548350410659	0.0240027250721797	PDCD4/VEGFA	2
GO:1990874	BP	GO:1990874	vascular associated smooth muscle cell proliferation	2/32	91/18723	0.0105413427628429	0.046548350410659	0.0240027250721797	PDCD4/CDKN1A	2
GO:0051348	BP	GO:0051348	negative regulation of transferase activity	3/32	268/18723	0.0105882972921471	0.046632973375913	0.0240463610281667	PDCD4/CDKN1A/SFN	3
GO:0070509	BP	GO:0070509	calcium ion import	2/32	92/18723	0.0107641812823474	0.0472834978842383	0.0243818049437575	LGALS3/CTNNB1	2
GO:0007589	BP	GO:0007589	body fluid secretion	2/32	93/18723	0.010989105814791	0.0480201030135917	0.0247616364576704	CCND1/VEGFA	2
GO:0033273	BP	GO:0033273	response to vitamin	2/32	93/18723	0.010989105814791	0.0480201030135917	0.0247616364576704	CCND1/ITGA2	2
GO:0010389	BP	GO:0010389	regulation of G2/M transition of mitotic cell cycle	2/32	94/18723	0.0112161090448668	0.0488847557851597	0.0252074959258524	CCND1/CDKN1A	2
GO:0036473	BP	GO:0036473	cell death in response to oxidative stress	2/32	95/18723	0.0114451836748148	0.049574076217904	0.0255629450166973	MET/CTNNB1	2
GO:0050764	BP	GO:0050764	regulation of phagocytosis	2/32	95/18723	0.0114451836748148	0.049574076217904	0.0255629450166973	ITGA2/CALR	2
GO:1903829	BP	GO:1903829	positive regulation of cellular protein localization	3/32	276/18723	0.0114628972422806	0.049574076217904	0.0255629450166973	LGALS3/EPHA2/PIK3R1	3
GO:0005925	CC	GO:0005925	focal adhesion	9/32	418/19550	1.55483371147505e-08	1.3010400929928e-06	7.74484846645444e-07	PLAU/HMGA1/ITGA2/EPHA2/CTNNB1/ITGA6/CALR/HSP90B1/PLAUR	9
GO:0030055	CC	GO:0030055	cell-substrate junction	9/32	425/19550	1.79453805930042e-08	1.3010400929928e-06	7.74484846645444e-07	PLAU/HMGA1/ITGA2/EPHA2/CTNNB1/ITGA6/CALR/HSP90B1/PLAUR	9
GO:0062023	CC	GO:0062023	collagen-containing extracellular matrix	6/32	425/19550	5.71647611469135e-05	0.00276296345543415	0.00164474049615681	TIMP1/LGALS3/LAMC2/CALR/HSP90B1/LAMA3	6
GO:0005911	CC	GO:0005911	cell-cell junction	6/32	494/19550	0.000130865614109993	0.00351245217307906	0.00209089711936467	CCND1/VEGFA/EPHA2/CTNNB1/ITGA6/PIK3R1	6
GO:0005788	CC	GO:0005788	endoplasmic reticulum lumen	5/32	313/19550	0.000143870086320969	0.00351245217307906	0.00209089711936467	TIMP1/MSLN/CALR/HSP90B1/PLAUR	5
GO:0031225	CC	GO:0031225	anchored component of membrane	4/32	170/19550	0.000164097822295781	0.00351245217307906	0.00209089711936467	MSLN/PLAUR/CEACAM6/CD24	4
GO:0043256	CC	GO:0043256	laminin complex	2/32	12/19550	0.000169566656631403	0.00351245217307906	0.00209089711936467	LAMC2/LAMA3	2
GO:0005604	CC	GO:0005604	basement membrane	3/32	96/19550	0.000513257434131256	0.00930279099362901	0.0055377775787846	TIMP1/LAMC2/LAMA3	3
GO:0071682	CC	GO:0071682	endocytic vesicle lumen	2/32	23/19550	0.000642737213462136	0.0103552106613344	0.00616426333378891	CALR/HSP90B1	2
GO:0008305	CC	GO:0008305	integrin complex	2/32	31/19550	0.00117170216249719	0.0159549837814627	0.00949770359404677	ITGA2/ITGA6	2
GO:0070160	CC	GO:0070160	tight junction	3/32	129/19550	0.00121037807997303	0.0159549837814627	0.00949770359404677	CCND1/EPHA2/CTNNB1	3
GO:0005790	CC	GO:0005790	smooth endoplasmic reticulum	2/32	33/19550	0.0013277351228369	0.0160434660676126	0.00955037544496718	PRDX4/CALR	2
GO:0098636	CC	GO:0098636	protein complex involved in cell adhesion	2/32	36/19550	0.0015793858356841	0.0164634178208563	0.00980036487339539	ITGA2/ITGA6	2
GO:0030667	CC	GO:0030667	secretory granule membrane	4/32	311/19550	0.00158957137580681	0.0164634178208563	0.00980036487339539	PLAU/LGALS3/PLAUR/CEACAM6	4
GO:0000307	CC	GO:0000307	cyclin-dependent protein kinase holoenzyme complex	2/32	42/19550	0.00214532094499177	0.0207381024682538	0.012345004736093	CCND1/CDKN1A	2
GO:0005912	CC	GO:0005912	adherens junction	3/32	170/19550	0.00266220617542126	0.0241262434647552	0.0143619017358252	VEGFA/CTNNB1/ITGA6	3
GO:0031093	CC	GO:0031093	platelet alpha granule lumen	2/32	67/19550	0.00537051973997075	0.0458073742526917	0.0272682736023283	TIMP1/VEGFA	2
GO:0016529	CC	GO:0016529	sarcoplasmic reticulum	2/32	70/19550	0.00584815734283237	0.0471101563728163	0.0280437954451611	CALR/HSP90B1	2
GO:0050840	MF	GO:0050840	extracellular matrix binding	4/32	56/18368	2.61441850937908e-06	0.000405234868953757	0.000200897422299655	VEGFA/ITGA2/LGALS3/ITGA6	4
GO:0019903	MF	GO:0019903	protein phosphatase binding	5/32	150/18368	5.72632438598833e-06	0.000443790139914096	0.000220011410619552	MET/LGALS3/CTNNB1/HSP90B1/PIK3R1	5
GO:0043236	MF	GO:0043236	laminin binding	3/32	28/18368	1.52757125919824e-05	0.000789245150585758	0.000391272638320953	ITGA2/LGALS3/ITGA6	3
GO:0019902	MF	GO:0019902	phosphatase binding	5/32	196/18368	2.09450303940267e-05	0.000811619927768537	0.000402365057569461	MET/LGALS3/CTNNB1/HSP90B1/PIK3R1	5
GO:0019207	MF	GO:0019207	kinase regulator activity	5/32	233/18368	4.79077683963879e-05	0.00148514082028802	0.000736266756407646	CCND1/CDKN1A/SFN/PIK3R1/CD24	5
GO:0019887	MF	GO:0019887	protein kinase regulator activity	4/32	204/18368	0.000416339546931682	0.00986609761023175	0.00489117232969044	CCND1/CDKN1A/SFN/CD24	4
GO:0042562	MF	GO:0042562	hormone binding	3/32	86/18368	0.000445565698526595	0.00986609761023175	0.00489117232969044	CALR/ABHD2/PIK3R1	3
GO:0003712	MF	GO:0003712	transcription coregulator activity	5/32	489/18368	0.00145636787000304	0.0255933758801099	0.0126880573123805	CCND1/HMGA1/CTNNB1/MUC1/TRIM31	5
GO:0030291	MF	GO:0030291	protein serine/threonine kinase inhibitor activity	2/32	34/18368	0.00159314340536932	0.0255933758801099	0.0126880573123805	CDKN1A/SFN	2
GO:0042056	MF	GO:0042056	chemoattractant activity	2/32	37/18368	0.00188517286242318	0.0255933758801099	0.0126880573123805	VEGFA/LGALS3	2
GO:0005178	MF	GO:0005178	integrin binding	3/32	144/18368	0.0019814226487827	0.0255933758801099	0.0126880573123805	ITGA2/CALR/LAMA3	3
GO:0016922	MF	GO:0016922	nuclear receptor binding	3/32	144/18368	0.0019814226487827	0.0255933758801099	0.0126880573123805	HMGA1/CTNNB1/CALR	3
GO:0045296	MF	GO:0045296	cadherin binding	4/32	332/18368	0.00252785702027897	0.0301398337033262	0.0149419888648069	EPHA2/CTNNB1/ITGA6/SFN	4
GO:0016538	MF	GO:0016538	cyclin-dependent protein serine/threonine kinase regulator activity	2/32	50/18368	0.00341889619351033	0.0378520649995786	0.0187653700846807	CCND1/CDKN1A	2
GO:0140297	MF	GO:0140297	DNA-binding transcription factor binding	4/32	394/18368	0.00466311245835638	0.0481854954030159	0.0238882252252643	MYC/HMGA1/CTNNB1/CALR	4
