# Supplementary material for: Anoikis-related gene signatures in colorectal cancer: implications for cell differentiation, immune infiltration, and prognostic prediction
Source: Sci Rep. 2024 May 21;14:11525. doi: 10.1038/s41598-024-62370-y (PMC11109202; doi:10.1038/s41598-024-62370-y)
Supplement: Supplementary file 8 — Supplementary Table 7. [file 41598_2024_62370_MOESM8_ESM.csv]

	ID	Description	GeneRatio	BgRatio	pvalue	p.adjust	qvalue	geneID	Count
hsa05222	hsa05222	Small cell lung cancer	10/24	92/8292	2.95835867969319e-14	4.67420671391524e-12	2.05528076694474e-12	CCND1/MYC/ITGA2/CDKN1A/LAMC2/BIRC3/ITGA6/CYCS/LAMA3/PIK3R1	10
hsa05205	hsa05205	Proteoglycans in cancer	11/24	205/8292	3.04158900872105e-12	2.40285531688963e-10	1.05655197145047e-10	PDCD4/CCND1/MET/VEGFA/MYC/PLAU/ITGA2/CDKN1A/CTNNB1/PLAUR/PIK3R1	11
hsa04151	hsa04151	PI3K-Akt signaling pathway	12/24	354/8292	5.19175887118173e-11	2.73432633882238e-09	1.20230205437893e-09	CCND1/MET/VEGFA/MYC/ITGA2/CDKN1A/EPHA2/LAMC2/ITGA6/HSP90B1/LAMA3/PIK3R1	12
hsa04510	hsa04510	Focal adhesion	10/24	203/8292	9.02235284616952e-11	3.56382937423696e-09	1.56704023117681e-09	CCND1/MET/VEGFA/ITGA2/LAMC2/CTNNB1/BIRC3/ITGA6/LAMA3/PIK3R1	10
hsa05163	hsa05163	Human cytomegalovirus infection	9/24	225/8292	6.23872009940516e-09	1.97143555141203e-07	8.66853740127875e-08	CCND1/VEGFA/MYC/CXCL8/CDKN1A/CTNNB1/CALR/CYCS/PIK3R1	9
hsa05167	hsa05167	Kaposi sarcoma-associated herpesvirus infection	8/24	194/8292	4.14706159633707e-08	1.0920595537021e-06	4.80186079575872e-07	CCND1/VEGFA/MYC/CXCL8/CDKN1A/CTNNB1/CYCS/PIK3R1	8
hsa05219	hsa05219	Bladder cancer	5/24	41/8292	9.11224135292174e-08	2.05676304823091e-06	9.04372826004263e-07	CCND1/VEGFA/MYC/CXCL8/CDKN1A	5
hsa05210	hsa05210	Colorectal cancer	6/24	86/8292	1.20924115325988e-07	2.38825127768827e-06	1.05013047519937e-06	CCND1/MYC/CDKN1A/CTNNB1/CYCS/PIK3R1	6
hsa05165	hsa05165	Human papillomavirus infection	9/24	331/8292	1.77680276196132e-07	3.11927595988765e-06	1.37156704432102e-06	CCND1/VEGFA/ITGA2/CDKN1A/LAMC2/CTNNB1/ITGA6/LAMA3/PIK3R1	9
hsa05215	hsa05215	Prostate cancer	6/24	97/8292	2.48972194685794e-07	3.93376067603554e-06	1.72970156308025e-06	CCND1/PLAU/CDKN1A/CTNNB1/HSP90B1/PIK3R1	6
hsa05225	hsa05225	Hepatocellular carcinoma	7/24	168/8292	3.20195083297753e-07	4.59916574191318e-06	2.02228473661739e-06	CCND1/MET/MYC/CDKN1A/CTNNB1/NQO1/PIK3R1	7
hsa05213	hsa05213	Endometrial cancer	5/24	58/8292	5.39298528216184e-07	7.10076395484643e-06	3.12225463704107e-06	CCND1/MYC/CDKN1A/CTNNB1/PIK3R1	5
hsa05206	hsa05206	MicroRNAs in cancer	8/24	310/8292	1.51972024858535e-06	1.84704460981912e-05	8.12158189527394e-06	PDCD4/CCND1/MET/VEGFA/MYC/PLAU/CDKN1A/PIK3R1	8
hsa05226	hsa05226	Gastric cancer	6/24	149/8292	3.13632721418773e-06	3.52339403093638e-05	1.5492605332565e-05	CCND1/MET/MYC/CDKN1A/CTNNB1/PIK3R1	6
hsa05216	hsa05216	Thyroid cancer	4/24	37/8292	3.34499433316745e-06	3.52339403093638e-05	1.5492605332565e-05	CCND1/MYC/CDKN1A/CTNNB1	4
hsa05160	hsa05160	Hepatitis C	6/24	157/8292	4.25056534834407e-06	4.19743328148977e-05	1.84564021704413e-05	CCND1/MYC/CDKN1A/CTNNB1/CYCS/PIK3R1	6
hsa05202	hsa05202	Transcriptional misregulation in cancer	6/24	193/8292	1.39585161825767e-05	0.000124948290521093	5.49406207487817e-05	MET/MYC/PLAU/CXCL8/CDKN1A/BIRC3	6
hsa05145	hsa05145	Toxoplasmosis	5/24	112/8292	1.42346153758207e-05	0.000124948290521093	5.49406207487817e-05	LAMC2/BIRC3/ITGA6/CYCS/LAMA3	5
hsa05169	hsa05169	Epstein-Barr virus infection	6/24	202/8292	1.81034050169462e-05	0.000150544104877763	6.61952759622411e-05	CCND1/MYC/CDKN1A/CALR/CYCS/PIK3R1	6
hsa05418	hsa05418	Fluid shear stress and atherosclerosis	5/24	139/8292	4.05039419527847e-05	0.00030965607704206	0.000136157901963864	VEGFA/CTNNB1/NQO1/HSP90B1/PIK3R1	5
hsa05211	hsa05211	Renal cell carcinoma	4/24	69/8292	4.11568203663497e-05	0.00030965607704206	0.000136157901963864	MET/VEGFA/CDKN1A/PIK3R1	4
hsa05218	hsa05218	Melanoma	4/24	72/8292	4.86947776050331e-05	0.000321916655265108	0.000141548962341753	CCND1/MET/CDKN1A/PIK3R1	4
hsa05223	hsa05223	Non-small cell lung cancer	4/24	72/8292	4.86947776050331e-05	0.000321916655265108	0.000141548962341753	CCND1/MET/CDKN1A/PIK3R1	4
hsa01524	hsa01524	Platinum drug resistance	4/24	73/8292	5.14180861909925e-05	0.000321916655265108	0.000141548962341753	CDKN1A/BIRC3/CYCS/PIK3R1	4
hsa04115	hsa04115	p53 signaling pathway	4/24	73/8292	5.14180861909925e-05	0.000321916655265108	0.000141548962341753	CCND1/CDKN1A/CYCS/SFN	4
hsa05224	hsa05224	Breast cancer	5/24	147/8292	5.29736268157772e-05	0.000321916655265108	0.000141548962341753	CCND1/MYC/CDKN1A/CTNNB1/PIK3R1	5
hsa05132	hsa05132	Salmonella infection	6/24	249/8292	5.89456592945676e-05	0.000328300740134926	0.000144356088267189	MYC/CXCL8/CTNNB1/BIRC3/HSP90B1/CYCS	6
hsa05212	hsa05212	Pancreatic cancer	4/24	76/8292	6.02577307842586e-05	0.000328300740134926	0.000144356088267189	CCND1/VEGFA/CDKN1A/PIK3R1	4
hsa05220	hsa05220	Chronic myeloid leukemia	4/24	76/8292	6.02577307842586e-05	0.000328300740134926	0.000144356088267189	CCND1/MYC/CDKN1A/PIK3R1	4
hsa04218	hsa04218	Cellular senescence	5/24	156/8292	7.03572949127327e-05	0.000370548419873725	0.000162932682955802	CCND1/MYC/CXCL8/CDKN1A/PIK3R1	5
hsa05161	hsa05161	Hepatitis B	5/24	162/8292	8.41963523462282e-05	0.000429129795829163	0.000188691315954196	MYC/CXCL8/CDKN1A/CYCS/PIK3R1	5
hsa04512	hsa04512	ECM-receptor interaction	4/24	88/8292	0.000107008468008233	0.000528354310790651	0.000232321016070506	ITGA2/LAMC2/ITGA6/LAMA3	4
hsa04933	hsa04933	AGE-RAGE signaling pathway in diabetic complications	4/24	100/8292	0.000175810785906059	0.00084176073251992	0.000370127970328546	CCND1/VEGFA/CXCL8/PIK3R1	4
hsa05146	hsa05146	Amoebiasis	4/24	102/8292	0.000189796422547425	0.000881995140073326	0.000387819315421982	CXCL8/LAMC2/LAMA3/PIK3R1	4
hsa04066	hsa04066	HIF-1 signaling pathway	4/24	109/8292	0.000245124375196626	0.00110656146517334	0.000486562669563228	TIMP1/VEGFA/CDKN1A/PIK3R1	4
hsa04015	hsa04015	Rap1 signaling pathway	5/24	210/8292	0.000285001285366181	0.00125083897466268	0.000550002480531226	MET/VEGFA/EPHA2/CTNNB1/PIK3R1	5
hsa05207	hsa05207	Chemical carcinogenesis - receptor activation	5/24	212/8292	0.000297817962239665	0.00127176319010451	0.000559203001644889	CCND1/VEGFA/MYC/HSP90B1/PIK3R1	5
hsa04919	hsa04919	Thyroid hormone signaling pathway	4/24	121/8292	0.00036572347593981	0.00149341042147956	0.000656662810244178	CCND1/MYC/CTNNB1/PIK3R1	4
hsa05166	hsa05166	Human T-cell leukemia virus 1 infection	5/24	222/8292	0.000368626623023436	0.00149341042147956	0.000656662810244178	CCND1/MYC/CDKN1A/CALR/PIK3R1	5
hsa05221	hsa05221	Acute myeloid leukemia	3/24	67/8292	0.00090388354650394	0.00357034000869056	0.00156990300182263	CCND1/MYC/PIK3R1	3
hsa04110	hsa04110	Cell cycle	4/24	157/8292	0.000978039986305981	0.00367929328181774	0.00161781050366403	CCND1/MYC/CDKN1A/SFN	4
hsa04390	hsa04390	Hippo signaling pathway	4/24	157/8292	0.000978039986305981	0.00367929328181774	0.00161781050366403	CCND1/MYC/CTNNB1/BIRC3	4
hsa05230	hsa05230	Central carbon metabolism in cancer	3/24	70/8292	0.00102698444189829	0.00377357073999838	0.00165926494896664	MET/MYC/PIK3R1	3
hsa04630	hsa04630	JAK-STAT signaling pathway	4/24	166/8292	0.00120373842954079	0.00432251526971466	0.00190063962559072	CCND1/MYC/CDKN1A/PIK3R1	4
hsa05214	hsa05214	Glioma	3/24	75/8292	0.00125488328224855	0.00440603463545047	0.00193736366382233	CCND1/CDKN1A/PIK3R1	3
hsa05100	hsa05100	Bacterial invasion of epithelial cells	3/24	77/8292	0.00135426967836076	0.0045526512591702	0.00200183199936864	MET/CTNNB1/PIK3R1	3
hsa05412	hsa05412	Arrhythmogenic right ventricular cardiomyopathy	3/24	77/8292	0.00135426967836076	0.0045526512591702	0.00200183199936864	ITGA2/CTNNB1/ITGA6	3
hsa01521	hsa01521	EGFR tyrosine kinase inhibitor resistance	3/24	79/8292	0.0014584925034032	0.00480087115703552	0.00211097599176778	MET/VEGFA/PIK3R1	3
hsa04012	hsa04012	ErbB signaling pathway	3/24	85/8292	0.00180104872868865	0.0058074632476083	0.00255358144132011	MYC/CDKN1A/PIK3R1	3
hsa01522	hsa01522	Endocrine resistance	3/24	98/8292	0.00270590865314821	0.00855067134394834	0.00375978886542698	CCND1/CDKN1A/PIK3R1	3
hsa04640	hsa04640	Hematopoietic cell lineage	3/24	99/8292	0.00278518375641043	0.00862860850025192	0.0037940583678656	ITGA2/ITGA6/CD24	3
hsa05142	hsa05142	Chagas disease	3/24	102/8292	0.003031606813077	0.00921142070127242	0.00405032489196522	CXCL8/CALR/PIK3R1	3
hsa05417	hsa05417	Lipid and atherosclerosis	4/24	215/8292	0.00310629958569058	0.00926028933092662	0.0040718127637652	CXCL8/HSP90B1/CYCS/PIK3R1	4
hsa04064	hsa04064	NF-kappa B signaling pathway	3/24	104/8292	0.00320313972530688	0.00937214956663866	0.00412099847700301	PLAU/CXCL8/BIRC3	3
hsa05208	hsa05208	Chemical carcinogenesis - reactive oxygen species	4/24	223/8292	0.00354335728580907	0.0101790991119606	0.00447581972944303	MET/VEGFA/NQO1/PIK3R1	4
hsa04215	hsa04215	Apoptosis - multiple species	2/24	32/8292	0.00377683420241806	0.010656067928251	0.00468554619096977	BIRC3/CYCS	2
hsa04014	hsa04014	Ras signaling pathway	4/24	236/8292	0.00434061349621348	0.0120318760070479	0.00529049844413831	MET/VEGFA/EPHA2/PIK3R1	4
hsa04960	hsa04960	Aldosterone-regulated sodium reabsorption	2/24	37/8292	0.00502680170493809	0.0136937011962107	0.00602121438341042	SFN/PIK3R1	2
hsa04068	hsa04068	FoxO signaling pathway	3/24	131/8292	0.00611926691558384	0.0163871893671567	0.00720555961513887	CCND1/CDKN1A/PIK3R1	3
hsa04210	hsa04210	Apoptosis	3/24	136/8292	0.00678832041306549	0.0178759104210725	0.00786016047828636	BIRC3/CYCS/PIK3R1	3
hsa05162	hsa05162	Measles	3/24	139/8292	0.00720997295222406	0.0186750119090394	0.00821153088605329	CCND1/CYCS/PIK3R1	3
hsa04936	hsa04936	Alcoholic liver disease	3/24	142/8292	0.00764696892439784	0.0194874369363687	0.00856875974550522	CCND1/CXCL8/CTNNB1	3
hsa04550	hsa04550	Signaling pathways regulating pluripotency of stem cells	3/24	143/8292	0.00779606797560306	0.0195520434943696	0.00859716769239435	MYC/CTNNB1/PIK3R1	3
hsa05144	hsa05144	Malaria	2/24	50/8292	0.00903672931737718	0.0223094255022749	0.00980960748267918	MET/CXCL8	2
hsa04010	hsa04010	MAPK signaling pathway	4/24	294/8292	0.00938989283323536	0.022824662579249	0.0100361607610289	MET/VEGFA/MYC/EPHA2	4
hsa04932	hsa04932	Non-alcoholic fatty liver disease	3/24	155/8292	0.00972116557113203	0.0229245397050576	0.0100800774186129	CXCL8/CYCS/PIK3R1	3
hsa04934	hsa04934	Cushing syndrome	3/24	155/8292	0.00972116557113203	0.0229245397050576	0.0100800774186129	CCND1/CDKN1A/CTNNB1	3
hsa05134	hsa05134	Legionellosis	2/24	57/8292	0.0116295243709859	0.0270215419208202	0.0118815574068896	CXCL8/CYCS	2
hsa04370	hsa04370	VEGF signaling pathway	2/24	59/8292	0.0124237464297565	0.0281538206245857	0.0123794281227359	VEGFA/PIK3R1	2
hsa04310	hsa04310	Wnt signaling pathway	3/24	170/8292	0.0124883487072048	0.0281538206245857	0.0123794281227359	CCND1/MYC/CTNNB1	3
hsa05164	hsa05164	Influenza A	3/24	171/8292	0.0126873580395194	0.0281538206245857	0.0123794281227359	CXCL8/CYCS/PIK3R1	3
hsa05416	hsa05416	Viral myocarditis	2/24	60/8292	0.0128295891453808	0.0281538206245857	0.0123794281227359	CCND1/CYCS	2
hsa05217	hsa05217	Basal cell carcinoma	2/24	63/8292	0.0140816359625253	0.0304780613983425	0.0134014127401106	CDKN1A/CTNNB1	2
hsa04360	hsa04360	Axon guidance	3/24	182/8292	0.014998139348695	0.0320230542850515	0.0140807567142798	MET/EPHA2/PIK3R1	3
hsa04917	hsa04917	Prolactin signaling pathway	2/24	70/8292	0.0172001289064728	0.0357581627266145	0.0157231095266926	CCND1/PIK3R1	2
hsa05120	hsa05120	Epithelial cell signaling in Helicobacter pylori infection	2/24	70/8292	0.0172001289064728	0.0357581627266145	0.0157231095266926	MET/CXCL8	2
hsa04520	hsa04520	Adherens junction	2/24	71/8292	0.0176676613472186	0.0362531232839031	0.0159407470801972	MET/CTNNB1	2
hsa05203	hsa05203	Viral carcinogenesis	3/24	204/8292	0.0202982260314797	0.0411169193970999	0.018079391606986	CCND1/CDKN1A/PIK3R1	3
hsa05170	hsa05170	Human immunodeficiency virus 1 infection	3/24	212/8292	0.0224525231802508	0.0449050463605015	0.0197450570272692	CALR/CYCS/PIK3R1	3
hsa04610	hsa04610	Complement and coagulation cascades	2/24	86/8292	0.0253119045699679	0.0499910115256867	0.0219813908107616	PLAU/PLAUR	2
