# Supplementary material for: Anoikis-related gene signatures in colorectal cancer: implications for cell differentiation, immune infiltration, and prognostic prediction
Source: Sci Rep. 2024 May 21;14:11525. doi: 10.1038/s41598-024-62370-y (PMC11109202; doi:10.1038/s41598-024-62370-y)
Supplement: Supplementary file 9 — Supplementary Table 8. [file 41598_2024_62370_MOESM9_ESM.csv]

	x
1	TIMP1
2	VEGFA
3	MYC
4	MSLN
5	EPHA2
6	LAMC2
7	CYCS
8	ABHD2
9	CD24
