# Supplementary material for: Anoikis-related gene signatures in colorectal cancer: implications for cell differentiation, immune infiltration, and prognostic prediction
Source: Sci Rep. 2024 May 21;14:11525. doi: 10.1038/s41598-024-62370-y (PMC11109202; doi:10.1038/s41598-024-62370-y)
Supplement: Supplementary file 10 — Supplementary Table 9. [file 41598_2024_62370_MOESM10_ESM.csv]

	x
TIMP1	0.178363505064697
VEGFA	0.172186967250274
MYC	-0.104794472756326
MSLN	0.0609875300804626
EPHA2	0.0520556302949271
ABHD2	0.0574272984349558
CD24	-0.0598697437416474
