# Supplementary material for: Anoikis-related gene signatures in colorectal cancer: implications for cell differentiation, immune infiltration, and prognostic prediction
Source: Sci Rep. 2024 May 21;14:11525. doi: 10.1038/s41598-024-62370-y (PMC11109202; doi:10.1038/s41598-024-62370-y)
Supplement: Supplementary file 11 — Supplementary Table 10. [file 41598_2024_62370_MOESM11_ESM.csv]

	ID	Description	setSize	enrichmentScore	NES	pvalue	p.adjust	qvalues	rank	leading_edge	core_enrichment
KEGG_PATHWAYS_IN_CANCER	KEGG_PATHWAYS_IN_CANCER	KEGG_PATHWAYS_IN_CANCER	318	0.415086942232593	1.7215089257871	0.00134048257372654	0.0127742293807276	0.00738099066048905	3367	tags=33%, list=19%, signal=27%	FN1/CXCL8/LAMB2/SLC2A1/VEGFC/MMP9/TGFB3/PTGS2/MITF/GLI3/DAPK1/LAMC2/IL6/PDGFRB/BMP4/LAMB3/TGFB1/GLI2/CDKN2A/FGF19/MMP2/CSF3R/COL4A2/MMP1/LAMA5/CSF1R/PIAS3/COL4A1/AKT3/ITGA3/EGLN3/FGFR1/FGF1/WNT7B/CDKN2B/TGFB2/SPI1/NFKB2/ITGAV/WNT10A/ETS1/LAMA4/VEGFA/PDGFB/FZD2/LAMC1/LAMA2/HIF1A/TGFBR1/FGF7/PIK3CD/PIK3R5/FZD1/ARNT2/TGFA/ITGB1/PML/FOS/FGF2/RASSF5/LAMA3/PPARD/CDKN1A/PRKCG/RUNX1T1/CSF2RA/LEF1/AR/PLCG…
KEGG_MAPK_SIGNALING_PATHWAY	KEGG_MAPK_SIGNALING_PATHWAY	KEGG_MAPK_SIGNALING_PATHWAY	254	0.390442883834403	1.58694717567918	0.00137741046831956	0.0127742293807276	0.00738099066048905	3792	tags=34%, list=21%, signal=27%	DUSP4/HSPA6/FLNA/PLA2G4A/FLNC/TGFB3/DUSP5/CD14/MRAS/PDGFRB/TGFB1/GADD45B/FGF19/HSPB1/MAP3K6/IL1R1/PLA2G2F/AKT3/PTPRR/FGFR1/FGF1/CACNA2D1/DUSP10/RASGRP3/DUSP6/TGFB2/NFKB2/MAP4K4/PDGFB/RASGRF2/PLA2G5/RPS6KA2/IL1B/TGFBR1/FGF7/CACNA1C/RRAS/DUSP1/MAP3K8/RELB/DDIT3/FOS/MAPK11/FGF2/PRKCG/FLNB/GADD45A/NR4A1/PPP3CA/RAC2/NFATC4/MAPKAPK2/MAPK12/DUSP7/TNFRSF1A/FGF3/CACNA2D4/NGF/CACNB3/CACNA1H/MAP3K5/IL1R2/FG…
KEGG_CYTOKINE_CYTOKINE_RECEPTOR_INTERACTION	KEGG_CYTOKINE_CYTOKINE_RECEPTOR_INTERACTION	KEGG_CYTOKINE_CYTOKINE_RECEPTOR_INTERACTION	250	0.482364404686225	1.95962746285786	0.00138121546961326	0.0127742293807276	0.00738099066048905	3708	tags=45%, list=21%, signal=36%	CCL18/INHBA/TNFSF9/CXCL8/CXCR4/VEGFC/TGFB3/CCL8/TNFSF4/OSM/CCL7/IL6/OSMR/TNFSF13B/INHBB/PDGFRB/TGFB1/LIF/IFNE/CCL4/CCL21/CSF3R/CCL2/CSF1R/CXCL5/PDGFC/IL1R1/CCL26/FLT1/CXCL16/CCR1/PLEKHO2/BMPR1B/CLCF1/PPBP/CX3CL1/TGFB2/IL10RA/EDAR/CCL13/VEGFA/PDGFB/CTF1/IL1B/TGFBR1/CCL5/TNFRSF12A/CSF2RB/CD70/TNFRSF10B/FLT4/CXCL10/CXCL13/TNFRSF10D/IL1RAP/CSF2RA/CXCL12/TNFRSF19/CXCL9/IL21R/IL11/ACVR1/NGFR/TNFRSF11B/…
KEGG_REGULATION_OF_ACTIN_CYTOSKELETON	KEGG_REGULATION_OF_ACTIN_CYTOSKELETON	KEGG_REGULATION_OF_ACTIN_CYTOSKELETON	208	0.431034720777718	1.72065613115076	0.00139470013947001	0.0127742293807276	0.00738099066048905	3415	tags=35%, list=19%, signal=28%	ITGAM/ITGA5/FN1/CD14/ITGB2/MRAS/PDGFRB/ITGAX/ITGA11/FGF19/MYL9/MSN/PDGFC/MYH10/ACTN1/WASF1/ITGA3/FGFR1/FGF1/ITGB5/ITGA7/ITGAV/PDGFB/FGF7/RRAS/PIK3CD/PIK3R5/ITGB4/GSN/ITGB1/TIAM1/CFL2/SSH1/BCAR1/PIP5K1C/FGF2/BAIAP2/VCL/ITGB7/MYLK/SLC9A1/EZR/MYH9/NCKAP1L/ITGA10/ROCK1/PIP4K2A/WAS/RAC2/ARPC1B/ITGAL/ITGA1/FGF3/ARHGEF6/ITGB3/ARHGEF4/PXN/SCIN/FGF11/F2R/PPP1R12A/ITGB8/BDKRB1/GNA12/ACTB/MAP2K1/FGFR2/WASF2…
KEGG_FOCAL_ADHESION	KEGG_FOCAL_ADHESION	KEGG_FOCAL_ADHESION	194	0.615144385898289	2.42466591806441	0.00143061516452074	0.0127742293807276	0.00738099066048905	2530	tags=42%, list=14%, signal=37%	SPP1/COMP/THBS2/COL11A1/IBSP/ITGA5/COL1A1/COL1A2/COL5A2/FN1/COL5A1/THBS4/COL3A1/FLNA/COL6A2/TNC/COL6A3/LAMB2/VEGFC/FLNC/CAV2/LAMC2/FYN/PDGFRB/LAMB3/COL5A3/ITGA11/COL6A1/MYL9/COL4A2/LAMA5/PDGFC/THBS3/ACTN1/FLT1/COL4A1/AKT3/ITGA3/CAV1/ITGB5/ITGA7/SHC2/ITGAV/LAMA4/VEGFA/PDGFB/VWF/LAMC1/LAMA2/PARVG/THBS1/PIK3CD/PIK3R5/ITGB4/ZYX/ITGB1/TLN1/BCAR1/FLT4/PIP5K1C/VCL/ITGB7/LAMA3/MYLK/PRKCG/ILK/SHC1/FLNB/CA…
KEGG_AXON_GUIDANCE	KEGG_AXON_GUIDANCE	KEGG_AXON_GUIDANCE	128	0.473112616084139	1.77992999807964	0.00150829562594268	0.0127742293807276	0.00738099066048905	2416	tags=33%, list=14%, signal=29%	CXCR4/SLIT2/ABLIM3/NRP1/PLXNB3/NFATC1/FYN/DPYSL2/EPHA2/UNC5B/EPHB6/SEMA4B/GNAI2/UNC5A/LRRC4C/L1CAM/SEMA3E/EFNA5/RHOD/EPHA4/SEMA7A/SRGAP2/SLIT3/ITGB1/PLXNC1/CFL2/EFNB2/SEMA6B/ROBO3/CXCL12/SEMA3D/PPP3CA/ROCK1/RAC2/NFATC4/PLXNB2/SEMA4C/FES/PLXNA1/PLXNA3/RGS3/RND1
KEGG_NATURAL_KILLER_CELL_MEDIATED_CYTOTOXICITY	KEGG_NATURAL_KILLER_CELL_MEDIATED_CYTOTOXICITY	KEGG_NATURAL_KILLER_CELL_MEDIATED_CYTOTOXICITY	123	0.461810374525851	1.73127112904613	0.0015220700152207	0.0127742293807276	0.00738099066048905	3792	tags=39%, list=21%, signal=31%	ULBP2/FCGR3B/NFATC1/ITGB2/TYROBP/FCER1G/FYN/ICAM1/PRF1/LCK/LCP2/KLRD1/SHC2/PIK3CD/PIK3R5/HCST/TNFRSF10B/TNFRSF10D/PRKCG/SHC1/MICA/MICB/PLCG2/PPP3CA/SHC4/RAC2/NFATC4/ITGAL/HLA-E/HLA-G/HLA-C/TNFRSF10A/HLA-B/HLA-A/ICAM2/LAT/SH2D1B/CSF2/PTPN6/MAP2K1/RAC3/KLRC3/IFNGR1/IFNGR2/HRAS/IFNG/TNF/PRKCB
KEGG_CELL_ADHESION_MOLECULES_CAMS	KEGG_CELL_ADHESION_MOLECULES_CAMS	KEGG_CELL_ADHESION_MOLECULES_CAMS	124	0.576247501624005	2.16113777496749	0.00152671755725191	0.0127742293807276	0.00738099066048905	2753	tags=48%, list=16%, signal=40%	ITGAM/VCAN/CDH2/CLDN18/ITGB2/ICAM1/SIGLEC1/PTPRM/CNTN1/CD86/SELPLG/CLDN11/L1CAM/SDC2/ESAM/ITGAV/CD274/HLA-DPA1/VCAM1/PECAM1/HLA-DMA/CNTNAP1/JAM3/CDH5/HLA-DPB1/HLA-DRA/ITGB1/CD276/NLGN4X/ITGB7/GLG1/HLA-DQA1/NLGN2/HLA-DMB/HLA-F/SELE/SELL/CDH3/PDCD1LG2/HLA-DQB1/CD34/CLDN5/PTPRC/ALCAM/CD80/SDC3/HLA-DOA/JAM2/CD4/CD40/ITGAL/NRCAM/HLA-E/CADM1/HLA-G/HLA-C/HLA-B/HLA-A/ICAM2
KEGG_LEUKOCYTE_TRANSENDOTHELIAL_MIGRATION	KEGG_LEUKOCYTE_TRANSENDOTHELIAL_MIGRATION	KEGG_LEUKOCYTE_TRANSENDOTHELIAL_MIGRATION	112	0.506667060704566	1.8646457322595	0.00156985871271586	0.0127742293807276	0.00738099066048905	2605	tags=38%, list=15%, signal=33%	ITGAM/NCF2/CXCR4/MMP9/CLDN18/ITGB2/THY1/ICAM1/MYL9/MMP2/MSN/GNAI2/ACTN1/CLDN11/ESAM/NCF1/VCAM1/PECAM1/PIK3CD/JAM3/PIK3R5/CDH5/ITGB1/BCAR1/MAPK11/CYBB/RASSF5/VCL/EZR/PRKCG/CXCL12/PLCG2/CLDN5/ROCK1/CTNNA3/RAC2/JAM2/MAPK12/ITGAL/RHOH/SIPA1/RAPGEF3/PXN
KEGG_LYSOSOME	KEGG_LYSOSOME	KEGG_LYSOSOME	116	0.485917459557475	1.79342645796943	0.00157977883096367	0.0127742293807276	0.00738099066048905	4444	tags=48%, list=25%, signal=36%	CTSE/SLC11A1/LAPTM5/CTSL/CTSB/CTSD/TCIRG1/CTSK/ACP5/NPC1/LGMN/IDS/ATP6V0A4/GNS/GAA/PSAP/ATP6V0C/MCOLN1/CTSF/HYAL1/ACP2/PSAPL1/AP1S3/CLTB/GM2A/TPP1/LAMP3/CTSO/MAN2B1/AP1S2/CD63/MANBA/AP1M1/CTSW/GNPTG/IDUA/CTSZ/AP3M2/PPT1/ABCA2/NPC2/ARSA/HEXA/CTNS/DNASE2/SLC17A5/AP3S1/LIPA/ATP6AP1/PLA2G15/AP3B2/GALNS/ASAH1/SMPD1/HGSNAT/AP1B1
KEGG_HEMATOPOIETIC_CELL_LINEAGE	KEGG_HEMATOPOIETIC_CELL_LINEAGE	KEGG_HEMATOPOIETIC_CELL_LINEAGE	82	0.553277432032521	1.94172351726555	0.00161290322580645	0.0127742293807276	0.00738099066048905	3194	tags=41%, list=18%, signal=34%	ITGAM/ITGA5/CD55/CD14/IL6/CSF3R/CSF1R/IL1R1/ITGA3/CD37/CR1/IL1B/ANPEP/HLA-DRA/CSF2RA/CD59/IL11/CD34/CD4/ITGA1/IL4R/CSF1/FCGR1A/CD36/CD33/ITGB3/IL1R2/EPOR/IL1A/TPO/CD7/CSF2/IL2RA/CD8A
KEGG_DILATED_CARDIOMYOPATHY	KEGG_DILATED_CARDIOMYOPATHY	KEGG_DILATED_CARDIOMYOPATHY	88	0.553740285075291	1.96309807348277	0.00161550888529887	0.0127742293807276	0.00738099066048905	2530	tags=41%, list=14%, signal=35%	ITGA5/PLN/TGFB3/ACTC1/TGFB1/DES/ITGA11/TPM2/ITGA3/CACNA2D1/LMNA/TGFB2/ITGB5/ITGA7/ITGAV/SGCD/LAMA2/CACNA1C/ITGB4/ADCY7/ITGB1/ADRB1/TNNC1/ITGB7/TNNI3/TPM4/ITGA10/ADCY4/ITGA1/SGCA/CACNA2D4/ADCY2/IGF1/SGCB/CACNB3/ITGB3
KEGG_FC_GAMMA_R_MEDIATED_PHAGOCYTOSIS	KEGG_FC_GAMMA_R_MEDIATED_PHAGOCYTOSIS	KEGG_FC_GAMMA_R_MEDIATED_PHAGOCYTOSIS	90	0.465453743338667	1.65318286396851	0.00162074554294976	0.0127742293807276	0.00738099066048905	3341	tags=37%, list=19%, signal=30%	SPHK1/FCGR2B/PLA2G4A/DNM1/FCGR2C/FCGR2A/HCK/WASF1/AKT3/NCF1/PIK3CD/PIK3R5/GSN/CFL2/PIP5K1C/PRKCG/DOCK2/PLCG2/PTPRC/LYN/WAS/RAC2/ARPC1B/FCGR1A/SCIN/PLD2/AKT1/LAT/VASP/MAP2K1/GAB2/WASF2/ASAP2
KEGG_ECM_RECEPTOR_INTERACTION	KEGG_ECM_RECEPTOR_INTERACTION	KEGG_ECM_RECEPTOR_INTERACTION	81	0.743835504792529	2.59656494861969	0.00162337662337662	0.0127742293807276	0.00738099066048905	2530	tags=64%, list=14%, signal=55%	SPP1/COMP/THBS2/COL11A1/IBSP/ITGA5/COL1A1/COL1A2/COL5A2/FN1/COL5A1/THBS4/COL3A1/COL6A2/TNC/COL6A3/LAMB2/HSPG2/LAMC2/LAMB3/COL5A3/ITGA11/COL6A1/COL4A2/LAMA5/THBS3/COL4A1/ITGA3/AGRN/SDC2/ITGB5/ITGA7/ITGAV/LAMA4/VWF/LAMC1/LAMA2/THBS1/ITGB4/ITGB1/ITGB7/LAMA3/SV2B/COL6A6/SV2A/ITGA10/SDC3/ITGA1/LAMB1/COL11A2/CD36/ITGB3
KEGG_HYPERTROPHIC_CARDIOMYOPATHY_HCM	KEGG_HYPERTROPHIC_CARDIOMYOPATHY_HCM	KEGG_HYPERTROPHIC_CARDIOMYOPATHY_HCM	81	0.552765104018791	1.92958051164235	0.00162337662337662	0.0127742293807276	0.00738099066048905	2530	tags=41%, list=14%, signal=35%	ITGA5/TGFB3/ACTC1/IL6/TGFB1/DES/ITGA11/TPM2/ITGA3/CACNA2D1/LMNA/TGFB2/ITGB5/ITGA7/ITGAV/SGCD/LAMA2/CACNA1C/ITGB4/ITGB1/TNNC1/ITGB7/TNNI3/TPM4/ITGA10/ITGA1/SGCA/PRKAB2/CACNA2D4/IGF1/SGCB/CACNB3/ITGB3
KEGG_TOLL_LIKE_RECEPTOR_SIGNALING_PATHWAY	KEGG_TOLL_LIKE_RECEPTOR_SIGNALING_PATHWAY	KEGG_TOLL_LIKE_RECEPTOR_SIGNALING_PATHWAY	97	0.553269403605378	1.98214834734414	0.00162337662337662	0.0127742293807276	0.00738099066048905	2517	tags=31%, list=14%, signal=27%	SPP1/CXCL8/CD14/IL6/CCL4/TLR2/LY96/AKT3/CD86/TLR1/IRF7/TLR8/CTSK/IL1B/CCL5/PIK3CD/PIK3R5/MAP3K8/FOS/MAPK11/CXCL10/CXCL9/NFKBIA/TLR5/TLR6/CD80/MAPK12/CD40/TICAM1/STAT1
KEGG_ARRHYTHMOGENIC_RIGHT_VENTRICULAR_CARDIOMYOPATHY_ARVC	KEGG_ARRHYTHMOGENIC_RIGHT_VENTRICULAR_CARDIOMYOPATHY_ARVC	KEGG_ARRHYTHMOGENIC_RIGHT_VENTRICULAR_CARDIOMYOPATHY_ARVC	72	0.511799544346497	1.75638564181969	0.00164744645799012	0.0127742293807276	0.00738099066048905	2530	tags=38%, list=14%, signal=32%	ITGA5/CDH2/DES/ITGA11/GJA1/ACTN1/ITGA3/CACNA2D1/LMNA/ITGB5/ITGA7/ITGAV/SGCD/LAMA2/CACNA1C/ITGB4/ITGB1/ITGB7/LEF1/ITGA10/CTNNA3/ITGA1/SGCA/CACNA2D4/SGCB/CACNB3/ITGB3
KEGG_VIRAL_MYOCARDITIS	KEGG_VIRAL_MYOCARDITIS	KEGG_VIRAL_MYOCARDITIS	64	0.595541212628032	2.00360894116755	0.00164744645799012	0.0127742293807276	0.00738099066048905	2966	tags=56%, list=17%, signal=47%	CD55/ITGB2/FYN/ICAM1/MYH10/CD86/PRF1/CAV1/MYH11/SGCD/HLA-DPA1/LAMA2/HLA-DMA/HLA-DPB1/HLA-DRA/HLA-DQA1/HLA-DMB/HLA-F/MYH9/HLA-DQB1/CD80/RAC2/HLA-DOA/CD40/ITGAL/SGCA/HLA-E/ABL2/HLA-G/SGCB/CCND1/HLA-C/HLA-B/HLA-A/MYH4/MYH3
KEGG_LEISHMANIA_INFECTION	KEGG_LEISHMANIA_INFECTION	KEGG_LEISHMANIA_INFECTION	66	0.649436083660293	2.19580970397717	0.00165837479270315	0.0127742293807276	0.00738099066048905	2517	tags=47%, list=14%, signal=40%	ITGAM/NCF2/C3/FCGR3B/TGFB3/PTGS2/ITGB2/FCGR2C/TGFB1/FCGR2A/TLR2/TGFB2/HLA-DPA1/CR1/NCF1/IL1B/HLA-DMA/HLA-DPB1/HLA-DRA/ITGB1/FOS/MAPK11/HLA-DQA1/HLA-DMB/JAK2/NFKBIA/HLA-DQB1/HLA-DOA/MAPK12/FCGR1A/STAT1
KEGG_RENAL_CELL_CARCINOMA	KEGG_RENAL_CELL_CARCINOMA	KEGG_RENAL_CELL_CARCINOMA	66	0.516674923165124	1.74693066589919	0.00165837479270315	0.0127742293807276	0.00738099066048905	1379	tags=23%, list=8%, signal=21%	SLC2A1/VEGFC/TGFB3/TGFB1/AKT3/EGLN3/TGFB2/ETS1/VEGFA/PDGFB/HIF1A/PIK3CD/PIK3R5/ARNT2/TGFA
KEGG_ANTIGEN_PROCESSING_AND_PRESENTATION	KEGG_ANTIGEN_PROCESSING_AND_PRESENTATION	KEGG_ANTIGEN_PROCESSING_AND_PRESENTATION	68	0.584101015252936	1.98238933418111	0.00166112956810631	0.0127742293807276	0.00738099066048905	3788	tags=43%, list=21%, signal=34%	HSPA6/CTSL/CTSB/KLRD1/CD74/HLA-DPA1/HLA-DMA/HLA-DPB1/HLA-DRA/LGMN/HLA-DQA1/HLA-DMB/HLA-F/HLA-DQB1/HLA-DOA/CD4/HLA-E/HLA-G/HLA-C/HSPA5/HLA-B/HLA-A/TAP1/TAP2/CD8A/B2M/KLRC3/TAPBP/CALR
KEGG_COMPLEMENT_AND_COAGULATION_CASCADES	KEGG_COMPLEMENT_AND_COAGULATION_CASCADES	KEGG_COMPLEMENT_AND_COAGULATION_CASCADES	67	0.630919488664794	2.13630241839111	0.00166666666666667	0.0127742293807276	0.00738099066048905	1983	tags=40%, list=11%, signal=36%	SERPINE1/C5AR1/SERPING1/C3/CD55/PLAUR/F5/C1R/CFH/PLAU/C3AR1/F13A1/C1S/C1QA/C1QB/C1QC/TFPI/THBD/CR1/VWF/CFD/C4BPB/F3/C7/CD59/CFI/SERPINA1
KEGG_SYSTEMIC_LUPUS_ERYTHEMATOSUS	KEGG_SYSTEMIC_LUPUS_ERYTHEMATOSUS	KEGG_SYSTEMIC_LUPUS_ERYTHEMATOSUS	49	0.678682188435484	2.16400475249176	0.00172711571675302	0.0127742293807276	0.00738099066048905	2374	tags=49%, list=13%, signal=43%	FCGR2B/C3/FCGR3B/C1R/FCGR2C/FCGR2A/C1S/C1QA/ACTN1/C1QB/CD86/C1QC/HLA-DPA1/HLA-DMA/HLA-DPB1/HLA-DRA/C7/HLA-DQA1/HLA-DMB/HLA-DQB1/CD80/HLA-DOA/CD40/FCGR1A
KEGG_TYPE_I_DIABETES_MELLITUS	KEGG_TYPE_I_DIABETES_MELLITUS	KEGG_TYPE_I_DIABETES_MELLITUS	38	0.613860273556436	1.88046410691718	0.00174825174825175	0.0127742293807276	0.00738099066048905	2757	tags=55%, list=16%, signal=47%	GAD1/CD86/PRF1/HLA-DPA1/IL1B/HLA-DMA/PTPRN/HLA-DPB1/HLA-DRA/HLA-DQA1/HLA-DMB/HLA-F/HLA-DQB1/CD80/HLA-DOA/HLA-E/HLA-G/HLA-C/HLA-B/HLA-A/IL1A
KEGG_GRAFT_VERSUS_HOST_DISEASE	KEGG_GRAFT_VERSUS_HOST_DISEASE	KEGG_GRAFT_VERSUS_HOST_DISEASE	32	0.703845171422187	2.08311975709801	0.00177304964539007	0.0127742293807276	0.00738099066048905	2757	tags=66%, list=16%, signal=55%	IL6/CD86/PRF1/KLRD1/HLA-DPA1/IL1B/HLA-DMA/HLA-DPB1/HLA-DRA/HLA-DQA1/HLA-DMB/HLA-F/HLA-DQB1/CD80/HLA-DOA/HLA-E/HLA-G/HLA-C/HLA-B/HLA-A/IL1A
KEGG_GLYCOSAMINOGLYCAN_BIOSYNTHESIS_CHONDROITIN_SULFATE	KEGG_GLYCOSAMINOGLYCAN_BIOSYNTHESIS_CHONDROITIN_SULFATE	KEGG_GLYCOSAMINOGLYCAN_BIOSYNTHESIS_CHONDROITIN_SULFATE	22	0.752573874964506	2.05497348146875	0.00180505415162455	0.0127742293807276	0.00738099066048905	3245	tags=73%, list=18%, signal=59%	CHST11/CHST15/CHST3/CHPF/DSE/CSGALNACT2/CHSY3/CHSY1/UST/CSGALNACT1/CHST14/XYLT1/CHPF2/B3GAT3/CHST12/CHST7
KEGG_AMINOACYL_TRNA_BIOSYNTHESIS	KEGG_AMINOACYL_TRNA_BIOSYNTHESIS	KEGG_AMINOACYL_TRNA_BIOSYNTHESIS	21	-0.663662798016491	-1.84318435079123	0.00222222222222222	0.01285454799497	0.00742739901311193	5326	tags=86%, list=30%, signal=60%	RARS2/PSTK/SARS2/CARS2/IARS2/FARSA/SEPSECS/YARS2/WARS2/FARS2/MTFMT/FARSB/EARS2/PARS2/DARS2/NARS2/LARS2/MARS2
KEGG_BUTANOATE_METABOLISM	KEGG_BUTANOATE_METABOLISM	KEGG_BUTANOATE_METABOLISM	33	-0.645509363565365	-2.03846157137308	0.00225225225225225	0.01285454799497	0.00742739901311193	2310	tags=48%, list=13%, signal=42%	BDH2/PDHB/ALDH7A1/EHHADH/ALDH5A1/BDH1/ACAT2/ALDH2/ALDH1B1/ACAT1/PDHA1/HADH/AKR1B10/ACSM3/ABAT/HMGCS2
KEGG_CITRATE_CYCLE_TCA_CYCLE	KEGG_CITRATE_CYCLE_TCA_CYCLE	KEGG_CITRATE_CYCLE_TCA_CYCLE	30	-0.64221100963524	-1.98660005842438	0.00225733634311512	0.01285454799497	0.00742739901311193	3910	tags=63%, list=22%, signal=49%	IDH2/MDH1/PC/IDH3A/MDH2/SUCLA2/CS/FH/PDHB/IDH1/PCK2/DLAT/SUCLG1/DLD/SDHD/SUCLG2/PDHA1/PCK1/OGDHL
KEGG_PROPANOATE_METABOLISM	KEGG_PROPANOATE_METABOLISM	KEGG_PROPANOATE_METABOLISM	31	-0.690373812574261	-2.13529841671916	0.00229885057471264	0.01285454799497	0.00742739901311193	3543	tags=65%, list=20%, signal=52%	MCEE/ACACB/SUCLA2/ACSS1/ALDH6A1/PCCA/ALDH7A1/MLYCD/EHHADH/HIBCH/ACSS2/ACADM/ACAT2/ALDH2/ALDH1B1/SUCLG1/SUCLG2/ACAT1/LDHB/ABAT
KEGG_DNA_REPLICATION	KEGG_DNA_REPLICATION	KEGG_DNA_REPLICATION	36	-0.605593851066266	-1.9505906416264	0.0023094688221709	0.01285454799497	0.00742739901311193	5909	tags=86%, list=33%, signal=57%	RFC1/POLE/MCM3/POLD1/RNASEH1/SSBP1/RPA4/LIG1/RFC2/MCM7/POLE4/MCM2/POLA2/FEN1/POLD3/RFC5/MCM4/POLE3/POLD2/RNASEH2B/MCM6/RNASEH2A/PCNA/PRIM2/RFC4/RPA3/POLE2/POLA1/RFC3/PRIM1/DNA2
KEGG_FATTY_ACID_METABOLISM	KEGG_FATTY_ACID_METABOLISM	KEGG_FATTY_ACID_METABOLISM	40	-0.632332553145609	-2.06678000952572	0.0023094688221709	0.01285454799497	0.00742739901311193	2958	tags=52%, list=17%, signal=44%	ACAA2/CPT2/CPT1A/ADH4/ADH5/ALDH7A1/EHHADH/ADH1B/GCDH/ACADM/ACOX1/ACAT2/ALDH2/ALDH1B1/ACAT1/HADH/ACADSB/ACSL5/ADH6/ADH1C/ACSL6
KEGG_PYRUVATE_METABOLISM	KEGG_PYRUVATE_METABOLISM	KEGG_PYRUVATE_METABOLISM	39	-0.583311575103599	-1.89135393875541	0.00234192037470726	0.01285454799497	0.00742739901311193	3778	tags=56%, list=21%, signal=44%	ME2/MDH1/PC/ACACB/MDH2/ACSS1/PDHB/ALDH7A1/GLO1/ME3/ACSS2/PCK2/DLAT/ACAT2/ALDH2/ALDH1B1/DLD/ACAT1/PDHA1/PCK1/LDHB/PKLR
KEGG_RETINOL_METABOLISM	KEGG_RETINOL_METABOLISM	KEGG_RETINOL_METABOLISM	45	-0.639896159342869	-2.14469014774373	0.00237529691211401	0.01285454799497	0.00742739901311193	2617	tags=31%, list=15%, signal=27%	ADH4/ADH5/RDH12/UGT1A6/UGT2B28/ADH1B/DGAT2/PNPLA4/UGT2B15/ADH6/CYP2B6/ADH1C/UGT2A3/UGT2B17
KEGG_PEROXISOME	KEGG_PEROXISOME	KEGG_PEROXISOME	77	-0.629207364752801	-2.34441359179067	0.00253164556962025	0.0130053717839977	0.00751454548160052	2127	tags=45%, list=12%, signal=40%	MLYCD/IDH1/EHHADH/NOS2/CROT/PEX3/HSD17B4/FAR1/PEX12/CAT/PEX7/ACOX1/NUDT19/PEX11A/XDH/ABCD3/HACL1/PEX1/PXMP2/DDO/ACOT8/AGXT/EPHX2/PXMP4/SLC27A2/ACOX2/PHYH/AMACR/FAR2/PIPOX/ACSL5/NUDT12/PRDX5/MPV17L/ACSL6
KEGG_RIBOSOME	KEGG_RIBOSOME	KEGG_RIBOSOME	69	-0.542673777833441	-1.97384158651945	0.00254452926208651	0.0130053717839977	0.00751454548160052	6688	tags=78%, list=38%, signal=49%	RPS8/RPL35/RPL37/RPL37A/RPS16/UBA52/RPS12/RPS15/RPS9/RPS24/RPL10A/RPS19/FAU/RPS28/RPL31/RPL26L1/RPL38/RPL3/RPL34/RPL29/RPL36A/RSL24D1/RPS15A/RPL27A/RPS18/RPL19/RPL36/RPLP2/RPLP0/RPL7/RPS23/RPS25/RPL27/RPL24/RPS4X/RPS5/RPS10/RPS3/RPL9/RPL32/RPL22/RPL6/RPL30/RPL23A/RPS6/RPL14/RPS27A/RPS4Y1/RPL39/RPL15/RPS7/MRPL13/RPS21/RPL10L
KEGG_PENTOSE_AND_GLUCURONATE_INTERCONVERSIONS	KEGG_PENTOSE_AND_GLUCURONATE_INTERCONVERSIONS	KEGG_PENTOSE_AND_GLUCURONATE_INTERCONVERSIONS	16	-0.735968415994594	-1.94857017288132	0.00424628450106157	0.0201533406352683	0.0116446647835361	2489	tags=50%, list=14%, signal=43%	DCXR/UGT1A6/UGT2B28/RPE/XYLB/UGT2B15/UGT2A3/UGT2B17
KEGG_ASCORBATE_AND_ALDARATE_METABOLISM	KEGG_ASCORBATE_AND_ALDARATE_METABOLISM	KEGG_ASCORBATE_AND_ALDARATE_METABOLISM	14	-0.742389202351738	-1.88255018998214	0.00429184549356223	0.0201533406352683	0.0116446647835361	2273	tags=57%, list=13%, signal=50%	UGT1A6/UGT2B28/ALDH7A1/ALDH2/ALDH1B1/UGT2B15/UGT2A3/UGT2B17
KEGG_HOMOLOGOUS_RECOMBINATION	KEGG_HOMOLOGOUS_RECOMBINATION	KEGG_HOMOLOGOUS_RECOMBINATION	26	-0.591717471391973	-1.78352998604436	0.00440528634361234	0.0201533406352683	0.0116446647835361	5791	tags=73%, list=33%, signal=49%	POLD1/SSBP1/RPA4/RAD52/NBN/RAD51/RAD54L/RAD51C/EME1/POLD3/RAD51D/POLD2/RAD51B/BLM/XRCC2/RPA3/RAD50/BRCA2/RAD54B
KEGG_PROXIMAL_TUBULE_BICARBONATE_RECLAMATION	KEGG_PROXIMAL_TUBULE_BICARBONATE_RECLAMATION	KEGG_PROXIMAL_TUBULE_BICARBONATE_RECLAMATION	22	-0.638143993824465	-1.80302804084506	0.00446428571428571	0.0201533406352683	0.0116446647835361	1865	tags=36%, list=11%, signal=33%	SLC25A10/ATP1A1/PCK2/SLC4A4/SLC38A3/SLC9A3/PCK1/CA4
KEGG_BASE_EXCISION_REPAIR	KEGG_BASE_EXCISION_REPAIR	KEGG_BASE_EXCISION_REPAIR	32	-0.55281312756072	-1.72707634356566	0.0045662100456621	0.0201533406352683	0.0116446647835361	4581	tags=56%, list=26%, signal=42%	MUTYH/APEX2/APEX1/POLE4/POLB/FEN1/PARP4/POLD3/POLE3/POLD2/NTHL1/OGG1/PCNA/UNG/POLE2/LIG3/NEIL3/HMGB1
KEGG_LYSINE_DEGRADATION	KEGG_LYSINE_DEGRADATION	KEGG_LYSINE_DEGRADATION	39	-0.533478810677359	-1.72977409138156	0.00468384074941452	0.0201533406352683	0.0116446647835361	3218	tags=46%, list=18%, signal=38%	AASDH/AASDHPPT/SUV39H1/ALDH7A1/EHHADH/AADAT/SETDB2/GCDH/TMLHE/ACAT2/ALDH2/SUV39H2/ALDH1B1/ACAT1/SETMAR/HADH/PIPOX/OGDHL
KEGG_VALINE_LEUCINE_AND_ISOLEUCINE_DEGRADATION	KEGG_VALINE_LEUCINE_AND_ISOLEUCINE_DEGRADATION	KEGG_VALINE_LEUCINE_AND_ISOLEUCINE_DEGRADATION	43	-0.550421618255257	-1.81466234879925	0.004739336492891	0.0201533406352683	0.0116446647835361	2958	tags=51%, list=17%, signal=43%	ACAA2/AUH/HSD17B10/ALDH6A1/PCCA/ALDH7A1/EHHADH/MCCC1/HIBCH/HIBADH/ACADM/MCCC2/ACAT2/ALDH2/ALDH1B1/BCKDHB/DLD/ACAT1/HADH/ACADSB/ABAT/HMGCS2
KEGG_DRUG_METABOLISM_CYTOCHROME_P450	KEGG_DRUG_METABOLISM_CYTOCHROME_P450	KEGG_DRUG_METABOLISM_CYTOCHROME_P450	57	-0.490884232305505	-1.74312616830344	0.00481927710843374	0.0201533406352683	0.0116446647835361	2617	tags=26%, list=15%, signal=22%	ADH4/ADH5/UGT1A6/UGT2B28/ADH1B/MGST1/FMO4/FMO5/UGT2B15/MAOA/ADH6/CYP2B6/ADH1C/UGT2A3/UGT2B17
KEGG_PATHOGENIC_ESCHERICHIA_COLI_INFECTION	KEGG_PATHOGENIC_ESCHERICHIA_COLI_INFECTION	KEGG_PATHOGENIC_ESCHERICHIA_COLI_INFECTION	51	0.525249397033436	1.69854556476273	0.00511073253833049	0.0202844228861206	0.0117204045280216	2140	tags=31%, list=12%, signal=28%	TUBB6/CD14/FYN/TUBB2A/LY96/TUBA1A/HCLS1/ITGB1/ARHGEF2/EZR/TUBB3/TLR5/ROCK1/WAS/CTTN/ARPC1B
KEGG_AUTOIMMUNE_THYROID_DISEASE	KEGG_AUTOIMMUNE_THYROID_DISEASE	KEGG_AUTOIMMUNE_THYROID_DISEASE	45	0.543673375921809	1.7123425615066	0.00516351118760757	0.0202844228861206	0.0117204045280216	2997	tags=44%, list=17%, signal=37%	CD86/PRF1/HLA-DPA1/HLA-DMA/HLA-DPB1/HLA-DRA/HLA-DQA1/HLA-DMB/HLA-F/HLA-DQB1/CD80/HLA-DOA/CD40/HLA-E/HLA-G/HLA-C/HLA-B/HLA-A/TPO/IL10
KEGG_PARKINSONS_DISEASE	KEGG_PARKINSONS_DISEASE	KEGG_PARKINSONS_DISEASE	93	-0.439368475222173	-1.70884463572431	0.00518134715025907	0.0202844228861206	0.0117204045280216	5277	tags=65%, list=30%, signal=45%	NDUFB8/NDUFS6/COX8A/VDAC1/UBE2J1/SDHC/NDUFA9/NDUFA1/NDUFB1/NDUFA6/NDUFS4/NDUFC1/UQCR10/NDUFV1/UQCRB/NDUFS7/CASP3/SLC18A2/COX6A1/COX7C/COX6B1/NDUFA2/NDUFA3/TH/NDUFB9/NDUFB2/PPID/VDAC3/NDUFB7/NDUFA4/NDUFB3/COX7A2L/APAF1/NDUFA10/NDUFS3/NDUFB6/COX7A2/UQCRC1/COX4I1/UQCRQ/NDUFA8/UQCRC2/SLC18A1/COX6C/COX7B/UQCR11/CYC1/SLC25A6/NDUFA7/NDUFA5/NDUFAB1/COX5B/COX5A/NDUFS1/NDUFB5/UQCRFS1/SLC25A5/SDHD/SNCAIP/CY…
KEGG_SPLICEOSOME	KEGG_SPLICEOSOME	KEGG_SPLICEOSOME	115	-0.41845966642648	-1.66832594279273	0.00554016620498615	0.0212373037857802	0.0122709821645527	5384	tags=50%, list=30%, signal=35%	PQBP1/SRSF8/WBP11/PRPF18/BCAS2/SRSF10/HNRNPU/CDC5L/SNRNP40/SRSF7/SNRPC/SF3B3/CWC15/USP39/EFTUD2/ALYREF/PLRG1/TRA2B/U2SURP/SNRPD3/SNRPE/SNRPF/PHF5A/HNRNPK/DHX15/CHERP/SF3B5/SNRPB/THOC2/PRPF19/AQR/MAGOHB/HNRNPA3/SNRPD2/SNRPG/CDC40/SF3B6/TCERG1/SNRPB2/LSM4/PRPF38B/NCBP2/PRPF38A/PRPF6/PPIL1/SRSF1/PPIH/NCBP1/LSM6/CRNKL1/LSM7/PRPF40A/DDX46/CTNNBL1/SRSF3/LSM8/LSM3/LSM5
KEGG_JAK_STAT_SIGNALING_PATHWAY	KEGG_JAK_STAT_SIGNALING_PATHWAY	KEGG_JAK_STAT_SIGNALING_PATHWAY	152	0.396495054175812	1.52739224096755	0.00585651537335286	0.0219918128305495	0.0127069399078118	3703	tags=35%, list=21%, signal=28%	OSM/IL6/OSMR/LIF/IFNE/CSF3R/PIAS3/SOCS3/AKT3/PIM1/CLCF1/STAT2/IL10RA/CTF1/CSF2RB/PIK3CD/PIK3R5/CSF2RA/SPRY4/JAK2/IL21R/IL11/IRF9/SPRED1/IL4R/IL23A/PRL/CCND1/STAT1/JAK3/SPRY1/LEP/EPOR/IL20RB/AKT1/IL24/TPO/IL2RB/CBLB/CSF2/IL10/SOCS5/IL2RA/PIAS1/PTPN6/CBL/IFNGR1/IFNGR2/TYK2/IL15/IFNG/IL6ST/IL15RA
KEGG_HUNTINGTONS_DISEASE	KEGG_HUNTINGTONS_DISEASE	KEGG_HUNTINGTONS_DISEASE	152	-0.382771612323161	-1.57763274822222	0.00626959247648903	0.0230721003134796	0.013331133476324	5482	tags=55%, list=31%, signal=38%	POLR2J/CREB3L4/TBP/CLTC/POLR2G/NDUFB8/NDUFS6/COX8A/VDAC1/CLTA/SDHC/POLR2B/NDUFA9/NDUFA1/BAX/NDUFB1/NDUFA6/AP2B1/HDAC1/NDUFS4/NDUFC1/POLR2I/UQCR10/NDUFV1/UQCRB/NDUFS7/CASP3/TAF4B/COX6A1/COX7C/COX6B1/POLR2C/NDUFA2/CREB3L3/NDUFA3/NDUFB9/NDUFB2/POLR2D/PPID/VDAC3/POLR2F/NDUFB7/GRIN2B/NDUFA4/NDUFB3/COX7A2L/APAF1/NDUFA10/NDUFS3/NDUFB6/COX7A2/UQCRC1/COX4I1/CASP8/UQCRQ/NDUFA8/UQCRC2/COX6C/COX7B/UQCR11/HDA…
KEGG_TERPENOID_BACKBONE_BIOSYNTHESIS	KEGG_TERPENOID_BACKBONE_BIOSYNTHESIS	KEGG_TERPENOID_BACKBONE_BIOSYNTHESIS	15	-0.70245375497767	-1.80261640864548	0.00663716814159292	0.0230749937296213	0.0133328053014402	2112	tags=40%, list=12%, signal=35%	PDSS2/HMGCR/ACAT2/PDSS1/ACAT1/HMGCS2
KEGG_NOD_LIKE_RECEPTOR_SIGNALING_PATHWAY	KEGG_NOD_LIKE_RECEPTOR_SIGNALING_PATHWAY	KEGG_NOD_LIKE_RECEPTOR_SIGNALING_PATHWAY	60	0.489707847592715	1.63161750903137	0.00671140939597315	0.0230749937296213	0.0133328053014402	2259	tags=30%, list=13%, signal=26%	CXCL8/CCL8/CARD6/CCL7/IL6/CCL2/NLRP3/CCL13/IL1B/CCL5/PSTPIP1/NLRP1/MAPK11/NFKBIA/TNFAIP3/BIRC3/MAPK12/NLRC4
KEGG_MATURITY_ONSET_DIABETES_OF_THE_YOUNG	KEGG_MATURITY_ONSET_DIABETES_OF_THE_YOUNG	KEGG_MATURITY_ONSET_DIABETES_OF_THE_YOUNG	23	-0.643560235763804	-1.84226567996751	0.00675675675675676	0.0230749937296213	0.0133328053014402	2665	tags=48%, list=15%, signal=41%	ONECUT1/HNF1A/MNX1/FOXA3/NEUROD1/FOXA2/HNF4G/NR5A2/HNF4A/HNF1B/PKLR
KEGG_GLYCOSYLPHOSPHATIDYLINOSITOL_GPI_ANCHOR_BIOSYNTHESIS	KEGG_GLYCOSYLPHOSPHATIDYLINOSITOL_GPI_ANCHOR_BIOSYNTHESIS	KEGG_GLYCOSYLPHOSPHATIDYLINOSITOL_GPI_ANCHOR_BIOSYNTHESIS	24	-0.596620627255613	-1.72964249123844	0.00677200902934537	0.0230749937296213	0.0133328053014402	4556	tags=54%, list=26%, signal=40%	GPLD1/PIGV/PIGT/PIGL/PIGN/PGAP1/PIGP/PIGF/PIGM/PIGX/PIGW/PIGU/PIGZ
KEGG_OXIDATIVE_PHOSPHORYLATION	KEGG_OXIDATIVE_PHOSPHORYLATION	KEGG_OXIDATIVE_PHOSPHORYLATION	95	-0.400336886490483	-1.55963712558796	0.00785340314136126	0.026273203236554	0.0151807410005261	4825	tags=55%, list=27%, signal=40%	SDHC/NDUFA9/NDUFA1/NDUFB1/NDUFA6/NDUFS4/NDUFC1/UQCR10/NDUFV1/UQCRB/NDUFS7/COX6A1/COX7C/COX6B1/NDUFA2/NDUFA3/ATP12A/NDUFB9/NDUFB2/ATP6V0E2/NDUFB7/NDUFA4/NDUFB3/COX7A2L/ATP6V0A2/NDUFA10/PPA2/NDUFS3/NDUFB6/COX7A2/UQCRC1/COX4I1/UQCRQ/NDUFA8/UQCRC2/COX6C/COX7B/UQCR11/CYC1/COX10/NDUFA7/NDUFA5/NDUFAB1/COX5B/COX5A/PPA1/COX11/NDUFS1/NDUFB5/UQCRFS1/ATP6V1C2/SDHD
KEGG_CHEMOKINE_SIGNALING_PATHWAY	KEGG_CHEMOKINE_SIGNALING_PATHWAY	KEGG_CHEMOKINE_SIGNALING_PATHWAY	179	0.376301936124685	1.47383202115325	0.00862068965517241	0.0283251231527094	0.0163663469017371	2605	tags=28%, list=15%, signal=25%	CCL18/CXCL8/CXCR4/CCL8/CCL7/FGR/CCL4/CCL21/CCL2/CXCL5/GNAI2/CCL26/HCK/CXCL16/CCR1/AKT3/GNB4/PPBP/CX3CL1/STAT2/SHC2/GNB5/CCL13/NCF1/CCL5/PIK3CD/PIK3R5/ADCY7/TIAM1/BCAR1/CXCL10/CXCL13/DOCK2/SHC1/CXCL12/JAK2/CXCL9/NFKBIA/ROCK1/LYN/ADCY4/SHC4/WAS/RAC2/CCR5/ADCY2/GNB1/STAT1/JAK3/PREX1/PXN
KEGG_PRION_DISEASES	KEGG_PRION_DISEASES	KEGG_PRION_DISEASES	34	0.568604764511012	1.70562394298322	0.00886524822695036	0.0286176433992783	0.0165353660373405	2757	tags=38%, list=16%, signal=32%	FYN/IL6/C1QA/C1QB/C1QC/IL1B/LAMC1/CCL5/PRNP/C7/EGR1/HSPA5/IL1A
KEGG_OLFACTORY_TRANSDUCTION	KEGG_OLFACTORY_TRANSDUCTION	KEGG_OLFACTORY_TRANSDUCTION	108	-0.388379988631493	-1.53668071572982	0.0110192837465565	0.0349577277476964	0.0201986870853395	300	tags=4%, list=2%, signal=4%	PDE1C/PRKACB/CLCA4/CLCA1
KEGG_CELL_CYCLE	KEGG_CELL_CYCLE	KEGG_CELL_CYCLE	122	-0.375840320846818	-1.50883783678347	0.0114613180515759	0.0357437715506775	0.0206528657129201	3390	tags=43%, list=19%, signal=35%	CDC45/CCNB2/E2F4/ESPL1/YWHAQ/CDC7/PTTG1/MCM4/RAD21/ANAPC13/ANAPC10/CDC6/CDC14A/BUB1B/MCM6/BUB1/ATR/E2F2/HDAC2/STAG2/PCNA/CCNH/CDK4/PRKDC/ORC5/ORC1/ORC3/CCND2/ORC4/TFDP2/ORC6/WEE1/CCNB1/SKP2/ORC2/CCNE1/CHEK1/CDK1/CHEK2/E2F1/CCNA2/CDKN1B/CDC25C/CDC25A/DBF4/YWHAB/CCNE2/MAD2L1/TTK/E2F5/RBL1/MYC
KEGG_ALLOGRAFT_REJECTION	KEGG_ALLOGRAFT_REJECTION	KEGG_ALLOGRAFT_REJECTION	32	0.57348955848717	1.69731565730591	0.0124113475177305	0.0376108908057725	0.0217316932001317	2997	tags=59%, list=17%, signal=49%	CD86/PRF1/HLA-DPA1/HLA-DMA/HLA-DPB1/HLA-DRA/HLA-DQA1/HLA-DMB/HLA-F/HLA-DQB1/CD80/HLA-DOA/CD40/HLA-E/HLA-G/HLA-C/HLA-B/HLA-A/IL10
KEGG_METABOLISM_OF_XENOBIOTICS_BY_CYTOCHROME_P450	KEGG_METABOLISM_OF_XENOBIOTICS_BY_CYTOCHROME_P450	KEGG_METABOLISM_OF_XENOBIOTICS_BY_CYTOCHROME_P450	54	-0.446228528973025	-1.54792185689832	0.0124688279301746	0.0376108908057725	0.0217316932001317	338	tags=22%, list=2%, signal=22%	ADH4/ADH5/UGT1A6/UGT2B28/ADH1B/MGST1/UGT2B15/ADH6/CYP2B6/ADH1C/UGT2A3/UGT2B17
KEGG_PANCREATIC_CANCER	KEGG_PANCREATIC_CANCER	KEGG_PANCREATIC_CANCER	69	0.45213094458554	1.54362522017664	0.013136288998358	0.0389851157370623	0.0225257247679822	3415	tags=35%, list=19%, signal=28%	VEGFC/TGFB3/TGFB1/CDKN2A/AKT3/TGFB2/VEGFA/TGFBR1/PIK3CD/PIK3R5/TGFA/RAC2/RALGDS/SMAD3/ARHGEF6/CCND1/STAT1/AKT1/PGF/MAP2K1/VEGFB/RALBP1/SMAD2/RAC3
KEGG_STARCH_AND_SUCROSE_METABOLISM	KEGG_STARCH_AND_SUCROSE_METABOLISM	KEGG_STARCH_AND_SUCROSE_METABOLISM	36	-0.486640677044113	-1.56744780153508	0.0161662817551963	0.0472158070310495	0.0272814445659954	485	tags=31%, list=3%, signal=30%	ENPP1/TREH/AGL/UGT1A6/UGT2B28/GBA3/SI/UGT2B15/ENPP3/UGT2A3/UGT2B17
KEGG_TIGHT_JUNCTION	KEGG_TIGHT_JUNCTION	KEGG_TIGHT_JUNCTION	127	0.381173621567352	1.43422569859227	0.0166919575113809	0.04798937784522	0.0277284162606821	3792	tags=32%, list=21%, signal=26%	CLDN18/MRAS/AMOTL1/MYL9/GNAI2/MYH10/ACTN1/RAB3B/MPDZ/AKT3/CLDN11/MYH11/HCLS1/RRAS/JAM3/TJP1/PRKCG/MYH9/RAB13/CLDN5/CTNNA3/EPB41L3/JAM2/CTTN/PRKCH/SPTAN1/AKT1/YBX3/MYH4/MYH3/VAPA/PARD6G/ACTB/PPP2CB/MYL12A/TJAP1/HRAS/PPP2R2B/MYL12B/GNAI1/PRKCB
KEGG_MISMATCH_REPAIR	KEGG_MISMATCH_REPAIR	KEGG_MISMATCH_REPAIR	22	-0.562152613154466	-1.58832008850754	0.0178571428571429	0.0496492174851592	0.028687476922203	6137	tags=82%, list=35%, signal=53%	RFC1/POLD1/SSBP1/RPA4/LIG1/RFC2/MSH6/POLD3/RFC5/POLD2/EXO1/MSH3/PCNA/RFC4/RPA3/MSH2/RFC3/MLH1
KEGG_SELENOAMINO_ACID_METABOLISM	KEGG_SELENOAMINO_ACID_METABOLISM	KEGG_SELENOAMINO_ACID_METABOLISM	24	-0.557784960824149	-1.61705533657635	0.018058690744921	0.0496492174851592	0.028687476922203	4332	tags=75%, list=25%, signal=57%	AHCYL2/LCMT2/TRMT11/LCMT1/GGT1/METTL6/HEMK1/SEPHS1/SCLY/METTL2B/CTH/PAPSS2/GGT7/SEPHS2/MARS2/AHCY/MAT1A/GGT6
KEGG_PURINE_METABOLISM	KEGG_PURINE_METABOLISM	KEGG_PURINE_METABOLISM	145	-0.346549801987239	-1.41996945388585	0.0182370820668693	0.0496492174851592	0.028687476922203	3324	tags=32%, list=19%, signal=26%	POLD3/RRM1/POLR2D/NME6/ENPP1/POLR2F/POLE3/POLD2/GART/POLR1A/POLR1D/ENTPD6/PDE8A/DCK/RRM2/PDE11A/IMPDH2/PPAT/POLR3F/PRIM2/ATIC/NUDT5/ADSL/NME1/PAICS/PNPT1/POLE2/PDE1C/POLR1B/PAPSS2/POLR2K/XDH/FHIT/AMPD1/PDE9A/PRPS2/POLA1/ADK/PRIM1/PDE3A/PDE3B/ENTPD5/PKLR/PDE6A/GUCY2C/ENPP3
KEGG_PORPHYRIN_AND_CHLOROPHYLL_METABOLISM	KEGG_PORPHYRIN_AND_CHLOROPHYLL_METABOLISM	KEGG_PORPHYRIN_AND_CHLOROPHYLL_METABOLISM	28	-0.512203398018246	-1.56301509600176	0.018348623853211	0.0496492174851592	0.028687476922203	2273	tags=29%, list=13%, signal=25%	UGT1A6/UGT2B28/HCCS/EARS2/COX10/UGT2B15/UGT2A3/UGT2B17
KEGG_GLYCOSAMINOGLYCAN_BIOSYNTHESIS_KERATAN_SULFATE	KEGG_GLYCOSAMINOGLYCAN_BIOSYNTHESIS_KERATAN_SULFATE	KEGG_GLYCOSAMINOGLYCAN_BIOSYNTHESIS_KERATAN_SULFATE	14	0.701519261735059	1.71104139793034	0.0186567164179104	0.0497512437810945	0.0287464280428521	2597	tags=36%, list=15%, signal=30%	CHST1/CHST6/ST3GAL1/FUT8/B4GALT1
