# Supplementary material for: Anoikis-related gene signatures in colorectal cancer: implications for cell differentiation, immune infiltration, and prognostic prediction
Source: Sci Rep. 2024 May 21;14:11525. doi: 10.1038/s41598-024-62370-y (PMC11109202; doi:10.1038/s41598-024-62370-y)
Supplement: Supplementary file 12 — Supplementary Table 11. [file 41598_2024_62370_MOESM12_ESM.csv]

geneset	TCGA-CM-4743	TCGA-D5-6931	TCGA-AA-A00A	TCGA-AD-A5EK	TCGA-A6-2680	TCGA-G4-6625	TCGA-AA-A00O	TCGA-AA-3842	TCGA-RU-A8FL	TCGA-A6-3809	TCGA-AM-5820	TCGA-G4-6586	TCGA-CK-4951	TCGA-AA-3660	TCGA-DM-A28E	TCGA-AA-A01F	TCGA-AY-A71X	TCGA-AA-3966	TCGA-AA-A029	TCGA-NH-A6GA	TCGA-CM-6162	TCGA-AA-3955	TCGA-AZ-4615	TCGA-AA-A01G	TCGA-A6-5667	TCGA-A6-6142	TCGA-AA-3673	TCGA-A6-A565	TCGA-AZ-6606	TCGA-4N-A93T	TCGA-DM-A1D9	TCGA-DM-A1D6	TCGA-CM-6677	TCGA-CM-5861	TCGA-AA-3939	TCGA-CK-4947	TCGA-DM-A288	TCGA-AA-A02F	TCGA-CA-6718	TCGA-A6-2675	TCGA-D5-6535	TCGA-A6-2674	TCGA-A6-6138	TCGA-AA-3544	TCGA-DM-A28F	TCGA-AA-3489	TCGA-CM-5349	TCGA-AA-3542	TCGA-AA-3869
KEGG_ABC_TRANSPORTERS	-0.416908292659637	-0.0724861513713112	-0.294009559222332	-0.178598597232398	-0.15886536573651	-0.239085215837521	-0.0170403585187667	-0.315456760212688	-0.327729415798305	-0.361806161938385	-0.0239459388051041	-0.214920773024493	-0.381690572086756	-0.0100035922270346	-0.197944416707683	-0.252062429124958	-0.148592726194685	-0.50275364980814	-0.177286734110348	-0.165970302597234	-0.222625274914771	-0.453332024081419	-0.428472617190604	-0.279292705738903	-0.341797780034491	-0.305646015299973	-0.160697939948981	0.267613812712306	-0.185900830036496	-0.266469492633398	-0.327112096825658	-0.297880072051877	-0.23226786724817	-0.334531552390725	-0.446311373380865	-0.268783963961215	-0.441906692702592	-0.528889452853313	-0.437302038171145	-0.189235495751727	-0.216571969579637	-0.0337305243541767	-0.406092503386713	-0.363616343924657	-0.443071704650526	-0.148538181818007	-0.453612395307766	-0.444650673191495	-0.322606953838512
KEGG_ACUTE_MYELOID_LEUKEMIA	-0.231360371362878	0.272241498322463	-0.032776053167195	-0.218601705136502	0.128361569600445	0.394941220414944	0.181347120768244	-0.287319386266171	-0.302951031998328	-0.0797390445305378	-0.0867017508817532	-0.278450310965469	0.140029963782473	0.206394107041982	-0.266335743407169	-0.230913379469028	-0.368306321746857	0.113351067451936	-0.111419895174718	0.141224429136993	0.215624514683136	-0.187999393093024	0.0326187633717651	0.0932081680361283	0.227128556807739	0.242054287377204	-0.0755814867603616	0.31815970385592	-0.180329987554972	-0.341890928169979	-0.449992422033371	-0.45667937263596	0.0470593271991182	-0.354780382961057	-0.213868911480269	0.180482922879844	-0.326814231131486	-0.303180288714017	0.179519350341602	0.351955027735216	0.223642864198347	-0.0184226472809355	0.288233623625156	0.0132286871788726	-0.236247157859761	0.32417181144301	-0.0551610137916623	-0.250159397059306	-0.0421521838842669
KEGG_ADHERENS_JUNCTION	-0.282310439984166	-0.0258322527315132	-0.209344343386958	-0.196508532191489	-0.120744375476886	0.231209712122295	0.0938210633954664	-0.150971752446131	-0.412888955770648	0.013027253530477	-0.206025710251652	-0.296270987081532	-0.226815114445257	-0.175977161658567	-0.206477491536612	-0.241370420931363	-0.0752938666191089	-0.0638314443671095	-0.3107781371009	0.0102827321443013	0.13354739048219	-0.289597202441496	-0.00677444640483837	-0.165660648017968	0.118313893932949	0.302192124870127	-0.0525423334983999	0.257289768027927	-0.142991827257917	-0.380801396729769	-0.28709274568703	-0.200441637317268	-0.19603034585029	-0.0655138846746789	-0.357098654813558	0.0598298013068374	-0.180819742216642	-0.224563661151939	-0.0540957664578852	0.165910459767941	0.13075613495667	-0.0213032889240955	0.220835339725203	-0.453255328978547	-0.228577612174115	0.214033501697406	0.12557633117724	-0.447629708352189	-0.22816632242036
KEGG_ADIPOCYTOKINE_SIGNALING_PATHWAY	-0.345665285157171	-0.143497894833243	-0.151025664297786	-0.401090879749785	-0.0383318823659063	-0.156982870794635	0.0172259924929832	-0.197936064686857	-0.302917356431049	-0.338261647873004	-0.261774085322534	-0.286619610970909	-0.308103386614535	-0.0990307434380441	-0.189358067460723	-0.0968705152383634	-0.320482697893932	-0.285544540549196	-0.124485131850509	-0.222401883601571	-0.192121389210606	-0.216615319023997	-0.334682156686765	-0.187798746461455	-0.0354963290516076	-0.138034192455118	-0.251073928463448	-0.307665328688981	-0.178110451900387	-0.361744667804465	-0.306477288279755	-0.33371815002043	-0.218819949710102	-0.251536615771902	-0.127314126334316	-0.0777089865102722	-0.351928922716899	-0.393944261459571	-0.348303955866932	0.0258652503078121	-0.0327468235272407	-0.197557827252642	-0.04747325449944	-0.257757749967779	-0.208670972391434	-0.0244475280825852	-0.22943192823835	-0.265227730925337	-0.321359845992781
KEGG_ALANINE_ASPARTATE_AND_GLUTAMATE_METABOLISM	-0.187483634844815	0.0360669859434651	0.0617721779523071	0.0872713846472631	0.474527390860243	0.0525354913383562	0.117672673349323	-0.0694501819683735	0.218438823630953	-0.19759479391264	0.000103868812069696	-0.104898329779408	-0.158705290897671	0.112490866726279	0.186328478546878	0.0976776064556416	-0.032358109179656	-0.0987142377412224	-0.255670759581142	-0.0514683935346086	-0.0773999984071288	0.0399696954566605	0.0245092038641168	0.120193648605191	-0.123657400494902	0.0433157692251291	0.151076589414357	-0.125314694848352	-0.0458402458844144	-0.290507322676041	0.0542531209305879	0.0887988774342617	-0.0346254817128815	-0.130269753107864	0.0149725656356874	0.27617072148258	0.0473874441914699	-0.362183962659581	-0.112533239263386	-0.032797490384367	-0.151483557155536	-0.234362926634965	0.187749779981436	-0.242864865495913	-0.093266837902224	-0.13152743377891	0.0645041191674183	0.004668196777358	-0.191433669787881
KEGG_ALDOSTERONE_REGULATED_SODIUM_REABSORPTION	-0.0048132899576396	0.384602007830824	0.193643293803622	-0.255680116704	0.102806754690706	0.448342444258995	0.333387299258405	0.0401415340624695	-0.256934402658229	-0.0407640081053124	-0.016572617653053	0.0152600854828768	-0.148343596348424	0.0534096634422317	-0.197245249435334	-0.0416061737796669	0.0759467259011588	0.12547168285077	-0.205337173873221	-0.183030191971925	0.425860887189534	-0.164538504974067	0.244965794874546	-0.0263391135050075	0.0839760981174345	0.169074154839913	0.0815327918824136	0.5160430371099	-0.00995211224298745	-0.0260817454495907	-0.131925836827619	-0.316697816910684	-0.207985676760915	-0.220879871631185	-0.208282631879546	0.399343376924154	-0.0556994564237345	-0.22493138076481	0.117994488564727	0.240064378307354	0.426760444461523	0.0665044264588397	0.351414082164821	-0.196832008580337	-0.234577119047721	0.323666982865375	0.346808815639772	-0.377487536634338	-0.110807586857709
KEGG_ALLOGRAFT_REJECTION	-0.733886550764774	-0.76923643195197	-0.775729966706576	-0.814944164152694	-0.764647767784539	-0.663760345445652	-0.664950727104543	-0.758492728764598	-0.836487877111854	-0.723686180446666	-0.809358404996133	-0.739220529566587	-0.722744932193229	-0.747430035166535	-0.821997924197022	-0.82776102906691	-0.847967943447186	-0.706732436468253	-0.799809783046998	-0.734128054678138	-0.776695246234501	-0.755389618022242	-0.732876546733818	-0.828058388306595	-0.752212418513873	-0.752020503833865	-0.728123581168365	-0.765414575190724	-0.772762830957529	-0.778224222167454	-0.801204545322238	-0.886040839411204	-0.758597609146554	-0.788513439812286	-0.716471375907859	-0.682215397272061	-0.856964576987603	-0.870783788490722	-0.672470721444745	-0.792346053904205	-0.736233942820328	-0.762167237895124	-0.691068373343284	-0.721846226867068	-0.819832918463882	-0.729872429436402	-0.725892424211022	-0.75219002428211	-0.761031744080412
KEGG_ALPHA_LINOLENIC_ACID_METABOLISM	-0.350311094579287	0.139482099291222	-0.0959258045843437	-0.0233767663210306	-0.0359226864647726	-0.0739860798511487	0.19127543523094	0.0741352710592261	-0.423766849552353	-0.172411573643579	-0.456797890093205	0.0075406574719728	-0.00118625681716933	0.102932780059714	-0.0177912308482507	0.0756303940629951	-0.0117455320840227	-0.15996809450004	0.328855173375564	-0.489260847437428	0.0880854845759456	0.189343472113671	0.168311369496836	-0.0556400161408376	-0.210209170477924	0.319627871780507	-0.134911705713117	0.29604853196342	0.232537794076469	-0.398865692186225	-0.277301459642256	-0.298774120910676	0.0883936253783835	0.221033033539646	0.544516978371856	0.206904020542855	-0.370183891247324	-0.616207354876294	-0.358370543924286	0.161457702800392	-0.0556163492524021	-0.294351862988893	-0.196673225669845	0.255972905564448	-0.247772087947811	-0.079997830026581	-0.364525361157962	0.345913154100925	-0.000646524870501264
KEGG_ALZHEIMERS_DISEASE	-0.0108365942394133	-0.329649670253776	0.0376067724669288	-0.301866804550616	0.0522176831877139	-0.303204950449798	-0.079776152359539	-0.0392965928794695	-0.0231543360243649	-0.391504626604614	-0.188293570949946	0.0621630561000467	-0.151123972987116	-0.113449270613002	-0.191775489095497	0.01816166512805	-0.175148625407763	-0.00491374276365752	0.00904849929031878	-0.192209946467514	-0.35874112918866	-0.0341615064319359	-0.138439696672288	-0.0264268000699785	-0.334216095280267	-0.318452076042068	-0.119266787587838	-0.235994245619789	-0.0293574623324324	-0.10866697366198	-0.0156452438777075	-0.308167310757072	-0.152665777546238	-0.0938461655383965	0.145778696146562	-0.245059807855935	-0.167110840645024	-0.142811297700842	-0.317713160161274	-0.327174353096323	-0.237473600338514	-0.328879929507856	-0.357672390416838	-0.00998858215498533	-0.15655423424623	-0.311424169891011	-0.199184493630133	0.0451512875091281	0.143887864401232
KEGG_AMINO_SUGAR_AND_NUCLEOTIDE_SUGAR_METABOLISM	0.0281025087594736	0.00730119154142642	0.372981125651071	-0.409808352064952	-0.135162001248532	0.079661602990164	-0.0391709133025688	0.0817206300328392	-0.0416511184296949	-0.200039918500872	0.295409833949969	0.35597049731257	0.26798094628094	0.0444670273538202	-0.312804046821886	-0.143069635013076	0.0493901233144049	0.306540120676853	0.040037381909448	-0.327197299817666	0.169284063753517	0.0342148653369366	0.258832355821173	-0.192794881033744	-0.0206218250426816	-0.158797799922115	0.0974323060507075	0.135323260313629	-0.132620517817058	-0.300407637028475	0.0426347476546684	-0.0221017282671853	0.144309497851703	0.211264320632386	0.100267805440852	0.150216918607788	-0.261583862819124	-0.209437354192527	-0.128829307048919	0.0159959270162515	0.0542801313178211	0.117246834503563	0.0235686375615824	-0.121243511598246	0.139206031818618	-0.196703041775416	-0.0961578685296336	0.0594526086294243	0.167561712335056
KEGG_AMINOACYL_TRNA_BIOSYNTHESIS	-0.369571407841712	-0.242991362515016	-0.0868888974725786	-0.277576604415064	-0.199475051114422	-0.439911465556673	-0.435214189009681	-0.0296407241503426	-0.27516067746071	-0.451821275084585	-0.0100453987807246	-0.228517558984773	-0.526410853122807	-0.374912022471527	-0.164938341708914	-0.113414610042675	-0.364566626380701	-0.652905534048865	-0.186188395367201	-0.132234821538476	-0.686243372328867	0.261217372585205	-0.416462503684543	-0.198470509389146	-0.0254631437858029	-0.587092460012726	0.0170185284598545	-0.629420941732306	-0.0573174055236955	-0.432826163823565	-0.00852569903094538	-0.111868271400279	0.0664014521985062	-0.155534410171386	-0.400647857782477	-0.107334978988716	-0.180868701460818	-0.0901481190945114	-0.456884745647312	-0.613960924325341	-0.450964081435442	-0.443287524697032	-0.511074739757448	-0.352621949206332	-0.148321930033232	-0.614547017509129	-0.334899217257519	0.133946720890988	-0.290596216591574
KEGG_AMYOTROPHIC_LATERAL_SCLEROSIS_ALS	-0.0900890159786407	-0.217548690669725	0.0213808796732592	-0.314341166504912	-0.133798738563227	0.0489579143702869	-0.131972392401623	-0.240511926460208	-0.264021300300643	-0.273733800968875	-0.205674906723845	-0.108377443635749	-0.145874772556729	-0.0554598246818764	-0.3318065861612	-0.156785571108828	-0.283251442559213	-0.182153370816962	-0.188577451992365	-0.308672631159599	-0.00322765497474417	-0.275551101569873	-0.132806522670021	-0.306616885858582	0.0992827486452351	-0.227045335253482	0.00632681514614764	-0.115358625469775	-0.235536428381709	-0.416160358440524	-0.122772928739697	-0.343438004129125	-0.085652614180982	-0.106773450269901	-0.212421980731588	0.101058007428347	-0.334301821298553	-0.209189724701426	-0.0598570364726086	-0.15717812192073	-0.250119175505042	-0.129764129347639	-0.0752192486287631	-0.222772897125029	-0.0896237433406999	-0.276900403230608	-0.126830033167302	-0.131434052725067	0.00938524892288853
KEGG_ANTIGEN_PROCESSING_AND_PRESENTATION	-0.871172412254733	-0.845502078973486	-0.8582987906556	-0.852848936356479	-0.850321248020014	-0.812784743574126	-0.849885337060406	-0.832064668380022	-0.845818890851078	-0.80021078464701	-0.870624880632717	-0.836077236132097	-0.865393206393675	-0.876461421560832	-0.838173277651839	-0.820286909146413	-0.88754941114055	-0.835875999296415	-0.837228285759871	-0.826713500847928	-0.854732126697789	-0.824299966277383	-0.805646101489063	-0.844060143083976	-0.866518913367196	-0.890371323256138	-0.871761709547605	-0.846614561386249	-0.856552214184324	-0.885332344629621	-0.869978270628986	-0.886411859639718	-0.87599152355859	-0.866141966403577	-0.827806472645444	-0.879547935872487	-0.836387178910905	-0.844491764047541	-0.827500335028615	-0.872397840503254	-0.841913853288121	-0.84125416571945	-0.842257038295832	-0.870859884245173	-0.873723707037127	-0.853216843709476	-0.875147697636726	-0.838620672276931	-0.832095103250759
KEGG_APOPTOSIS	0.176535222384825	-0.0373105641958047	0.0550153452004068	-0.355990731444668	-0.155390784636874	0.206075747252873	-0.158278673124587	-0.227034483528836	-0.399081562376862	0.0181644438895769	-0.192446607170653	0.0135729474200091	0.191074935301505	-0.122981136959057	-0.293930469621978	-0.248045442975569	-0.349172454121467	-0.0401556265643777	-0.151483777862812	-0.33017432622286	0.0824847771158407	0.040636450053863	-0.0745056498101434	-0.27171015268105	-0.12558889004121	-0.250313331274167	-0.0405313234049932	0.0351102366450288	-0.0996093946436695	-0.293515186910277	-0.325491055108299	-0.393842951348857	-0.167359395418309	-0.199030601917052	0.116884592775105	0.191722729334162	-0.348233306221614	-0.39810577897843	-0.105352407129099	0.0196236952105031	0.026604613902458	-0.0117308577450445	0.0301937288923996	-0.145814997277077	-0.143686837244211	0.0011313284082641	-0.213058977500847	-0.275365117595218	0.133867745340796
KEGG_ARACHIDONIC_ACID_METABOLISM	-0.135932854648517	0.103540269912848	-0.0103330858815016	-0.16541880238722	-0.00265299732141117	0.0670748994095256	-0.0573532397314259	-0.0379067915156669	-0.329862766084291	-0.380920067475239	-0.272067452750438	0.114169384294742	0.0680841086632965	0.0421124717570431	-0.153586418973538	0.0148321991421531	0.07791338810204	0.0691360704937636	0.0254869309675552	-0.0758291104840089	0.0520509792813585	-0.162000386524231	0.0532618218019021	-0.357209496611095	-0.227259208128633	0.15663422131742	0.104314988787736	0.0475288916783419	-0.015727309366999	-0.197363332037111	-0.264859760592397	-0.367631879589862	-0.30154892073002	0.0196239638273784	0.226568423666337	-0.0702287061998167	-0.140783316427457	-0.249499656008855	-0.296186196533478	0.160351330117747	-0.131665005234514	-0.31607286528156	-0.00426145321803245	0.359113062154235	-0.382970370672449	0.00616016221196594	-0.0797016771238698	0.221192406511513	0.22139975828998
KEGG_ARGININE_AND_PROLINE_METABOLISM	-0.0416113828445776	-0.143957360943232	0.115453910713373	-0.00310124220440031	0.217229166334497	0.0208708463324404	-0.134508555613747	0.259414421795272	0.0142839215236625	-0.256935778636198	-0.0205635659046704	0.211337765066238	0.162275545328122	0.257874401587338	-0.0375682262335776	-0.0784769539981276	0.0946172080631549	-0.211738929693209	0.235731224116611	-0.0951148951550319	0.0100553038696216	0.173009769584098	0.119847463749075	-0.0506577103313518	-0.0586767334150121	0.0142909153646746	-0.11708253836762	-0.202194765120876	-0.0856860778133171	-0.123939862269154	-0.149808587665792	-0.0228648493892726	-0.0343086515802601	-0.108640206651647	0.27547962429262	0.195195573471399	-0.117273347177771	-0.112548320717118	-0.167927502915117	0.0328882659170987	-0.0718318310852624	-0.17339741650839	-0.00742013445948841	-0.0565630038627195	-0.185854018063882	-0.156428167184473	0.12491403245172	0.0512653634583088	-0.0635763522428674
KEGG_ARRHYTHMOGENIC_RIGHT_VENTRICULAR_CARDIOMYOPATHY_ARVC	-0.323526209152361	0.306487310926332	-0.220638378767355	-0.180491800809191	0.221412741076049	0.139756220677803	0.149166547887157	-0.00546483456846883	-0.464072125758952	0.0954181924278844	0.128509693964153	-0.392802225536039	-0.0617880302109926	0.0285309852478188	-0.320864545886873	-0.252072139755621	-0.0679528002166272	-0.174376506964732	-0.142147177726411	0.088654501790101	0.435517316368221	-0.398616853570693	-0.219933527750209	-0.171272526559234	0.213354238939593	0.424662591278349	-0.142642910433956	0.391228335885009	-0.0174490577663426	-0.255488804027197	-0.228260898642825	-0.233121595711748	-0.101582753851514	-0.0666049926863017	-0.242344928480668	0.232221806659628	-0.0722241867754731	-0.109136999280216	0.0784771266704038	0.428230019734639	0.222731505422483	0.233304688821151	0.201753914001564	-0.334751916655204	-0.197850351310713	0.287888015086842	0.253415189455605	-0.430858138718427	-0.15453695422485
KEGG_ASCORBATE_AND_ALDARATE_METABOLISM	-0.0840669993433158	0.136573541618906	-0.358428359796265	0.089120609999639	0.353885081306272	-0.0415721445104408	0.0320142754900828	-0.139491883907626	-0.394113950468574	-0.477869354178133	-0.237938223739709	-0.272968393538354	0.0458100437699085	-0.38603817387822	-0.383703168813253	-0.235825735541125	0.389991215394963	-0.519237398986333	0.0801880365295963	-0.364712995705859	-0.100897931905338	-0.0143806831050387	0.157183173279056	0.176938488244968	-0.586643347106281	-0.342455355639597	0.28018713957468	-0.0550319270094021	0.0231557415844303	0.312168284273436	0.360775867008406	0.000465067054624541	-0.624667757146154	-0.283269245671078	0.0263794639719938	0.256019032783364	-0.510620599898171	-0.151144563304127	-0.556418068333126	-0.156586589526803	-0.429481279474914	-0.414448046991277	-0.379486662035419	-0.124145472901583	-0.26010436612469	-0.27920927345519	-0.318299619159771	-0.378042818644312	0.0608407949322916
KEGG_ASTHMA	-0.684379723096861	-0.655471569920475	-0.715351087517394	-0.82084983991567	-0.722917047753415	-0.615851319774492	-0.630947564735462	-0.636691767448964	-0.852614104438877	-0.605659602314755	-0.812726421298491	-0.681586043329212	-0.745669990449381	-0.508071497009084	-0.831707115667139	-0.841424097655551	-0.845869374077348	-0.668776402813415	-0.738797327600571	-0.676679904388807	-0.741166174828248	-0.668591669214895	-0.731473442157546	-0.831496202471949	-0.740347385783459	-0.637972393012603	-0.671690120538033	-0.746792027313371	-0.806984071272914	-0.753073501097219	-0.783731267896278	-0.899706410279106	-0.625235930412006	-0.734496614708016	-0.517071676659142	-0.571919922105926	-0.878289559353897	-0.858177629836765	-0.677828127291246	-0.726543122023384	-0.722396318654254	-0.68997016303352	-0.707900177112406	-0.618057822722593	-0.83156294578834	-0.682287360349216	-0.533188617616546	-0.683558027860783	-0.708391213240386
KEGG_AUTOIMMUNE_THYROID_DISEASE	-0.678743100887614	-0.682768188103144	-0.655816287091294	-0.760310212426327	-0.702580439173048	-0.600182560007922	-0.568453650263893	-0.512622483289644	-0.737298534377809	-0.589275279173882	-0.770660078809499	-0.671718490332473	-0.648750938303573	-0.65996162887878	-0.765848308141536	-0.697436323659218	-0.815836732886828	-0.65143239754924	-0.599413606709328	-0.630744967822158	-0.702680848776848	-0.614585364969115	-0.640382439426978	-0.727265484391453	-0.724082239541239	-0.702586044877591	-0.654211443626631	-0.649970550638701	-0.715953658864316	-0.722585932535669	-0.749975564721104	-0.83109092351627	-0.641986686111215	-0.690309515840445	-0.623577787461667	-0.620269680410255	-0.764708750624283	-0.82264467904859	-0.61387726480397	-0.722570626190887	-0.687959105161284	-0.645244182939698	-0.667101073385037	-0.570026843245865	-0.781607705321705	-0.664091111433563	-0.628146289803437	-0.604184585062707	-0.658673599816521
KEGG_AXON_GUIDANCE	-0.109314909906444	0.107609306921248	-0.178027980901241	-0.159906648766788	0.106948658760735	0.219397358262092	0.185818581606979	-0.153116723478761	-0.386963512679923	-0.230627049752971	-0.1201741883935	-0.189973347299657	-0.121668290874242	-0.00341160998088394	-0.165870015141768	-0.199850733753287	-0.156215508032916	-0.0281552246107045	-0.256216891598209	0.188116303180815	0.362629245114541	-0.39706033336325	-0.188664244730494	-0.153466588910054	0.123094406252751	0.380112921871603	0.0078570606047885	0.292832664363454	-0.112056914067377	-0.170515055075447	-0.25560352678671	-0.155126574929925	-0.0983426198875368	-0.00312293597666755	-0.198868817620312	0.108313850257952	-0.304871983300143	-0.1820090386096	-0.0337572389114468	0.313144174289353	0.249325225341809	0.160588533137951	0.22487256464326	-0.264432740756046	-0.196951410565887	0.188773612093612	-0.00596562820878352	-0.344226345465484	-0.0179967018713795
KEGG_B_CELL_RECEPTOR_SIGNALING_PATHWAY	-0.0914183405397072	0.149775948685191	0.107693900204881	-0.37682102764717	-0.100518436552809	0.364675242243362	-0.0563561171119476	-0.246567769497805	-0.426888540571829	-0.0828694324897367	-0.3844646547328	-0.133323563166534	0.00768884555674532	-0.0739819194847033	-0.351076020751567	-0.302103154388081	-0.436715263947705	0.0687936133209755	-0.364173785224027	-0.270371428998543	0.196047962475135	-0.243905723267715	0.0836962605173098	-0.258416985873761	-0.229764812046744	-0.0656164709835482	-0.024677124282965	0.381049868154317	-0.138800692630988	-0.30754680675124	-0.430027771322158	-0.416032338902699	-0.108937529215153	-0.384498626611872	-0.111284404394328	0.19737112609211	-0.303248045924371	-0.408439383425219	0.144452013088413	0.127128557780429	0.211803480791188	0.0928560530642856	0.234566557775856	0.044120969396138	-0.22070686124415	0.244794441834153	0.0843553144505428	-0.417764161399491	0.0439340904307988
KEGG_BASAL_CELL_CARCINOMA	-0.433837562532168	0.166302323809514	-0.166858909801746	0.0890712570584768	0.281415605236624	0.100737190448206	0.123331590333775	-0.155662211742642	-0.32716247962074	-0.0146960417662999	-0.395192359246227	-0.482532721921488	-0.0517023521814961	0.260810206056881	-0.349058517403405	-0.239114827799727	-0.241688782597543	0.0271587151322553	-0.263867895730771	0.344199150092346	0.151704486279575	-0.286722990549705	-0.353401913473954	-0.164904124863166	0.139669988212995	0.504063259359625	0.133582483346733	-0.0182092271379208	-0.216009356152281	-0.177951225237583	-0.0529766964390924	-0.125907084108462	0.177914336622781	-0.222975907947699	-0.323593405518857	0.183153414587204	-0.248809368234122	-0.0043314482937698	-0.261958570824488	0.220687000273018	0.0253386197799367	-0.295364230722941	0.0015123096057674	0.0645746973695317	-0.141781475617397	0.0645755323297552	0.0928038244547428	-0.147773836104572	2.63239188949826e-05
KEGG_BASAL_TRANSCRIPTION_FACTORS	-0.0882477194766358	0.0109363201604558	-0.256801046326669	0.0445601830140832	-0.227918803284636	-0.520313971123611	-0.412940324859498	0.137746044983936	-0.13730636492104	-0.0765492021005644	0.159778657842263	-0.332202995440979	-0.116058481050633	-0.196304201111285	-0.157907658621235	-0.163684508763601	-0.385469524561334	-0.269960417698228	-0.318413512884647	-0.0437829333170296	-0.423130419159954	0.00428604092985885	-0.234361070085974	-0.129865352858542	-0.166615091098466	-0.284286184383801	-0.167180334800855	-0.381042917006119	0.10526395294703	-0.333185742194551	0.0442337702565965	-0.0652986100195313	0.174502486503357	-0.353301085136734	-0.0619048600338573	-0.250845717132675	-0.0858070726480073	-0.0155165311045136	-0.209732281635829	-0.516629137812173	-0.301475488066916	-0.301720232166613	-0.359097921420354	-0.386992757312037	-0.18608972839433	-0.287120986203367	-0.263800545416596	-0.121824776941981	-0.0575589423076522
KEGG_BASE_EXCISION_REPAIR	-0.199380576376633	0.201112266927221	0.0155554378793873	0.22530711321379	-0.187141816159371	-0.044038205916252	-0.38300935423944	-0.0043762977346738	0.0850113239984562	-0.353699745880293	-0.103830344292035	0.287933333659529	-0.292480570406797	0.47372846435095	-0.122916731115521	-0.170052696434831	-0.0518725165188317	-0.141964999174012	0.0943685869643542	0.240321679151627	-0.404773066642107	0.265047698640746	-0.178640967458532	0.362605925331452	0.146945271852634	-0.322621505997976	0.0580479287906127	-0.375172747604782	-0.00396835074112781	-0.255170619207156	0.142967388952552	0.200418326028089	0.362616974510466	-0.198436917371712	0.136134542493456	-0.156702777047582	-0.215185139507701	0.183008737497846	0.238887709831081	-0.398956262123082	-0.163941351975201	-0.364387095320276	-0.254774762036389	0.0738805084104725	-0.00065505477089306	-0.25351078459078	-0.177426748194241	0.373309155959815	-0.285518320957496
KEGG_BETA_ALANINE_METABOLISM	0.00414516148649693	0.234753959183731	0.234284301822503	-0.143989321388177	0.224284016694515	0.210052955106824	0.216137712166826	0.305515361648558	0.0129976875295238	-0.0535744656726654	0.0645501237861626	0.244981513365262	0.448801671453795	0.00964567113535442	-0.278353281534334	0.0140016213532312	0.250885385769414	-0.30538993349739	-0.22389944004917	-0.0852830502359321	0.233465818470243	-0.0501817063065533	0.29620451774585	-0.00680722646608231	-0.148953245674608	-0.124544892475937	-0.0443032199694774	-0.00340132638492952	0.0116979411274968	-0.0343300878658561	0.278315257381657	-0.0284608035007492	-0.357483020240278	0.164774458531215	0.344905391598698	0.323060885429706	-0.336176516023874	0.129033508508683	-0.0779683341616217	-0.145428475984555	-0.398275070241268	-0.0242878501328463	-0.0893740153280537	-0.316126908319353	-0.29897725189946	-0.0978156735547212	0.424557790885874	-0.0825225227687663	0.189066893270352
KEGG_BIOSYNTHESIS_OF_UNSATURATED_FATTY_ACIDS	0.07755965258775	0.118135702702186	0.279970049620067	-0.107901550906793	-0.0775564821275415	-0.325274200353446	0.0565571971830249	-0.216618569154729	-0.280498186731779	-0.309917404794006	-0.165784731012158	-0.1450618898415	-0.176309035908474	-0.101790881903494	0.293147145787258	-0.0160340825624434	-0.300230605319679	-0.216876860142085	-0.0422563976360928	-0.47744502888591	0.180714856056724	0.238024306060263	0.0349924800968635	0.01586906099963	-0.179728166714881	-0.036412499374049	-0.136155178202471	-0.155987882506881	0.118527826897218	-0.104796832175374	-0.296356115446898	0.186881840014742	0.139869089406393	0.269654072927136	0.14186083282375	0.390437341260509	-0.242963078011398	0.0623679620555036	0.108176142905887	-0.389030901779536	-0.162039240440103	-0.166665740997596	-0.211086953571786	-0.193972196071363	-0.393873141152397	-0.312983744058472	-0.0707524619987469	-0.128403770899509	0.396533506830015
KEGG_BLADDER_CANCER	-0.254197674006016	0.248863542193685	0.205845514758544	-0.293411501089029	0.100849383074055	0.172322746343567	-0.180958616100903	-0.104236459076133	-0.271370760972395	-0.184810241895057	0.128408197081573	-0.197527245424292	0.0574179784239316	-0.0914992352126828	-0.22607960151473	-0.322180326049852	-0.353759664029838	-0.0587209758929601	0.067651932713711	0.0136241967378544	0.209379810897015	-0.224264688449122	-0.0378985269644398	0.0374007627708455	0.183584407803927	0.172793955535973	-0.072641420241943	0.156863213985335	-0.183102025186062	-0.375192409087121	-0.357014369436425	-0.366088449209651	-0.100299291499886	-0.124120313007909	-0.0790531360295917	-0.0270644705894089	-0.069479599408992	-0.208518322129214	-0.0584848875056996	0.131489917564285	0.0491261705117867	-0.0333525835542313	0.266987370763394	-0.0660664799762942	-0.0285715306537254	-0.0437971617485328	-0.0952401952557589	-0.0713954928373333	-0.02802346726616
KEGG_BUTANOATE_METABOLISM	-0.230396264605309	0.263104068413655	0.369095285515227	-0.271992184918409	0.231805183929284	-0.111090012719487	0.0769044747993559	0.063920069304097	-0.00597359245599199	-0.435865606269585	-0.157649368260603	0.127565084173118	0.314068470492983	-0.0844749169698923	-0.0832309018284739	0.0248734472583576	0.36217069876022	-0.458371825157837	0.046697439655343	-0.480949030256451	0.0116588501586552	0.0885336621564219	0.286950809874782	0.212597356153909	-0.0471923449032706	-0.35629702058829	0.35543769153633	-0.0539894057691861	0.0643857631714945	0.0354677736948271	0.214272278778268	0.100055538230675	-0.273704519000165	0.0115371065720686	0.420760264096023	0.455974450501592	-0.298928240308831	0.0779066894164377	-0.366130851334629	-0.191436150779993	-0.284070251327569	-0.45990590969828	-0.348898557189746	-0.416783640767678	-0.19705323835954	-0.3986671218012	-0.107262875143862	0.324920044128706	0.137032315858056
KEGG_CALCIUM_SIGNALING_PATHWAY	-0.136132322833458	0.19732510870199	-0.126524170623341	-0.16406694568183	0.187187323219894	0.210915648844539	0.0355306504773652	-0.16622650855115	-0.225334919606141	0.000877974683240218	0.0293349466858589	-0.179347227580716	-0.104487937218214	-0.0793154738403314	-0.114514701393151	-0.160199383195199	-0.20464342937098	0.0584980921802379	-0.154425144061289	-0.0119963826796319	0.367773861878598	-0.267408865299268	-0.166869880013106	-0.170901626622043	0.0906852130763666	0.037210195596907	-0.0173757187832518	0.360944635727109	-0.109660309409754	-0.247662620514585	-0.206880178427687	-0.12489636801842	-0.0373836692216712	-0.161218824916981	-0.164738944782532	0.16496757737624	-0.242221700963463	-0.102867178804917	0.0547714882981709	0.282769949195586	0.0524150863285353	0.126912784799295	0.0471937511052903	-0.148330904368329	-0.211587516474284	0.179699814180469	0.0375954382386426	-0.244845899302378	-0.0347832139427012
KEGG_CARDIAC_MUSCLE_CONTRACTION	0.105546679214338	-0.20437955948594	-0.0393017717054761	-0.208354096268379	0.297709449150129	-0.247998895020283	0.061053190370775	0.0948351272995409	-0.102399403441914	-0.288370471352895	-0.0606426134505872	-0.018403895381444	0.122672624722857	0.0417607188002913	-0.180763096697566	0.0368633936646118	-0.024363237958664	0.0546599777056191	0.105677303774127	-0.143584857093737	-0.138759571015028	-0.00531917130529602	0.0975056315224611	0.223359905778226	0.00562674444105687	0.00759794217715423	0.059049060335391	-0.0228351093054477	0.000856757973502348	0.11482342986879	0.0655345101240629	-0.249963963338705	-0.217682831134743	0.128628269316344	0.259913113094295	-0.250001445002403	-0.0156423743253228	0.129730487578003	-0.309418736088974	-0.149462331329052	-0.0949430895530583	-0.210499245300339	-0.313303203580905	0.122061657707051	-0.0526537194278229	-0.205116839458525	0.123680522655669	0.247234803232439	0.135130769894898
KEGG_CELL_ADHESION_MOLECULES_CAMS	-0.52706110764747	-0.32384319336564	-0.549984376825735	-0.633864058095644	-0.473048661882157	-0.309616273254084	-0.206078977824783	-0.431792220195396	-0.697103219236713	-0.405840734960287	-0.555587568014789	-0.551211090386117	-0.421929579435464	-0.432919931331212	-0.637433657699427	-0.614151954498398	-0.689803971299335	-0.395544090492332	-0.588976439567896	-0.418103599041072	-0.238752788755064	-0.529836895194096	-0.452008312300046	-0.599527445914654	-0.425176681313551	-0.211143769932654	-0.488858518474882	-0.293926892529899	-0.603967052890995	-0.566258085345127	-0.669143796919523	-0.705904758125512	-0.438006903324651	-0.498822963142951	-0.414764245959014	-0.226697894671031	-0.661484997425907	-0.711270119745814	-0.4736213604013	-0.334117118246162	-0.490457035976227	-0.267256067531719	-0.323440612408193	-0.439766733425694	-0.618630354756112	-0.300432663089145	-0.329293161432384	-0.540531260632146	-0.461437231078139
KEGG_CELL_CYCLE	-0.165619467195591	0.257559366613539	-0.315137029003114	0.191507290664776	-0.0629744081012718	0.1148512627695	-0.450572827023485	0.222046662864495	0.156861881431919	0.0877806787359963	-0.0580436320608887	0.0730188640274432	-0.0897090918155938	0.346744268886794	-0.0323529755590876	-0.28725112239671	-0.403300615610942	-0.0850235405905363	-0.117752814290694	0.0615109908217083	-0.0203022313717596	0.263544064276542	0.124830195090089	0.222398589093868	0.277950751380194	-0.262569965599377	0.120574332740854	-0.309170024734014	0.212876946193567	-0.481515150388699	0.245798708137881	0.175483370886275	0.273994331418762	-0.221035490449735	-0.0698639866474756	0.112289914712512	-0.0238235481859903	0.349385021852763	0.40248343348525	-0.415450257864769	-0.10773783340135	-0.122277773564381	-0.0414961554576253	-0.170619618144578	0.0748225253287983	-0.201859791610958	0.0253926871765081	-0.11576072300092	-0.0459763149318382
KEGG_CHEMOKINE_SIGNALING_PATHWAY	-0.0905874658741837	0.11861539040263	-0.0655643712900481	-0.411343931168858	-0.0111040002030039	0.321896361592465	-0.19288446747068	-0.160546632418455	-0.39735346920376	0.0310381224602837	-0.349291866065777	-0.183678910445977	0.182541799779345	-0.0910386795895031	-0.342568563540416	-0.370179504908825	-0.485321196532139	0.229368477684789	-0.363230727453382	-0.11455037011133	0.289333281303969	-0.309486281772052	-0.0938156018821421	-0.316589484920159	-0.10334180162157	0.0749747446358243	-0.0101480459394947	0.230720561537451	-0.274132405256664	-0.420872771349111	-0.396557118772112	-0.450693318662266	-0.0159388405056873	-0.367324673065649	-0.0873502612899634	0.216001405286017	-0.502354855843448	-0.434582995880444	0.177478558815635	0.179638617780506	0.125959320515504	0.053323283138331	0.324593365195921	0.0891019096986978	-0.335921266223941	0.271818705410205	-0.0475676636433181	-0.300945492091086	0.0783805378791571
KEGG_CHRONIC_MYELOID_LEUKEMIA	-0.273003914680044	0.303628332349019	-0.0366787647376569	-0.0949775821784642	0.0151464932302133	0.316264934997797	0.0443496811886451	0.00307434596724457	-0.264606786720964	-0.0332308116865533	0.0556887315356295	-0.219709043921626	-0.0786795655603922	0.143717157241475	-0.0643049623448302	-0.244527708566437	-0.286509026130507	0.0657918109750125	-0.137988001412945	0.0447839254821206	0.225425169844034	-0.235016743105843	-0.00986746716783363	0.19410181590871	0.186306434811693	0.113917786723666	-0.0419566364662489	0.206706333790952	0.0440340589169279	-0.407339312454886	-0.289484627720691	-0.213948216925436	-0.0543927801469176	-0.168623983426137	-0.189544192777708	0.217539934553942	-0.21282996903853	-0.0998257214570497	0.150799413777842	0.150816831686347	0.098640924938559	0.0307815261495051	0.271654570052695	-0.283440851817095	-0.21351653197305	0.170262932609113	-0.0176399416713446	-0.379028843103193	-0.123302254677447
KEGG_CIRCADIAN_RHYTHM_MAMMAL	0.00419263456090427	0.378356212044906	-0.394933548389187	-0.0670994833702128	0.0815715469824009	-0.0344475920679891	0.334466027765555	-0.294273530327522	0.173331581597637	0.0373689604766918	-0.263445167814313	0.17515887010693	-0.189797042094924	-0.369563959482862	0.408204045950483	0.0965214596313157	0.374266497675654	0.0484716740206046	-0.151293935429873	0.0196033994334195	0.402645977329531	-0.387434349689738	0.262274145655907	0.145858186001308	-0.371921501903241	0.247971519774941	-0.348560338943575	0.496248809488596	0.263338890699169	0.217251491642612	0.1804119815926	0.230647076750962	-0.559841056491638	-0.111946899519311	-0.00952824371543662	-0.049848863391551	0.174504249291809	-0.282266796110068	0.0478265951650605	0.178154786058661	0.582612392112312	-0.118343565601536	0.186616997656643	-0.31860223877245	0.0321839829857419	0.307871676229836	-0.414940370235465	-0.599053203521783	-0.366013172061876
KEGG_CITRATE_CYCLE_TCA_CYCLE	-0.301672503517864	0.0744048737559679	0.42107645032272	-0.117150225295798	0.358928062520745	-0.0665357710148625	0.229364258853284	0.468866269046621	0.0540536673053199	-0.556239250428123	0.310869174500484	0.100578282999684	-0.205285080681222	0.243964213809402	-0.0391194535906108	0.323426792278109	-0.255747483083749	-0.248560581290541	0.10318701905379	-0.274223388363423	-0.346406494563049	0.272591913421641	0.109796944601182	0.281994508714426	0.132648878951271	-0.533568165610125	-0.0430633798677791	-0.120442508518411	0.212826116519749	-0.313863960220167	0.321640802053893	-0.218327131875065	0.477124801676429	-0.140724020024167	0.192296998228003	0.368690206569153	-0.185435174239322	0.172642944880582	-0.36876482081758	-0.0206808292505288	-0.359667644298111	-0.351602481128289	-0.36954347710014	0.00110413179373492	-0.247606964173219	-0.322267236820388	-0.324252709464031	0.211209009930151	0.106052286024446
KEGG_COLORECTAL_CANCER	-0.195843829300788	0.297137937433739	0.00834081854753754	-0.116085952880338	-0.0307841421592766	0.356738878480513	0.22390175562699	0.0154124730016675	-0.302180187565248	0.162799915514375	-0.139317408445645	-0.305664235009816	-0.0385233587110996	0.134800851722766	-0.245641363599895	-0.283873588195928	-0.0877951537810488	0.0788905775021504	-0.121525551466114	-0.0275839994993507	0.236887311988681	-0.174648115679482	0.0181483454688474	-0.0430078798842162	-0.0207448639001024	0.0664838257970704	0.128594171254037	0.250504102995765	-0.0842100745254986	-0.345334633251856	0.0319120975509869	-0.152897372495307	-0.0542824076166731	-0.215084128340223	-0.100553021979276	0.284007612851787	-0.131041254197474	-0.0619633935818381	0.146516148120771	-0.00927673364408216	0.169190078566999	0.00707974928790989	0.258068691261867	-0.25246624523355	-0.178650552367626	0.181510435695644	0.0451583839360789	-0.358890042938758	-0.0118182033099505
KEGG_COMPLEMENT_AND_COAGULATION_CASCADES	-0.344477170649028	-0.132913573744758	-0.247414887059961	-0.12489544920904	-0.111435780254612	-0.00793422448672781	-0.0588876764185708	-0.396599882587409	-0.444253667201668	-0.292203278271772	-0.351293968978388	-0.306110329137618	-0.136842037416454	-0.348185490864025	-0.431019098476887	-0.261125720087059	-0.139570871165179	0.0201715589299975	-0.287640368874332	-0.155074044037077	0.271427249670534	-0.34971343284088	-0.401813546574366	-0.513458363805602	-0.338704901512638	-0.0460596509078461	-0.25366186626445	-0.0342076633615454	-0.298516781997486	-0.248789751108679	-0.475892097613277	-0.416069138032995	-0.290868317664961	-0.0271056432923414	-0.108181364722619	0.0726046115290323	-0.573467590216914	-0.410867602114436	-0.194982180491677	0.174043790008078	-0.145664790896587	0.11123842028729	0.10389751033915	-0.233558273306524	-0.363124234185559	0.0715872610977601	0.0035550583830839	-0.305891600063747	-0.132089146860948
KEGG_CYSTEINE_AND_METHIONINE_METABOLISM	-0.122939572828362	-0.0573361974467038	-0.0787081887723651	-0.0149252396264958	-0.229005858429383	0.0694119195317398	-0.14707080580598	-0.0443953356439708	0.292998472755857	0.0255041839346268	0.28315486962006	0.142644150001981	0.210541920222604	0.222009267644754	0.096568912935409	-0.318603214678608	0.00507298781251089	-0.257550155884018	-0.298538735384418	-0.115358530034009	0.0595289779747739	0.0776811123240182	-0.200760001152032	0.215082086879516	0.0605909610864272	-0.0378715559103033	0.138166302952301	-0.154769126586661	0.225887816732541	-0.165105501559272	0.169112876293712	0.275844821864299	0.137804955038283	-0.422116353780873	-0.0157247374399741	-0.0116456851728604	-0.0706499255893184	0.0565738168921249	0.153218240777003	-0.124299060591885	0.0243597670323765	-0.0184682011545529	0.0120846459706428	-0.16376979632782	0.139492528004917	-0.097033974354495	-0.128915532186871	-0.0870439219958685	-0.0259875265918026
KEGG_CYTOKINE_CYTOKINE_RECEPTOR_INTERACTION	0.0425387689121157	0.0664632711323044	0.0872946525933821	-0.43106549533618	-0.157906646033336	0.16075779944285	-0.229328085718262	-0.170177866661872	-0.373291084336728	0.079044923552891	-0.386143383981186	-0.102023485340776	0.179602736141838	-0.21904034943859	-0.404971649999002	-0.295159199540717	-0.532768274671425	0.249165040117526	-0.319252303259841	-0.208802876151148	0.293278239398932	-0.212170827227814	-0.0378225891568044	-0.364925059648529	-0.254107882595813	0.12415391998656	-0.0885329006029788	0.094355902473868	-0.195051452064355	-0.382247668974626	-0.384581273936464	-0.48861589833541	-0.0916774495425046	-0.296991231467902	0.0539527179092066	0.196994724055297	-0.520712850413653	-0.471230155772169	0.0871213090877787	0.092930270692203	0.149963974177063	0.050252983310365	0.30715633897057	0.148658077273482	-0.269173773680749	0.240316401172251	-0.237721234442351	-0.180813924462388	0.121647356071932
KEGG_CYTOSOLIC_DNA_SENSING_PATHWAY	0.27835919936556	-0.0348276026343205	0.17892608066855	-0.256463567608541	0.124231052200476	-0.148020844603019	-0.270536027176948	0.118323315126956	-0.13231112988879	-0.172945160320347	-0.17678510189482	0.159061002762891	0.18879987729758	-0.198037198091195	-0.0963618420842234	0.0633732084115508	-0.408892821034874	0.0112195285949372	0.162073922793935	-0.117558643008734	-0.186038653837178	0.203875940139987	0.107696172212435	0.0194852021664914	-0.327101574169564	-0.0703326417570823	-0.180521381367361	-0.337622640358454	0.0973074155097257	-0.293214872451355	-0.256921139892857	-0.413708439624813	0.13436618621877	0.0236576005967339	0.166572121181312	-0.0264034838587305	-0.262719188929182	-0.105914619262483	0.0525134768146585	-0.0518254078557361	0.0797550228446904	-0.0475448199229058	0.0526877020290042	0.241319963079332	0.00647954276424936	-0.176881021881694	-0.188047707065905	0.0877655173433912	0.189571425940468
KEGG_DILATED_CARDIOMYOPATHY	-0.269878352284788	0.0895861671034217	-0.339896548330461	-0.314049582512239	0.125992484064603	0.0406165383897197	0.00184165694179364	-0.226667478522147	-0.43753094920045	-0.0300903436066745	-0.00551577385424876	-0.340980183717164	0.00799936482024863	-0.000993066850545288	-0.411664211756058	-0.283407002635578	-0.179616619617643	-0.2137258670961	-0.221624518502466	-0.0976011795504885	0.236534751494742	-0.368162504183615	-0.39638737011304	-0.352105287151958	0.122772777474151	0.17990703909932	-0.19940666984867	0.114927366249631	-0.240586387832481	-0.332758086504961	-0.22011176737696	-0.265223933112618	-0.279749969799965	-0.163898950813486	-0.205277671586708	0.0173014781853765	-0.281245291721338	-0.197046184886312	0.0396701938265881	0.17322398802836	0.0246919573993024	0.0327852387033508	-0.0914727117180858	-0.33471943229194	-0.270887321593781	0.179309744743503	0.0811535119555532	-0.235675588461193	-0.11606250799792
KEGG_DNA_REPLICATION	-0.130348032164545	0.36857315436695	-0.350814839555477	0.195900200180954	0.0193628455692811	0.0763467420996476	-0.689927615831351	0.317988007294275	0.203177509874839	-0.219868433467802	-0.31401937029907	0.323580829411895	-0.130787991589196	0.458547219469271	-0.0371009542556258	-0.278875891140109	-0.4689053777515	-0.226149284114592	-0.206776339869782	0.209778231093021	-0.405788743908182	0.272515852313481	-0.0104876606401369	0.139183935679312	0.264626945728146	-0.431505748759753	0.0266126792690851	-0.427772511508843	0.0669640375740106	-0.453950937525825	0.25478234350755	0.338606142526364	0.519084814016446	-0.448477807360614	-0.326716545963508	0.0843116281175078	-0.165861673437218	0.373226004784912	0.577462971200951	-0.666666512431689	-0.263261532622867	-0.17035918207974	-0.239062508444207	0.17591853430688	0.179153105873401	-0.32803749254613	-0.345883155155188	0.272217803814737	-0.335455949296917
KEGG_DORSO_VENTRAL_AXIS_FORMATION	-0.366331939245475	-0.0687615239640752	0.0543969674628217	-0.263988302498447	-0.186108040319661	0.0421065901079234	-0.269934066760247	-0.272561912179802	-0.302412765670213	-0.0954794256305695	0.111649607301678	-0.404680139305784	-0.425970177868932	-0.172086611753027	-0.202624390361435	-0.156951545486407	-0.50916726978828	-0.404906692814263	-0.309943893871141	0.123544283758914	-0.0856462683155608	-0.252791325693423	-0.359407862272152	-0.284272942667586	-0.210151730299502	-0.23645146359133	-0.306873990725539	-0.369368980949418	-0.254249197705756	-0.446809501159759	-0.546978736725159	-0.392594646278345	-0.451475314337136	-0.206469200646028	-0.552814059922987	-0.091140086137084	-0.324530008352296	-0.281705940910216	-0.239821698927495	0.194226362056068	-0.0896597672055139	-0.165533313764285	-0.238057738962365	-0.48595151115074	-0.23065368905571	-0.189975227967397	-0.199810807761852	-0.529653585728601	-0.407879203130672
KEGG_DRUG_METABOLISM_CYTOCHROME_P450	-0.0868969081286474	-0.062241546004944	-0.287880486044794	-0.335176087780718	0.0700484969340747	-0.376706671248448	-0.0314099624806606	0.0164753017913251	-0.423311394396066	-0.327567576119972	-0.183065399627201	-0.17125049622079	-0.282105906518501	-0.223594746199142	-0.314420307703095	0.0126774330175006	0.17705983199242	-0.398376441059453	0.196296708401067	0.0723233240975185	-0.130170071775207	0.0664109831374091	0.0787349694415114	-0.00695839252717054	-0.42443853027347	-0.182947166894037	-0.13997038502693	0.058187968019666	-0.111242839994799	0.093955239815295	0.0720770389976778	-0.183226577522934	-0.3991510560808	-0.178745166982154	0.164476703464567	-0.0477873573310291	-0.228849460602613	-0.255845132853634	-0.510409718390024	0.0309821453224333	-0.30184273245648	-0.403764908618791	-0.409328590090481	0.203514121518298	-0.487184266539278	-0.0709088154591275	-0.0297660311831608	0.0259189160114352	0.0786810056998515
KEGG_DRUG_METABOLISM_OTHER_ENZYMES	0.168598792836287	-0.16067605407894	-0.229860187765484	-0.328501445076919	0.253821011700553	-0.0470644768901653	-0.078621350846704	0.1771075915983	-0.375249170792356	-0.349062698262113	-0.130054361743821	0.0455538923854624	-0.0298451773679391	-0.228316726294716	-0.358666658387805	0.2351697174529	0.225525024668464	-0.296946311628405	0.295520730157242	-0.212200436742692	-0.17186930668125	0.0186179225350694	0.079423781396353	-0.234830527707001	-0.371747776784711	-0.315962145987422	-0.0130583661235728	0.0418208913990907	-0.269438286834001	0.183048515246451	-0.0945460859941148	-0.101655305318256	-0.0944620647627685	-0.143551234704122	0.0965689006816801	0.0664742035702506	-0.198541239763849	-0.145157910359708	-0.43791486509053	-0.103287732739653	-0.353504759073944	-0.271275489989685	-0.276178310274618	0.201166302839227	-0.097208782796385	-0.196075737334239	-0.261038952514764	-0.0593420244801709	0.116867361648916
KEGG_ECM_RECEPTOR_INTERACTION	-0.381907534356441	0.163366919334999	-0.221126678825401	-0.371859799963842	0.0516652395738445	-0.0617499405634238	-0.0594933178514289	-0.389160808937331	-0.61447348059448	-0.391104221850571	-0.0618528682251898	-0.531559559456527	-0.161799128157411	-0.268638241462838	-0.559152740126976	-0.573403050546096	-0.463783385030451	-0.2341930041972	-0.492409328311544	-0.128325460963555	0.344508370968651	-0.639433839084723	-0.318172457686529	-0.401602262157698	-0.235907144746241	0.296104255657507	-0.275928056615903	0.110567695024004	-0.421138846142117	-0.589052684063574	-0.431442638919569	-0.553234201465629	-0.290413872805184	-0.128662289622655	-0.46005006940221	-0.113293556744483	-0.405665084462494	-0.255333563604137	0.0610981380459202	0.130448679520808	-0.0515392599464217	0.316074620261991	0.135570087585439	-0.349582108214126	-0.525020676526845	0.319928579401741	0.322473461796494	-0.581227643885789	-0.372317477511731
KEGG_ENDOCYTOSIS	-0.277373036658465	-0.234483723081112	-0.349342653766039	-0.428881173399647	-0.147871965404839	-0.260355297660563	-0.0817812273600217	-0.234345875076094	-0.241547586623281	-0.274471991148892	-0.357009600026985	-0.36621780829907	-0.154755204318985	-0.273632530473661	-0.303469680599089	-0.274722357237751	-0.299451929059372	-0.100065503959081	-0.258318557593864	-0.0853988563643484	-0.100086990291202	-0.332429714438413	-0.312339053898015	-0.210655436571343	-0.125858462267929	-0.135842339946855	-0.211931900033727	-0.06228271785635	-0.277755905284126	-0.251416265564228	-0.391744066593693	-0.408499324885769	-0.290524938396777	-0.317750492865143	-0.381822259007488	-0.0825177205322872	-0.337139832396417	-0.429155806308225	-0.348405461307165	-0.109740627412159	-0.212391171060369	-0.201468927141481	-0.252260329529354	-0.323329044700332	-0.275495430201635	-0.134517073106536	-0.377835508591127	-0.344743409888505	-0.241080159805794
KEGG_ENDOMETRIAL_CANCER	-0.346230894303382	0.260947168625296	-0.102819208602294	0.00344877237899671	0.0460987607936595	0.290610950573909	0.0852195499036385	0.101436349085714	-0.323728978979656	-0.0782415860586764	-0.0437940891158958	-0.31570522746122	-0.244944953661522	0.281792448825918	-0.0397885070210961	-0.125562659199396	-0.179779771203371	-0.183293874506189	-0.103103279634126	0.220848703790366	0.0692701370914955	-0.187520393047006	-0.185019698988284	0.0734824376061408	0.239643203126843	0.122302238769256	0.0838026450003398	0.163695321832609	-0.0169428369247662	-0.225507219093463	-0.278552559599394	-0.234142231538843	-0.106287180694077	-0.292330859438107	-0.343972562667058	0.228453343370732	-0.0356481014904525	-0.216075023126931	-0.0577212109566713	0.249445334566491	0.254295742321852	-0.0934530664468766	0.224547446749674	-0.400676388473549	-0.0423901544932379	0.0747758409851812	-0.0339403365563666	-0.403050682679209	-0.0594343189350797
KEGG_EPITHELIAL_CELL_SIGNALING_IN_HELICOBACTER_PYLORI_INFECTION	0.0541067676053764	-0.00558965868198888	-0.188956471404077	-0.259324945613276	-0.149838342910962	0.0991627759969621	-0.0951520134390643	-0.304129763293829	-0.181175333165359	-0.113097534633185	-0.0728422689732385	-0.211638145191252	0.000708416261594097	-0.00492026530190029	-0.263596504653119	-0.1955637023308	-0.353718346635184	0.144824464568783	-0.252414304295502	0.0571936424819766	0.0832681431822052	-0.326281073002565	-0.057803602386691	-0.289917993624989	0.0613709501876615	0.0732253865851272	-0.296839129199898	0.152013329656692	-0.134289501173676	-0.31456447660869	-0.242584247476603	-0.445256604034333	-0.112521953417136	-0.286426214249663	-0.0367378161052968	0.06338255885584	-0.2851470529003	-0.430532925591342	-0.0595356483018966	0.188692162398569	-0.0362878920337038	0.175676849712459	0.340392644087251	-0.109448942360446	-0.226066054535902	0.0758301553056442	-0.0815596240185405	-0.383740924182661	-0.00134083300072568
KEGG_ERBB_SIGNALING_PATHWAY	-0.204337960060305	0.242378589714027	-0.11713452709511	-0.0993637480186245	0.104559860490869	0.163179850981615	0.0611047905331431	-0.17184735117018	-0.267791503204955	0.000409331589450806	0.0563689207510544	-0.321148669726218	-0.222420070184476	0.152764270147099	0.0115145922037889	-0.236103363923782	-0.24013567840199	0.10622209574218	-0.0682696707492083	0.198446333683393	0.253794965669796	-0.210957755136249	0.0202032847342141	0.171775697979171	0.217298427354182	0.1729216823334	-0.128480598608998	0.301608879167533	0.211928515116255	-0.149619364077424	-0.124328983863893	-0.221867076203789	-0.18238018746828	-0.272517716343322	-0.0187111152331342	0.295750662006139	-0.134671507131703	-0.12592990788783	-0.063094962913583	0.191569705196193	0.240535737324919	0.0395887765756028	0.301321928210528	-0.306738712241081	-0.083522721922666	0.204220216224576	-0.0623707085694056	-0.340452337822516	-0.196118736046749
KEGG_ETHER_LIPID_METABOLISM	-0.303743801985431	0.144629168557786	-0.111951660950261	-0.0243543446165659	-0.144943230059555	0.06893563025593	0.106349284312453	0.199863958856628	-0.463654503019536	-0.0202122848769543	-0.439943284741129	-0.112905987569531	-0.0596383824900297	-0.0890436394085141	-0.21279738290505	-0.0180157547484491	-0.146164482963777	0.107758410493902	0.0189037785040171	-0.314990572157285	0.18317384082118	0.20994144568854	0.0340427570557361	-0.213652073155305	-0.128293028306733	0.240992372392477	-0.127934128903936	0.272685079271152	0.122525295760305	-0.461024390132436	-0.337952275628425	-0.0896941763293227	-0.1609584065298	0.254380331140019	0.235286028681765	0.183481726955949	-0.441189653558788	-0.566399411066308	-0.210701555584303	0.317915812298906	0.170568878476165	-0.00370391181174423	-0.0650363220262438	0.106890460685915	-0.448628784433666	-0.100669405406186	-0.177970154380949	-0.0553634725059775	0.0770494704451183
KEGG_FATTY_ACID_METABOLISM	-0.300604651072133	0.0710339213317437	0.478245008080974	-0.355648076172903	0.216338053944626	0.213182892237254	0.436531313478442	0.300013038110824	-0.226136829737696	-0.375538006555918	0.124616395420356	0.0966934378535294	0.0356287162140911	-0.0163256409732973	-0.12671907010872	-0.0872844759022977	0.260108878185594	-0.309679037532147	0.204326848612292	-0.476368895873809	-0.0237939344111646	0.0913340355050896	0.326108599822765	0.138197623718194	-0.12775695036638	-0.0620913075309265	0.346242767892234	0.178045652520899	-0.117101475749909	0.212725082103235	0.187777846798686	-0.265494234408739	-0.138617418829824	0.19284422290506	0.453262460801345	0.471034563333954	-0.438337791250548	0.0496729228592353	-0.406754101164947	0.309789034497263	-0.0927827069864054	-0.257692992481153	-0.338120133615046	-0.202327837872245	-0.321925894391334	-0.0603524446808205	0.133051710030316	0.300638024843682	0.184263947578126
KEGG_FC_EPSILON_RI_SIGNALING_PATHWAY	-0.189545388587299	0.0607007950024773	-0.230010028245211	-0.326630474252423	-0.0569794409304989	0.228430487556814	-0.0252039764630643	-0.258034298463816	-0.344516940579049	-0.0569127816592776	-0.4623197596777	-0.130049245913492	-0.109058365259107	0.185287622862105	-0.309949770953879	-0.149629166706651	-0.34022000312831	0.0484964932864471	-0.221793361726846	-0.15260698085243	0.040538020275206	-0.164311203641524	-0.128870441468298	-0.407644143495102	-0.126094788997157	-0.0490995514727135	-0.05157701389953	0.110184124832444	-0.162273839291228	-0.374913742057427	-0.27365765974902	-0.453284805861541	-0.142914172202343	-0.333799704549147	-0.118675395579869	0.199273383114278	-0.311981796679144	-0.493813781339822	0.0100100893605969	0.138039272077456	0.0774071599471491	-0.0569667732418155	0.112076144022694	0.0546806973840951	-0.262624419486489	0.221082907015469	-0.136102548720751	-0.262828007460758	-0.115123869977467
KEGG_FC_GAMMA_R_MEDIATED_PHAGOCYTOSIS	-0.161505128787466	0.250075272250429	-0.271640753927279	-0.384702544923373	0.133035278676717	0.337160914132141	-0.0546647055143247	-0.110441497791329	-0.358810711747445	0.0109806991044563	-0.159889884613094	-0.098654416604003	-0.0224450116844873	0.119874232107462	-0.355123435112136	-0.206790433053622	-0.272766322655417	0.228533488148589	-0.247719058866881	-0.0247071408594602	0.295696636447173	-0.309540808106007	-0.00529678370237724	-0.287870116815009	-0.102608962423413	0.118612706454479	-0.053167092930463	0.376474289518716	-0.0785115603458324	-0.203892995750493	-0.219581541144335	-0.239254717769491	-0.0623764864772343	-0.33804576502131	-0.286839337158525	0.246861734447372	-0.146227984221149	-0.360986645212523	0.079353356313726	0.244044231776079	0.235317328720817	0.268329104381779	0.169751825692493	-0.0245421366083954	-0.268083575445206	0.312195365574238	-0.097299003707088	-0.374523950940615	-0.0281263146842282
KEGG_FOCAL_ADHESION	-0.218783100711813	0.220719775470285	-0.0149922098573908	-0.307158902028044	0.0430466610963247	0.0769341113456343	0.162121659989012	-0.117085584804771	-0.460237122094999	-0.105993469340661	-0.0342841769755669	-0.356554138870874	0.0642832563732145	-0.0907280443713982	-0.398892676213598	-0.40832496753947	-0.378586119356238	-0.0247545580865387	-0.293117559385747	0.0343961546942886	0.34162448218722	-0.42304179986676	-0.103223645640206	-0.253358986942119	-2.19134432996593e-05	0.246505839979783	-0.132763241768101	0.310889542117717	-0.171083346516325	-0.393594753504156	-0.367610687803465	-0.433320251295586	-0.104935383088153	-0.250438097094502	-0.312468193723414	0.113050203470635	-0.298986582035084	-0.159850295974915	0.0305361011582356	0.254959387013672	0.125842312595759	0.258363515645205	0.242549867663514	-0.317615334299967	-0.366462337870878	0.330413360110805	0.243748884313386	-0.408575998742298	-0.27981100304105
KEGG_FOLATE_BIOSYNTHESIS	0.269318783737006	0.145002054545395	0.0567945700498027	-0.13541183368136	0.139499766580785	0.0868179271890168	-0.488264586999785	0.00237700386178927	0.308251322133391	-0.141920748723161	0.346655045236589	0.188311687193991	0.370443551078943	0.539890672246879	-0.459936324987745	0.0101831634495305	-0.425668739408299	-0.174583613572682	0.0389672794193275	0.125121823434097	0.0787234949431278	0.151521094349052	0.429299440681762	-0.193076879497019	-0.162671525072938	-0.0378278539771204	0.423657993955659	0.00823179107296701	0.371471186881605	-0.414597605925792	0.334441579009046	-0.299838275949908	0.160908463473336	0.460815390636973	0.146290585710314	0.295941088916084	-0.155822412145381	-0.340698305353296	-0.201923004479297	-0.30063680212937	-0.285218997306385	-0.22767208127366	-0.225616490312874	0.422981586452993	0.302780031854813	-0.296317144110494	0.283938702249269	0.445039471866578	0.648305766407869
KEGG_FRUCTOSE_AND_MANNOSE_METABOLISM	-0.278308461441442	0.250810301557972	0.237817042251635	-0.263819707589395	0.155813121916823	-0.127301343624373	-0.341547806070275	0.189782509238131	-0.317780256496447	-0.361367770241483	-0.216081062277143	0.318601165735617	0.116530602374596	-0.0313078252219672	-0.134483327628721	0.0422637492106001	0.0764854152540949	0.198369153355925	0.284588102935552	-0.257955005254735	-0.0885285600873542	-0.0087022442188075	0.234669568261486	-0.164607241907561	-0.00944760112653427	-0.355722364952152	0.00451907804384377	0.209900939535747	-0.0798369659718817	-0.213356000171089	-0.351334424070134	0.0712472714159938	0.0341683745140401	-0.198265526582888	0.133701527065847	0.231286096251532	0.20697286692364	-0.246272384018792	-0.381775909391233	-0.0317817208086871	-0.0687527906424684	0.0776761270561867	0.0623542474466006	-0.167520032831891	-0.0825266077354234	-0.0605224966795531	0.00925220721528353	0.0801943247699669	-0.0218595974004161
KEGG_GALACTOSE_METABOLISM	0.0683338941267936	-0.0463581082323266	0.125141214442842	-0.264154068132049	-0.0556798763285619	-0.192953670318734	-0.204950815131915	-0.175944117168346	-0.178559373319446	-0.324015664551427	-0.0961490609829648	0.112745225171848	0.137688782063038	-0.228976902070572	-0.160914362010687	-0.029971476540059	-0.160964165680636	0.17758512076432	0.211504531690512	-0.518645507687847	-0.064361234416847	-0.362465566893406	0.0761317432735552	-0.0601048275754628	-0.271197859052249	-0.201392918640502	-0.258498311952778	0.0463071660682582	-0.402929915723253	-0.393028550686235	-0.221948676900084	-0.0934374515779502	-0.110188722079254	0.0217171996626705	-0.0813081534449173	-0.0226794235863934	-0.189208099386676	-0.431845932794312	-0.126793336900761	-0.0855547810396911	-0.116340245796696	-0.253305913020612	-0.0568602482340674	-0.219465475580787	-0.36387232591635	-0.345178241204748	0.0475559987567535	0.0250178648299195	-0.067818388764397
KEGG_GAP_JUNCTION	-0.212201074169869	0.0404532067755681	-0.170474910813243	-0.18318465970373	0.0234232349739487	-0.0430167087828051	-0.214450385805846	-0.0463475603550281	-0.315639193893923	-0.171937824221319	0.00200281428528395	-0.320910960984238	-0.0701533174938593	-0.0917387532328256	-0.283607620908209	-0.230328856603583	-0.155073816604689	-0.0228403729539135	-0.148325406879177	-0.177358401696651	0.245475263356565	-0.239959407090828	-0.242911787205271	-0.134516557767846	-0.011864817453554	0.20149330154087	-0.146977430218252	0.271403176560901	-0.166099577797442	-0.342735874270089	-0.174958885273896	-0.125437813653097	-0.0592734552248666	-0.259468873655593	-0.322452778517847	0.00347468789597521	-0.281146078579232	-0.25992906099434	-0.117956323563644	0.156089972983695	-0.00963938418538107	0.0098280037174136	-0.0544955588537036	-0.340027020979217	-0.187142241102956	0.160759370408605	-0.055432052574639	-0.325808799264945	-0.256055044283607
KEGG_GLIOMA	-0.247161407285155	0.310909451253095	-0.0134048495967236	-0.0806408742801288	-0.0164161409283579	0.181387338818788	-0.0606189411881591	-0.021704023001644	-0.389675800150316	0.00596256462183725	-0.0377258695206695	-0.306846694103534	-0.128906763638758	0.0954207150866654	-0.171049054302053	-0.245858400142963	-0.306399665769354	0.146745035775748	-0.175104713163047	0.144413990094623	0.270059256474681	-0.113144656176059	-0.0221520017669508	0.114940361192523	0.095369856662937	-0.00493941360389213	-0.228481601777931	0.277421146317534	0.0597980581351442	-0.337661361703464	-0.348056910201854	-0.255660704633534	-0.0997230774102704	-0.329007706671061	-0.166338844071175	0.303807960580558	-0.188595978755501	-0.205806750072734	-0.00024530511599502	0.0560963393718215	0.10243950006804	0.134103486830561	0.259346095946632	-0.351922224455314	-0.168951829782728	0.144270023356008	-0.126626029539532	-0.387974094455018	-0.134819410266298
KEGG_GLUTATHIONE_METABOLISM	0.00519197516617864	-0.0479708441964125	0.100316901671494	-0.227730599007795	0.191781905944652	-0.110801402221027	-0.199486265644837	0.168466492715641	-0.0338920538277197	-0.408793816746258	-0.052165749643113	0.186248194243318	0.0672066739608129	0.213702847682553	-0.375072578394454	0.0946730117078524	0.0225413242784495	0.0191518146877457	0.0784774670580591	0.00201686772331058	-0.142703394609094	0.180030106620145	-0.0705705422435421	0.16131373705431	0.163429994528466	0.069129446124087	-0.10707650060951	-0.0860492846007226	-0.153923079911067	-0.243521276928663	0.0984537094582846	-0.282647727653314	0.221682319801058	-0.141183260512159	0.209292769383353	-0.0878284034636561	-0.31011496182513	-0.086149451588294	-0.165541654490739	0.0170740775389303	-0.447663985689952	-0.307915771170059	-0.0866813401998136	0.300962099416899	-0.290289024391714	-0.102897758722547	0.246897698351223	0.264267235188391	0.0842268433806828
KEGG_GLYCEROLIPID_METABOLISM	-0.207392493489069	-0.238963328004673	-0.247146987434828	-0.139330410348259	-0.0392859631167443	0.131987782899453	-0.0176126135098288	0.0797286241530633	-0.177621223080172	-0.20288454965878	-0.13160553394284	-0.172401107248127	-0.209652234106852	-0.0634885802774161	-0.140144937988382	-0.197106362319177	0.0466889519700204	-0.306187537238909	-0.158991216218306	-0.0931004492963466	-0.152501336876846	-0.295977481412483	-0.250935514253224	4.80507745821146e-05	0.0086098439083119	-0.188550842899182	-0.13390130846782	-0.0365748274762029	-0.135274033383743	-0.0644717140917968	-0.368027751066014	-0.168555052770171	-0.185311822776976	-0.128521260158507	-0.147688849959656	-0.146298673710921	-0.209798244788199	-0.299630622907792	-0.357288708618744	0.139646824173517	-0.0852733711425246	-0.203774535013713	-0.175580540705987	-0.235454764235975	-0.125663930038067	-0.185317894465952	0.0179044611698396	-0.199599572064199	-0.21060300835722
KEGG_GLYCEROPHOSPHOLIPID_METABOLISM	-0.111359096442035	-0.290761897500027	-0.324229837654812	-0.13795251233941	-0.128342270625055	-0.202001352689612	0.0033378650637948	-0.115627300969412	-0.257958689833075	-0.308169872588494	-0.334169868421161	-0.216883110195125	-0.286207423276064	-0.272368855918153	-0.230496994092518	-0.296436256656342	-0.0702711507687552	-0.23344883977852	-0.17993344347341	-0.211670990242638	-0.186051992975737	-0.24927222180936	-0.118051097464805	-0.173950532560076	-0.219078599447783	-0.155339862037879	-0.210306560230727	-0.0210519365691084	-0.134448075508327	-0.167260259011352	-0.368116167411728	-0.142301126011677	-0.284284886758725	-0.175924495524118	-0.0232759356905207	-0.351770926605384	-0.145450186475021	-0.438232988476104	-0.306108748385325	0.0686279483520239	-0.0967495687431219	-0.330299098981618	-0.318395865324933	-0.250797147972482	-0.183491314187226	-0.265273175378975	-0.111650135071181	-0.0613567308495357	-0.237359290665724
KEGG_GLYCINE_SERINE_AND_THREONINE_METABOLISM	-0.116508434907051	-0.00481215863283019	-0.189499819242017	0.158916969272967	0.242771171149796	0.221299045221033	0.0860325969458028	-0.0109976483320442	0.254638023943623	-0.397792482470468	0.145071601320583	0.164819339908215	-0.340998291140944	0.180065294951311	0.0455582705254533	-0.196400192243438	-0.0615198430831418	-0.264030453990125	0.201344127784362	-0.0698034603086835	0.1449213880352	-0.0539773007164509	-0.216590812427463	-0.103234937729034	-0.345007589082319	0.0759601811460942	-0.477266617880998	-0.0585661104218723	-0.132240918575595	-0.387002633994347	0.00805632703500184	-0.171508486969044	-0.278265450408991	-0.329677839331215	-0.0619381098824003	0.0669953744016142	-0.160343704271132	-0.0976846047556418	-0.0347727113562764	-0.286156252224084	-0.28044988391027	-0.232206505801372	0.194328529512148	0.236021684152182	-0.361175016553109	-0.0691491246964632	0.0269443020829204	0.282272621348667	-0.0531437415327584
KEGG_GLYCOLYSIS_GLUCONEOGENESIS	-0.190958290204472	0.110250831068745	0.0542617082085748	-0.285045831108138	0.203130501790033	-0.150050522859248	-0.0444613428954099	0.116871550398439	-0.265686636860459	-0.357011328596285	-0.191714396958269	0.0839885241550227	-0.0272694788597337	-0.0528226117785126	-0.0892738756470733	-0.154474424010184	0.0742199008713497	-0.224682982343132	0.222616766357452	-0.274258938655858	-0.170301156890334	-0.0733207904288967	0.0715137903905547	0.0304404291449026	-0.0446911524074364	-0.263631840296425	0.0788071852762757	-0.0678477101989735	-0.148790761911331	0.0334441977120983	-0.202198155911042	-0.183951359173322	-0.0467872263741769	-0.23291331359109	0.105199497180874	0.150413337421167	-0.234742564671228	-0.0637196361338557	-0.307911648059043	-0.115927563829939	-0.052596192100057	-0.432838087442319	-0.0940133479429037	-0.172161019115244	-0.246059204791111	-0.200867125680628	0.0125191226701316	0.121247624124026	0.0438918168165048
KEGG_GLYCOSAMINOGLYCAN_BIOSYNTHESIS_CHONDROITIN_SULFATE	-0.168583294200896	-0.090950313130426	-0.175221998862141	-0.421911617089335	-0.110655704131507	0.441163309772692	0.148119960670724	-0.262729276040009	-0.482506908921583	-0.179607880282996	-0.330944276806669	-0.365947058537339	0.293632988141331	-0.100366397241648	-0.562014790259768	-0.360762215422676	-0.165568905809388	0.257900103344591	-0.354565622264732	-0.146807130287566	0.393871006962006	-0.475987694923035	-0.0503767229320213	-0.439274632749138	-0.221216037710165	0.565191739854268	-0.55507817431422	0.177846836822966	-0.520735483278162	-0.463984177760474	-0.50124485834551	-0.0463068712348193	-0.301811514612224	0.320256324518532	-0.291580911369509	-0.457219029972666	-0.269225167463231	-0.308854220629782	0.176543066776092	0.170897965064051	-0.166425370106234	0.0361074051585278	0.119400174284501	0.241575011735742	-0.481645781226694	0.374955150822478	-0.183795409170066	-0.175838209755101	0.0641558194689768
KEGG_GLYCOSAMINOGLYCAN_BIOSYNTHESIS_HEPARAN_SULFATE	-0.343331430660107	0.0271270794978785	-0.227671752726067	-0.203941695704336	-0.0409096472467388	0.0928594985488459	-0.0382156170357958	0.0928568627423055	-0.107096008215297	0.0571610039205213	-0.0951542058498194	-0.173870830328063	0.11469746010861	-0.173448645468072	-0.416651709430051	0.0217476162596524	-0.0784772516902932	0.041604741135907	-0.119900526988451	-0.248920467587485	0.256072210342006	-0.302986824801247	-0.100938294522283	0.0496599709065059	0.0394600470155953	0.374352384043069	-0.321483149633482	0.0898573493526789	-0.12492215633694	-0.384040246529461	-0.0543317927935509	-0.171186677629666	-0.326941727021428	-0.0251562706351637	-0.0851378580968698	0.0827128361676993	-0.264089511342189	-0.238294259428314	-0.167612889844013	0.0311708802174732	-0.292746081086834	-0.149261572440008	0.0416415448764206	-0.0510773292716511	-0.0714625827609963	-0.161574746478756	-0.30552458637275	-0.156624338030343	0.182444912982199
KEGG_GLYCOSAMINOGLYCAN_BIOSYNTHESIS_KERATAN_SULFATE	0.405884679052349	0.285905119124027	-0.00207178610367803	-0.447133006249214	0.368901621459222	0.0984023985682435	-0.187650935818039	0.0894933629514986	-0.49403555862831	-0.099325582772033	-0.331893651932056	-0.0542538890303518	0.493533896910509	-0.342680929900871	-0.411245418188983	0.0997254331824463	-0.120952367094545	0.210827844683317	-0.313296191537826	-0.247878249056658	0.314400096579117	-0.239660073111026	-0.294483467093374	-0.205213394612785	-0.345118015690112	0.286395146031022	-0.134379065629629	0.465031180044084	0.0519818584445913	-0.423874999401844	-0.380214744246037	0.227803026320264	-0.10108965765932	0.208783574202831	-0.166436685563011	-0.177756917992662	-0.352169802107304	-0.311253738538113	0.00460744579185488	0.0929781748746127	-0.192544646009716	0.367516493555918	-0.0282181281885157	0.308895100655923	-0.13623559942224	0.275638805619506	-0.337034655540955	-0.0467281833293961	0.0216973882269853
KEGG_GLYCOSAMINOGLYCAN_DEGRADATION	-0.116948404844998	0.211203083004494	0.517381470549226	-0.381105591203182	0.26502089726089	0.0634772658907389	-0.160718599592704	0.0242941127400767	0.0678418388444828	-0.371830526089192	-0.201496888407325	0.105942917121083	0.538076779560719	0.0677166052168083	-0.363967553020128	-0.0216792851979498	0.353380825508671	0.296243380700444	-0.0883658504351682	-0.413290875862151	0.326033589317643	-0.263592139304026	0.288955656008033	-0.336050581330641	-0.182443427166269	0.394049605940859	-0.0318276210538251	0.201328568278508	-0.565639336042668	-0.17061492730147	-0.487085199664296	0.0753346830802348	-0.35570095958204	0.233351655523167	0.0690636082170284	0.221276706874595	-0.479113203956211	-0.32383087739874	-0.489323834058954	0.308587764550101	0.0838638610301768	-0.0870222618672677	0.125723185732673	0.358037307271701	-0.120497518333263	-0.142562157906692	-0.144510785440075	-0.0129121369264013	-0.112866687735367
KEGG_GLYCOSPHINGOLIPID_BIOSYNTHESIS_GANGLIO_SERIES	-0.249002521282562	-0.138758276866056	0.0693454473277968	-0.507989805944443	-0.405292497716547	0.148570818597983	-0.433410066435002	-0.373896950376104	-0.526851501313565	-0.225321502528774	-0.176661058485005	-0.250185709630607	0.177109852168688	0.0271642287155797	-0.517076729780685	0.0237062530136409	-0.158081545296536	-0.019940309836029	-0.555170951933656	-0.441956849862977	0.0866056803747735	-0.189529365914622	0.132882216142369	-0.545165713165618	-0.385436227915386	-0.247239954983715	-0.371276355218289	-0.126836593981027	-0.132062186364622	-0.673264582889624	-0.278047066170862	-0.209692996420184	-0.200486068735366	-0.148945581655244	-0.0467071993880902	0.0970510297133644	-0.618041058135974	-0.429734535482524	-0.0995610321779907	0.0154966374068961	-0.36239950084894	-0.142714277379839	0.202394927473223	0.0512307352899582	-0.510924517875109	-0.158376649519539	0.0326206630293562	-0.258553767024946	0.0562621465748042
KEGG_GLYCOSPHINGOLIPID_BIOSYNTHESIS_GLOBO_SERIES	0.0564990198127836	0.288979774552348	0.237380173662758	-0.0601950158380247	-0.172119566455854	0.108078676458178	0.17331671038269	0.0773959980911876	-0.422556141075517	-0.216741570153332	0.0188431889948516	-0.157141035961656	0.272383596732129	0.183146120691213	-0.412319232836443	0.22348793267508	-0.469587269334894	0.572933365720838	-0.438963224807713	-0.341584591027065	0.315828394777707	-0.13236359881771	0.131897282462159	-0.179184526623203	0.171068593788041	0.350276958272111	-0.293400062533878	0.0524566506436011	0.032578477745641	-0.358169896319059	-0.114121206315046	-0.0544881320948721	0.00189388496362417	0.05892797893499	0.288231751761189	0.207115809401973	-0.595509771944789	0.106852960033951	-0.00403276552811277	0.193919537633949	0.144236084432112	0.0583425307389807	0.0703559815506271	0.404828900244554	0.0423394955147968	-0.00690468413788983	-0.160670279952661	0.180830850902686	0.478126342961563
KEGG_GLYCOSPHINGOLIPID_BIOSYNTHESIS_LACTO_AND_NEOLACTO_SERIES	0.138417064757912	0.113485206931034	-0.0209665637428534	-0.162192203976371	-0.0985774488384378	0.113164752769257	-0.174406807176492	-0.0793268491001676	-0.310258252818125	0.017065528488272	-0.0243462698307167	0.0462802139275121	-0.11968932782997	0.190703486954955	-0.0581964707939607	-0.19744921446277	-0.0251793779815219	0.11235333667466	0.0949664751199766	-0.43285755984801	0.092515291987608	-0.0735303516324355	0.0737171558531853	0.0228737135209199	-0.337331431417223	-0.16501244429561	0.00889697451000693	0.231692920928744	0.0911401834158153	-0.0116915747460373	-0.0312577344458755	-0.0241470188790312	-0.265760048844911	0.138105587492808	0.202386618258774	0.261021498065734	0.125717871670115	-0.157126524648471	-0.226014789620187	-0.113064103266339	0.218432549014893	-0.0307480510836769	-0.156647444507867	0.1579642405906	0.204595141836573	-0.344508567825049	-0.208305861779203	-0.082947318395136	-0.057299794867266
KEGG_GLYCOSYLPHOSPHATIDYLINOSITOL_GPI_ANCHOR_BIOSYNTHESIS	-0.0589401150738911	-0.246330455048258	-0.291261331509432	0.0744224944022659	-0.313455302353947	-0.103201306514541	-0.297475794663721	-0.277339446609989	0.438374545119264	-0.148501825229334	0.202224811056502	-0.0602490559279798	-0.256194018409722	0.0987192290938194	-0.162970712465309	-0.11480810206656	0.419198965324905	0.00193037356825712	-0.316183851917184	-0.151663670565363	-0.300281892716073	-0.0058916633648716	-0.353775679672935	-0.158358416986808	0.172312756074718	0.301786579769293	0.317479239818554	-0.0271870341572125	-0.430138144469356	0.141778931889998	-0.133534694655179	0.128768681335587	-0.0528224198604562	0.206031814629741	-0.124436962448788	-0.121677905711559	0.0518898631863235	-0.541188682178288	-0.0123613110559689	0.0267616673746297	-0.0449657846949789	-0.329464186484214	0.00516918366113975	-0.124667086707184	0.398469683924855	-0.441807221457759	-0.264349541672229	-0.00185204031760133	0.383215261023261
KEGG_GLYOXYLATE_AND_DICARBOXYLATE_METABOLISM	-0.0812890789131816	-0.161061705440557	0.229107910149503	0.32751430084466	0.459933877987048	0.173354134146202	0.0838171492315277	0.258340326549724	0.153859550414765	-0.265344543038294	0.359868838331637	0.266999146803668	-0.378989533736618	0.173280162394887	0.400546428317671	0.186025079423482	-0.257507702324649	0.109650519675008	0.322891116874326	-0.0361873949420566	-0.448765497545469	-0.0792574645808668	0.0720951794692354	0.323334376809662	-0.196612484143349	-0.336011378101844	0.13788056753896	-0.51973634323015	0.000793425899702771	-0.164147960184277	0.160874420767654	0.30680802277488	0.27806663337418	-0.159081892887485	-0.0105421401829353	-0.246361062165325	-0.29214639268211	-0.200299117723698	0.357177852092418	-0.444623654596741	-0.340774497792183	-0.367195580951907	-0.201264213407082	0.291014281525854	-0.459078001254209	-0.394780210572226	-0.541953108464606	0.321992971803096	-0.307794789608405
KEGG_GNRH_SIGNALING_PATHWAY	-0.22837266455761	0.145393998134985	-0.165255462166699	0.0214790905897895	0.0721168290596384	0.106268517832289	-0.0622760836170147	-0.103359144945779	-0.26083731497575	0.00578508290521085	-0.166848644983079	-0.126870075562117	-0.143040076354182	0.0264451947228249	0.0527000691245072	0.0097120460051785	0.0297483722759584	0.110638254637858	0.0521925734196034	-0.123923692805692	0.233811830335709	-0.153651996744211	-0.129615378562199	-0.103604559189778	0.0473364417140022	0.1306394675756	-0.0318270931079443	0.383256420426636	-0.00827172906615214	-0.0940048960720183	-0.113402717583433	-0.0190262096851374	-0.107608694969136	-0.176944327172963	-0.208568340606548	0.121294763142773	-0.104944109751036	-0.198706471947511	-0.0282741993961054	0.171151690839	0.0176745413702108	-0.0249416525313634	-0.114374780534188	-0.249614086346438	-0.17733240704326	0.183117772136493	-0.0715449376595065	-0.22254565790052	-0.173406347402318
KEGG_GRAFT_VERSUS_HOST_DISEASE	-0.864367706765777	-0.881256156681337	-0.869021146614116	-0.870181989307589	-0.876580291156123	-0.781639432528754	-0.859380395781056	-0.870370657888458	-0.874655333298113	-0.812011912759704	-0.873241902804587	-0.878445690389252	-0.847546812334314	-0.886036901983652	-0.879233600835645	-0.883476955462476	-0.895325880687331	-0.825073421454843	-0.875720400566895	-0.831369444082533	-0.878673733665428	-0.835269526629417	-0.828668736710224	-0.861538770116527	-0.893048980458762	-0.849611389733482	-0.880840173837775	-0.870815606737262	-0.867757587494356	-0.871105495546801	-0.88358189321622	-0.915248619739781	-0.885233296123283	-0.88684270183691	-0.824408382392558	-0.860560649711416	-0.882787009527857	-0.899594912325431	-0.818125221839712	-0.883404188085613	-0.835491167875226	-0.858635591246764	-0.840876078383629	-0.877526621954213	-0.884054487086816	-0.854731402572779	-0.890444215793733	-0.859341655568027	-0.861734780117506
KEGG_HEDGEHOG_SIGNALING_PATHWAY	-0.359470905369539	0.200047250392861	-0.159293062641291	0.0145709576612554	0.248066784005059	0.0102681470367642	-0.0183788490808331	-0.0962833469253465	-0.208264903232227	-0.0191750667028683	-0.137030402711266	-0.525244286600019	-0.0711730735418615	0.15861542720051	-0.41495004885437	-0.276278576499265	-0.333302019663206	-0.146509059756259	-0.280130977577832	0.15006123232989	0.196930403222483	-0.1657020488703	-0.349290841910231	-0.206731198752416	0.136948348105183	0.381079193444842	0.242638255561914	0.0167120370772079	-0.172330609391786	-0.225986582302629	-0.244363133139774	-0.111834890047656	0.0737277052221068	-0.41429971453953	-0.238225965214533	0.187272303871506	-0.38458277813335	-0.14153692974088	-0.237909017287583	0.304280295279377	0.124924065289734	-0.207752993925551	0.0477031600116422	0.0381142348163708	-0.177214541206934	0.0547245339426393	-0.0691509469783738	-0.180555066174869	-0.0276421494332375
KEGG_HEMATOPOIETIC_CELL_LINEAGE	-0.0989036749149101	0.194492181743653	-0.0613834131964637	-0.56815500860461	-0.06469741338324	0.299126103076466	-0.216664985063731	-0.291957867284439	-0.488704280412934	0.084244588730416	-0.517191396162303	-0.0695362955699172	0.103667411596546	-0.113890008962031	-0.576151375395439	-0.531225735682114	-0.58135631140024	0.238435974095414	-0.417697082806855	-0.327618265242097	0.220978304221955	-0.328662706609392	-0.201313765965163	-0.471387828996389	-0.389605171150105	-0.0976941776001534	-0.0590864420317998	0.317824092929321	-0.435271273745699	-0.360823445990565	-0.529591054880636	-0.58670833579653	-0.131021056437788	-0.450232225210439	-0.0230680740968775	0.38979424289982	-0.575345204293279	-0.584866442151063	-0.00261264644012504	0.120164353557926	0.0741073611297376	0.129141475139112	0.220680336434017	0.206873469720252	-0.488431199198354	0.303073679226196	-0.0601225705569084	-0.397273692208669	0.0184665405688244
KEGG_HISTIDINE_METABOLISM	-0.313350210653446	0.0628573404211479	-0.333137253349012	0.0107152659775644	0.298720301138356	-0.179257890030586	-0.081141345589085	0.0221761767049102	-0.220545020372254	-0.3486080127203	-0.0549754469148847	0.0097517736287992	0.191136622963369	-0.12536420928147	-0.0350227451163673	-0.0201958442822564	0.00480080255131174	-0.290013549901868	0.114031394007096	0.217095001587268	-0.292611136928587	0.0414692904300469	-0.288262561246204	-0.144207670953627	-0.410954150550803	-0.06101310790439	-0.118426500390642	-0.304328817650571	0.00971804761061631	0.133951900916908	0.312331021476034	-0.255414460997716	-0.189369683663591	-0.126682048503078	0.207553681176017	0.355850138169848	0.0432518904873305	-0.116335165326007	-0.294438916072924	-0.100285303842787	-0.12651227743793	-0.355621168662415	-0.503988134592205	0.0851953802452645	-0.341494098582934	-0.112528293962526	0.169028116741424	-0.0119411939312348	0.142957927370633
KEGG_HOMOLOGOUS_RECOMBINATION	0.0636037924085627	0.229712927812043	-0.232966057631361	0.0351931376665887	-0.0855737076725317	-0.359413799654472	-0.663166354469109	-0.0216308592402129	0.289777288649373	0.059668286036385	-0.243506892589928	0.272271113667609	-0.34362251203276	0.175267682969143	0.0124529506715037	-0.0704945130787884	-0.374387816000586	-0.214666363330247	-0.0315689868515521	0.128455003543983	-0.51712210184497	-0.0279552044756885	-0.18577015596713	0.167763295645051	0.00937566393595402	-0.513950191128275	-0.347781237024451	-0.290814162003368	0.277594573276086	-0.333268450825389	-0.187354566283436	0.230223928183253	0.301653197373064	-0.367812268122063	-0.37474478213169	-0.248928838727262	-0.0930140072095833	0.105233438829276	0.325807425152315	-0.576898685880312	-0.159788985862599	0.0840966091743005	-0.434641686748897	-0.0328547306675921	0.161296200378381	-0.53480685039365	-0.325159183626953	0.1178478662156	-0.440689679612802
KEGG_HUNTINGTONS_DISEASE	0.104137039272753	-0.267896694188101	0.0403122127799252	-0.271209429921726	0.0804319253389706	-0.310009750436869	-0.129958652469733	0.0355457033852415	0.0648293124596556	-0.390338122570249	-0.116464749216295	0.108347062041762	-0.0371241836732663	-0.0528425008365917	-0.16276778140068	0.00441989368762288	-0.0810381739599649	0.0673439451318447	0.048875798386123	-0.113693296087491	-0.397572298300484	0.0854364767408645	-0.0545751164229591	0.0411326758464382	-0.298364130825276	-0.291944239805537	-0.022571511085815	-0.310357983126008	0.0527527470324341	-0.0314136325311225	0.189639556355823	-0.20958039751256	0.0769035670895529	0.0521185994349258	0.150511945604035	-0.314954554631622	-0.0487477082573773	0.0395080878904592	-0.364545438861288	-0.300592589303974	-0.323650923810218	-0.35592180190947	-0.355199731930219	0.121197683916246	-0.113043286401839	-0.311880203600951	-0.0501510195258057	0.135942963312091	0.0402709056129609
KEGG_HYPERTROPHIC_CARDIOMYOPATHY_HCM	-0.240749009016844	0.092404417417371	-0.329561079178553	-0.298776383428404	0.149870214799338	-0.0366683185451532	0.0354147312513027	-0.156909944942194	-0.461364031300203	0.0132462828092494	0.0320187487721221	-0.341523493904411	-0.0203881596473978	0.0366449982421325	-0.403813097086963	-0.305580485955224	-0.170662226699622	-0.201124231089857	-0.254148901113766	-0.0470692844147229	0.229442809157101	-0.331467514035663	-0.357777893025374	-0.336070752435975	0.0932720039114641	0.186956484975094	-0.220220088461298	0.100504232119496	-0.225153604204527	-0.327587692464357	-0.162999337286981	-0.312906200587546	-0.278201614013922	-0.0248579711891083	-0.0461946423715074	0.0256012414366942	-0.233445348941445	-0.222323757906366	0.00987847909366191	0.197755516618747	0.0874769067276352	0.125253190749774	-0.066258345450911	-0.305001593991935	-0.218405351127023	0.177518551565063	0.0884052425408429	-0.253706333241888	-0.0907319024212256
KEGG_INOSITOL_PHOSPHATE_METABOLISM	-0.143107571707922	0.266626979032064	-0.000718016083917014	-0.399254750227241	0.044111999920995	0.184636414648137	0.0599678196161006	-0.259807546424203	-0.194984242500129	-0.0612745593995521	-0.256944822698072	0.0405158409515727	-0.307197297884437	0.0124048340266989	-0.174185523829084	-0.169752953206859	0.0511171741366789	-0.0458926502124454	-0.203445762482173	0.150305778222381	0.181197077920418	-0.422202915492261	-0.108049879012611	-0.0361364489591114	-0.218744099058086	-0.0650272065398601	0.164888900689445	0.373360113888872	0.0831331941552626	0.21171288367987	-0.359130501669854	-0.114948917796714	-0.145336810405183	0.0436989444618141	-0.328082420668866	0.240714752068486	-0.166787691193022	-0.379170082330734	-0.0500612695854088	0.227549285874369	0.233548825813149	0.0421548717617568	0.0480344443016163	-0.34866118281884	-0.175484032497476	0.171240846159709	-0.242972354839115	-0.398239105506403	-0.116426156565661
KEGG_INSULIN_SIGNALING_PATHWAY	-0.19646064467578	-0.0679089188049735	-0.037404761590357	-0.172178755393707	0.00883288889433415	0.0128955802163162	0.0226317680028764	-0.046579158263983	-0.201674036750485	-0.154232833754266	-0.0598959752594744	-0.297398377859034	-0.18817934622027	0.0590208075656766	-0.0166835838114201	-0.131999089231438	-0.225742428721336	-0.101802832386013	-0.0170922017535061	-0.273364911726968	0.0294848404831752	-0.101775843729399	-0.195102790026879	-0.0605413470042348	0.0954342192604066	-0.20441503953214	-0.0271261433255401	0.0314318682275895	-0.123185067462301	-0.169874850067644	-0.236531071053745	-0.125405417160522	-0.180835095619418	-0.261658019099887	-0.147070206244054	-0.0257728561148793	-0.200422540992561	-0.188070955133008	-0.221054316886664	0.0747808064877862	0.0541747549381954	-0.138777288328921	0.0114208478057287	-0.296839625104577	-0.187394823837411	0.0815028589971527	-0.0578137105615371	-0.226695596036964	-0.1661198425214
KEGG_INTESTINAL_IMMUNE_NETWORK_FOR_IGA_PRODUCTION	-0.595975279013939	-0.372744822178356	-0.616984669591522	-0.74990815627281	-0.507550765979008	-0.449963514751192	-0.520304833068141	-0.5465682652241	-0.746995936175195	-0.391496519496984	-0.715593945359867	-0.482624547150925	-0.549837461807484	-0.534258218356428	-0.743111892377083	-0.763889051321351	-0.765685598097293	-0.493436346039779	-0.66770892299096	-0.590933423038657	-0.567517091748494	-0.62962110864461	-0.546714113242326	-0.728651730055376	-0.683652073247435	-0.482197151488463	-0.544880830699017	-0.438037742324559	-0.654461174020628	-0.663643397860351	-0.725538911324937	-0.812993610394333	-0.501092013634289	-0.606794606828865	-0.379957500654435	-0.341165941089994	-0.773360986842	-0.824655494735018	-0.515859256018705	-0.574716232725224	-0.549036506019967	-0.482973818061106	-0.519347806946653	-0.514549786309373	-0.740552898735324	-0.515969574319732	-0.368402058505484	-0.558339888033486	-0.594973522448439
KEGG_JAK_STAT_SIGNALING_PATHWAY	0.210289543569524	0.153774741314678	0.26534194098722	-0.183732384365231	-0.103083583708686	0.264555759367218	-0.0534582129391675	-0.0360505108841571	-0.150431230337253	0.234271915350362	-0.262815318377154	0.102958072406548	0.223351806441648	-0.167989419668703	-0.108283146413998	-0.0140014988600531	-0.361287944626603	0.325133217621554	-0.130565273346477	-0.0798629517291304	0.298119117374723	-0.199138465695356	0.0973190968316846	-0.0759852352584178	-0.160999374978737	0.0533231547810005	-0.101828887590706	0.174655087620231	0.13495105477882	-0.208391673924608	-0.269150121010458	-0.317221036103191	-0.195432243043429	-0.172093175858583	-0.0100818906493208	0.198101754877234	-0.243455406591458	-0.257856165461615	0.160737902902319	0.173987489022494	0.265128606078377	0.144915897692279	0.389100020091705	0.193875489753758	-0.162105283620867	0.332631824073116	-0.267420108533838	-0.166487954864931	0.13678004517844
KEGG_LEISHMANIA_INFECTION	-0.499227327291018	-0.426441975367324	-0.5844725381568	-0.684328424238919	-0.466038310601011	-0.433823105374523	-0.427533568764664	-0.440804980585188	-0.726432662445281	-0.374694525425448	-0.629239470361012	-0.476270760301315	-0.368455181426467	-0.433968897498141	-0.722622431756025	-0.720968901390778	-0.730149380794274	-0.346714888077287	-0.630033187450449	-0.552857546527846	-0.406111491797928	-0.507038995941685	-0.574775274534053	-0.699749452177335	-0.537796807911646	-0.335036822776741	-0.532270567437405	-0.513445165227148	-0.659662982029051	-0.646476721577815	-0.662373361506355	-0.767040935082888	-0.506524063569413	-0.566461753517914	-0.346414722094901	-0.46430310681601	-0.715987980996322	-0.712995427811477	-0.49653296303449	-0.40699190924895	-0.519955141893756	-0.217982953588034	-0.403218157620249	-0.555549131479069	-0.674580678803958	-0.418758035868094	-0.301845062236526	-0.52668862625128	-0.48231702827941
KEGG_LEUKOCYTE_TRANSENDOTHELIAL_MIGRATION	-0.0602026259127884	0.207962045222052	0.0187132758815436	-0.325457021543547	0.00560051930527389	0.415062197641495	0.0643434077258946	0.00330615395986386	-0.461721243918808	-0.0721199244185178	-0.240711644683715	-0.133983341418942	0.146312599812804	-0.0300979311397254	-0.376032317639027	-0.259288938545918	-0.417231249380291	0.210157864101033	-0.278095417492534	-0.0435292794581195	0.404905341836574	-0.250017291546927	0.118970634963763	-0.344384414246445	-0.0756684488052126	0.253649555564897	0.0139994671589498	0.348882118806006	-0.254469630714585	-0.326350570560002	-0.361222800681131	-0.47931336018219	-0.0974514494489627	-0.262943655305098	-0.0478365970282656	0.316697055802201	-0.280366610120321	-0.29071742318187	0.113369798612048	0.281820210376557	0.23493666644806	0.286824967927895	0.384023629263724	-0.00412326279208006	-0.374551243776083	0.398553422093601	0.243584155010077	-0.23729044911184	-0.0421207282467616
KEGG_LIMONENE_AND_PINENE_DEGRADATION	0.0348270143357085	0.468693501491725	0.24205151775817	0.240227780301169	0.258238982258665	0.122596375710319	0.448783439190184	0.521882355525613	0.0225043457504195	-0.208172639895163	0.300552344802771	0.350018343871102	0.595692885259569	-0.040509904304034	0.0970964095779244	0.0622305017105299	0.482051572661599	-0.534783715221541	0.0365988031587582	0.08500477422887	0.0882884949028141	-0.236964198934941	0.527088123290549	0.223946354952992	-0.0937054467841703	-0.144998970531018	0.338693101511904	-0.319227283027552	0.345095976572863	0.529657190232197	0.548703273178226	-0.0897450498149047	-0.55304298145819	0.305924697456811	0.512450811032964	0.540002496478166	-0.576666615598929	0.552162964161679	0.00489131304046678	-0.405846363018619	-0.0358559701890409	-0.292641180593803	-0.333102269155397	-0.457875583155678	-0.400496982794958	-0.224870478851163	0.410142269563889	-0.364120161478981	0.491322501499152
KEGG_LINOLEIC_ACID_METABOLISM	0.00842334512214896	0.0500214082725285	-0.150364203877911	-0.12650105366037	0.0453140806885571	-0.366882316033997	-0.062207293542563	0.114649344107546	-0.294765550212173	-0.218953235290746	-0.227643174699897	0.307360285291425	-0.0240290722956665	0.114675192837373	-0.0562693171628108	0.385586326167898	0.432225558563102	-0.231842789599337	0.462555205511181	0.0837254950288694	-0.0892387993577183	-0.00477114454818209	0.370693628508341	-0.283567502355092	-0.38049988576877	-0.152274570993888	-0.0294251349986645	0.405074193326082	0.458869581340693	0.106795234012539	-0.117970541063126	-0.159168417721856	-0.175328132296381	0.107505142714691	0.328274633291263	0.239651991218501	0.0733347346670168	-0.370417280523757	-0.461268160571497	-0.0380988444206591	0.260144796838772	-0.455265330948712	-0.373960068031609	0.354440314922311	-0.176819852647821	-0.452871423843324	-0.183958132943065	0.144379761604647	0.297810154827035
KEGG_LONG_TERM_DEPRESSION	-0.242193008913842	0.301443971250562	-0.122592692877722	-0.0840561113275246	0.041828906893561	0.0657097035475094	0.0271995694420884	0.169847586275405	-0.348559678441797	0.131511526158584	-0.0606795837169827	-0.0708799057410491	-0.00216822927499757	-0.12832076575104	-0.136478554903409	-0.150251234170134	-0.211725831615283	-0.0309596269435535	0.0066745823371753	-0.191835365117437	0.33711351040216	-0.0861202419697089	0.157496541306701	-0.16137490074277	0.101767623072715	0.198123682932046	0.0392204625059298	0.211326377873964	-0.0849594410725772	-0.322547561593094	-0.138390205427331	-0.124997068568687	0.0668524031449464	0.0824387195698231	-0.129914412778474	0.256812233763646	-0.215586494263981	-0.185067978059159	0.159142583206072	0.181961472995344	-0.00992685312639771	0.0614115992313623	0.224069179068476	-0.152761390162317	-0.137704328236299	0.14394240138768	0.0210901292409883	-0.243126186221929	-0.0763371798458057
KEGG_LONG_TERM_POTENTIATION	-0.208118684296215	0.182294628516684	-0.20912271333721	-0.108704002599287	0.0510000427330861	0.0433254631351017	-0.104562577983807	0.0273736019111811	-0.234046998405465	0.190110082464922	-0.0431038918924082	-0.154923315249247	-0.0615904155069075	-0.0212514048117334	0.0219646950998615	-0.00369701060128322	0.0220771443244974	-0.106529245635329	-0.045036146785309	-0.0780081323988172	0.282541999476965	0.0404690231470548	-0.0879362517275086	0.106013700357683	-0.011193498278589	-0.0483969850118415	0.0371485583890206	0.374787020485487	0.0498327408499948	-0.146757012556648	-0.0264853023570955	-0.00484184781554967	-0.0343940947336444	-0.169386882604787	-0.0493367522941553	0.148316294934126	-0.175824219930258	-0.0355337377122501	-0.0189930744494825	0.0902933982033551	0.128181418384061	0.074058686986413	-0.0239339961764509	-0.358315827304186	-0.0393031746551307	0.0534595027283126	-0.190461176428589	-0.327690645943962	-0.0341957816130237
KEGG_LYSINE_DEGRADATION	-0.432751832299233	0.209606188512635	0.0641324333135031	-0.0662669085309515	-0.0447151264576537	-0.0396106386315055	-0.100246290009982	-0.219471868583407	-0.166044844771031	-0.274307687799047	0.0652850817355825	-0.207511571869032	-0.252349916087709	0.212644191410301	-0.0473665452448228	-0.117437768462004	-0.0502208796685801	-0.568763413950005	-0.213012688580248	-0.205960700136113	-0.131512912039428	-0.0656420236114223	-0.244630874661999	0.0750664037165384	0.204858550465327	-0.243258343333804	0.158515784878918	-0.417856908847848	0.0346742473271385	-0.109117155596674	0.354202770533529	0.0485897209885374	0.0155509665340357	-0.205845850965667	-0.280387656736933	0.00490806301846636	-0.293477868211842	0.0806936068077223	-0.195189465335677	-0.317230534423778	-0.16103103180412	-0.160196490974992	-0.216706159665308	-0.497698176039446	-0.163939884214507	-0.236659233038832	-0.189061207929075	-0.293641224813498	0.178536660342807
KEGG_LYSOSOME	-0.256470135515559	0.0355285772184961	0.201132035438237	-0.200026084654002	0.0433204175592115	0.220782895842392	0.0754235727357522	-0.245982968805668	-0.15084036757455	-0.383299998109281	0.0223055217319375	0.178238516642816	0.00635827755324928	0.0994049120176201	-0.366721018522483	-0.228364428393037	-0.0176364659666502	0.188077056436145	-0.209388757859748	-0.252587576647454	0.0215162693858081	-0.32652297414818	0.163448130475276	-0.31588053205751	-0.0954387838539716	0.158500990616092	-0.0385038954061518	0.139411802472977	-0.344279108029615	-0.103183573476844	-0.267899930359865	-0.345346901963826	-0.108982026706004	0.06713512049683	-0.178102322749727	-0.0380887786496896	-0.351598915937402	-0.475577827872194	-0.0596413341467752	0.289290873459234	-0.0908553342478818	0.0951336806089591	0.184208054166874	0.232013217454035	-0.249664356569164	0.178606347362853	-0.250058729854187	-0.197627262121705	0.0691664681712747
KEGG_MAPK_SIGNALING_PATHWAY	-0.105508951858719	0.0120526464638483	-0.142008328438504	-0.20099663079836	0.0348867856681635	0.0325195567760246	-0.0469621551736252	-0.211290597135358	-0.315365595153084	-0.0278820253640212	-0.116023327874889	-0.24058138579116	-0.0648485898375787	-0.0628723312493677	-0.247508145713117	-0.205794131839421	-0.302985322399705	0.0487667133343522	-0.0865599264810771	-0.097016852158167	0.16258340299212	-0.246847167147513	-0.136988997332489	-0.219972524683076	-0.00550324932330784	0.104972276031671	-0.18242262617071	0.149496427999842	-0.0555350959845184	-0.314691746161955	-0.232992487493824	-0.246895390370947	-0.185388205808152	-0.214502475898222	-0.121961661540275	0.00566349559737739	-0.265495801048083	-0.247568063002986	-0.0379922279815609	0.0732790336106539	0.0564416319571994	0.0239168529166719	-0.00831661690054214	-0.134789789595474	-0.2757513403664	0.117671381422491	-0.055995317153855	-0.291265613174267	-0.188008946709182
KEGG_MATURITY_ONSET_DIABETES_OF_THE_YOUNG	-0.35056076423538	-0.059618603737806	-0.364310884263341	0.242846175383999	0.329201147155381	-0.049765338967636	-0.34944906089416	0.472351325203476	-0.0427693928632183	-0.42334547694406	-0.318014374052691	0.0878558735712585	-0.56682222394231	0.388930303833831	-0.0326681611708567	0.290113085937707	0.189882820273198	-0.111576602391223	-0.063921854537624	-0.217156413919355	-0.136667304777918	0.202806372797968	-0.0584970790685611	0.479834079694933	-0.377069265857314	-0.148462430647728	-0.233424022075717	-0.271292495739487	-0.00779789052805674	-0.191668435427567	0.0476143564236931	0.0893791738442399	-0.499846315820843	-0.149808945536793	-0.232747059035981	0.199792385480538	-0.283504811984282	-0.0916917168802748	-0.539841615350878	-0.0109148481488461	0.0228217367831588	-0.501545550819142	-0.309006002031721	0.292099367556501	0.325946377680884	-0.470323756421025	0.132898578458825	0.165490106219269	0.0394776461079664
KEGG_MELANOGENESIS	-0.270481362945259	0.155265438379457	-0.151264177792126	-0.264322550892258	0.157946120054392	0.0502963133982423	0.0346120476887754	0.00647648507277263	-0.220169888171838	-0.00445260441594486	-0.179173166650852	-0.361228888420611	-0.145774162821669	0.156490964261687	-0.252571737240819	-0.245885701430274	-0.0704692842854134	0.00386082054696557	-0.179256546453589	0.102693468229732	0.277318423386015	-0.165586928290581	-0.20531658901305	-0.0584168166212217	0.0696934258546226	0.234934278788363	0.184769490826186	0.220002015123797	-0.217251117688398	-0.127976215870626	-0.211110779636383	-0.156012411628537	-0.050282643117003	-0.109027603474498	-0.254416295604789	0.135421552720589	-0.261787289840649	-0.0234423089946613	-0.0463835898343569	0.14048693699655	-0.0300373174004559	-0.133188995738847	-0.108357452597045	-0.101078893803826	-0.216915768119563	0.15348710019454	-0.01958929348283	-0.238236416763998	-0.0114907101793606
KEGG_MELANOMA	-0.278659463108247	0.113600648824274	-0.106097977782534	-0.188150721506425	0.0653130329650015	0.0807551417204003	0.0453297928076465	0.0571558235052778	-0.310049158728263	-0.0200265461397408	0.0290259174810654	-0.364737763604825	-0.0855461578249804	0.0158517444147974	-0.169630878740606	-0.316001180974888	-0.449373373511631	-0.0207760885006306	-0.0651731753587982	0.159832134894446	0.170478095238032	-0.0520200981489677	0.118814454513283	-0.0347919543176579	0.0535069958437703	0.207581950675179	0.0240665488692496	0.0156532109780881	-0.0415115637578147	-0.406963465473324	-0.213049636501312	-0.187459351302531	-0.0519146082100222	-0.215501785949037	-0.0420274572167568	0.139960996670845	-0.323694404893313	-0.093639674804465	0.0584055433342859	0.0771119639906789	-0.0437771407793704	-0.0535137624542781	0.220052163739753	-0.105354539840577	-0.335794847439259	0.129177936075135	-0.00768191085064276	-0.280534045063693	-0.173908474639046
KEGG_METABOLISM_OF_XENOBIOTICS_BY_CYTOCHROME_P450	-0.0962698062657581	-0.0302395845277609	-0.350330090137396	-0.289414215672632	0.273362496432623	-0.417211439903645	-0.0500599205754357	0.0670623355595818	-0.318542689853748	-0.367909596770569	-0.025830909725031	-0.0110627283964439	-0.220374806088979	-0.0496097040258072	-0.167368965216024	0.168044265292657	0.310771535532912	-0.21696543120877	0.333835517954701	0.216122678375497	-0.143261012057679	0.0100671396506491	0.130219788870327	0.0474430444268638	-0.364626014667866	-0.0988101786225902	-0.00187840805148012	0.103330635441726	0.100239898714905	0.307792636190367	0.116020871640572	-0.0757076168674739	-0.383146924235911	-0.144262164227161	0.185106325108264	0.0634127483686119	-0.109131289042422	-0.288944847824273	-0.529479504181258	0.0219449780024246	-0.218384923046779	-0.424000670942778	-0.381075543451195	0.289877339762644	-0.480927372298814	-0.177031501752569	-0.110581178619468	0.146155350538174	0.134523034405195
KEGG_MISMATCH_REPAIR	-0.373319887800824	0.421569020444116	-0.327302230195984	0.204468160020886	0.0260490547452327	-0.117157878336677	-0.60102733567509	0.288799566687259	0.217002455873257	-0.18628243802201	-0.191099723044586	-0.019549597069234	-0.268383712206242	0.307994221186851	-0.143300383232631	-0.265923073818044	-0.388986952517286	-0.222569682315751	-0.258939235646498	0.29841588076303	-0.416645603104318	0.172855120986784	-0.0928240656045997	-0.00822792983289863	0.10018159637464	-0.379339968808924	0.0608525735941247	-0.355230133255596	0.155985660049431	-0.430360612961027	0.19170213391086	0.367097781170643	0.470469715117648	-0.382369208420796	-0.27264751146905	0.234947581706099	-0.0273530975844394	0.421343822965196	0.618793226157025	-0.606783714713853	-0.212568132777386	0.119164333399633	-0.190791163003713	0.169428312805524	0.18493524112433	-0.2273589437883	-0.350451231624717	0.0147519363417812	0.15110334177363
KEGG_MTOR_SIGNALING_PATHWAY	-0.129365585236816	0.230806795986802	-0.0852511523924501	0.103329698893063	0.0522686137384052	0.143986632578925	0.347123802575259	-0.25837419934314	-0.11367563241591	-0.0689066165442812	-0.048420726687344	-0.243783477802203	-0.294294007715058	0.0793883587721976	-0.158437603373073	-0.0900618609933017	-0.0917695788460543	-0.0466534229232578	-0.107747471852865	0.093370300306705	0.107761219706653	-0.189445321457617	-0.0183940184753561	-0.0375689061716926	0.00696510978898771	0.177011861634471	-0.182513443295365	0.221418535837603	-0.235462549536761	-0.0854437860562553	-0.148165339405667	-0.228552237917246	-0.145158579456857	-0.309615773663875	-0.0437763997336327	0.0900913088802149	-0.00128007162965668	-0.165611959113497	0.0528418127566787	0.170712883586139	0.116821653503836	0.180536298595785	0.14771106263768	-0.115493729445634	-0.155964934526651	0.240310621657066	0.109100558233072	-0.222448411245584	-0.203377797723232
KEGG_N_GLYCAN_BIOSYNTHESIS	-0.0207739375922106	0.125416390896565	-0.258213586839906	0.0808822270803312	0.0458693033124269	0.296169455764084	0.0217893971883287	0.246754756169782	-0.08968097836896	-0.339280434190989	0.219866756503824	-0.226071041145209	-0.174514438219237	0.282302049501653	0.0880642548582662	-0.235919006966936	-0.239286121204572	0.203802793320093	-0.247790187116344	-0.343363417379877	-0.0763582760837719	-0.0206795544031809	-0.365235224932932	0.0419562603353537	0.110275782949807	0.352398698058457	0.321325070509142	-0.0493229251880984	-0.308697815023544	-0.179803307355011	-0.0459059009015766	-0.22646633043415	0.111152764143746	0.135334530761003	-0.0829488706854856	0.198686116818796	-0.253998789154071	-0.345690966090635	0.242690380094121	0.00653340591180115	-0.30006442202816	-0.0696563465216374	0.169503848569003	0.256959553052385	0.15932185856658	0.0938585702274042	-0.31426676060738	0.0650512380297182	0.283694997961618
KEGG_NATURAL_KILLER_CELL_MEDIATED_CYTOTOXICITY	-0.743822219886301	-0.696747223998678	-0.736555304155267	-0.650710826890026	-0.673520579502999	-0.641652974842381	-0.706332345129537	-0.603132124445568	-0.631304510261869	-0.608833878808928	-0.745427719431996	-0.68277482021113	-0.640982836854023	-0.687324729041155	-0.687895620490018	-0.568170581417524	-0.739751379845062	-0.605992080460948	-0.614377970428351	-0.592020321181643	-0.697832906665643	-0.610359401073484	-0.65178176284742	-0.655354098975445	-0.685870346558422	-0.747585586118483	-0.703359141420373	-0.606563251440733	-0.680828573501639	-0.725741102086879	-0.740991127139139	-0.741798940567334	-0.755341229797483	-0.699334820413781	-0.616956030812265	-0.72216502593776	-0.677242470355924	-0.702659057865654	-0.719014120620086	-0.72978922454317	-0.709154911075528	-0.621829335747923	-0.725979265886316	-0.728398286592	-0.678779642768222	-0.639784790485249	-0.716231444649919	-0.622487197564721	-0.698972460273174
KEGG_NEUROACTIVE_LIGAND_RECEPTOR_INTERACTION	-0.10588268135195	-0.034058955046387	-0.0998095747782979	-0.134383890925022	0.111309737370138	0.077404582123776	0.0768622991600106	-0.107739504089324	-0.162489503714699	0.0306664601691916	-0.0604394638659338	-0.218943364147238	-0.00581365938476711	-0.127687441389731	-0.218113703334103	-0.168664142980478	-0.201493975357973	0.21315833198185	-0.100494364539308	-0.133134503617105	0.282241170949325	-0.169942946552891	-0.0558861961943665	-0.171307718932881	0.00330607786842599	0.0948020455434581	-0.0462854508882232	0.141071939219583	-0.124823151631349	-0.203305643007281	-0.26723065697067	-0.192271675843204	-0.0779767412446545	-0.131643987585122	-0.198825313334551	0.0638832424187624	-0.203029114544656	-0.121464555119169	0.0033571448828415	0.124360544002609	-0.0295959662810063	-0.011738037894123	0.13213118609224	0.0421041164529036	-0.318319336034921	0.113267887056957	-0.000329315243434075	-0.0271664147924717	0.0056441588754621
KEGG_NEUROTROPHIN_SIGNALING_PATHWAY	-0.211997394031302	0.206240288906044	-0.0401733944361841	-0.0376415439338246	0.0597400575356934	0.314171691048747	0.0708126721266134	-0.0491612222107678	-0.231252405697664	-0.0371354207278846	-0.00534436568293375	-0.239114277457904	-0.0367327005767806	0.0629515369658809	-0.0504106616214212	-0.175347638381481	-0.216377798644253	0.193420733140443	-0.167644343132035	-0.0688617830962467	0.262294388028844	-0.128121124333906	0.0286544146704006	-0.0134567952791289	0.206229513388075	0.0543609933037985	0.00738463669502179	0.29682580060686	0.0783541705850582	-0.217813288997981	-0.223229282199941	-0.180658372311738	-0.00575080441139555	-0.277135227479189	-0.184584415128159	0.20648370176163	-0.162722061677447	-0.04881928386373	-0.0130372239146799	0.244100085011349	0.169419465037671	0.0133501205895128	0.273859246274619	-0.141961963661588	-0.143322940696787	0.22703380375306	0.152506741603416	-0.311202227802401	0.116705780384187
KEGG_NICOTINATE_AND_NICOTINAMIDE_METABOLISM	0.0812636728022864	-0.318477391723369	0.279571160317124	-0.0621042485949407	0.0807211466787125	0.00242260522055529	-0.115049448291185	0.0822204034847459	-0.411050027521926	-0.224940838682065	-0.135047855749198	-0.294109902425004	0.143461536958708	-0.00721293262279266	-0.0294326990762692	0.0544510770727919	-0.285876327064215	0.0656403336082927	-0.244899919750547	0.0525499477044108	0.280000864454698	0.357471403610742	-0.0371148138499265	-0.382196481945412	-0.0734302354604096	0.099012181031792	-0.0272238684680501	0.224143922719683	-0.307525512651054	0.092801963326045	-0.10031465720542	-0.0183528454581974	-0.107837892499081	-0.0248647096878818	0.191610939360602	-0.110315463635111	-0.418364098896351	-0.125772475370348	0.00897874093623624	0.159075354151959	-0.141445329007484	0.235764073762018	0.227350353863384	-0.015371038297353	-0.083772879748428	0.0667179390629096	-0.0848120725495045	0.144490171842157	0.1023053349701
KEGG_NITROGEN_METABOLISM	0.0175358279540692	0.13808537921862	-0.122668672143108	-0.390915606641364	0.362136516111682	-0.0387747988595012	-0.217431124543225	-0.0631053769575667	-0.00243646071140935	-0.0300266477498624	-0.135772255584349	-0.007343187047647	-0.252477692330688	0.0145336828025287	-0.0416416185363398	-0.0260221110846876	0.361011298457344	-0.0220139545916304	0.13182829234506	0.00379935217913299	-0.148227364399042	-0.074253361897158	0.0842961054123365	0.248596208417841	-0.564752437747286	-0.201198033150406	0.012887650659723	0.375771807066033	0.0668541888022003	-0.0447073004829233	0.154848991511537	-0.249774459012163	-0.403156303439334	0.117660145208627	0.238596144857078	0.194239632417476	0.256049765248665	-0.279807429744559	-0.321550899092758	0.110593885991977	0.06733842058971	0.062045021425595	-0.571293755158527	-0.149339185067288	-0.168471026989378	-0.35223649217071	-0.374420905569564	-0.0115972352595677	-0.301617412366859
KEGG_NOD_LIKE_RECEPTOR_SIGNALING_PATHWAY	-0.0445329277446277	-0.119623076549253	-0.0212393197108131	-0.515140927355524	-0.18008106892762	0.170708561489993	-0.344241902799253	-0.428692373201423	-0.329376517362836	0.0818825437014373	-0.240463082813585	-0.0119068237105528	0.0386193784191708	-0.0343824424531669	-0.408696656667447	-0.334914740759706	-0.505625084345914	0.11162478328959	-0.403132547484057	-0.286382354249103	0.049962736092286	-0.178267606628836	-0.266722306531566	-0.428837937040824	-0.0667565929318558	0.0288427683995534	-0.225369380793229	-0.0512035967393527	-0.252213083458704	-0.471136396644719	-0.346023603059724	-0.552773762965726	-0.0933676763087973	-0.393965084551117	-0.107902205196998	0.116519590211575	-0.421460690040991	-0.419337913416769	0.153143850470444	0.214499905956382	0.0980313016855933	0.151086250329322	0.0819947293382571	-0.0183271681319597	-0.229751232943003	0.184486705781641	-0.278865595664571	-0.432947830941245	-0.00457605496223321
KEGG_NON_HOMOLOGOUS_END_JOINING	-0.160542269389674	0.502058983106272	-0.428343457322932	0.253304071141265	0.0117282657716995	-0.36247577198338	-0.431011117923973	0.0419457747936933	-0.0432861189801769	0.0920701697202274	-0.378049300412218	0.138233350200964	-0.258033680769662	-0.220871489684361	0.407255033666912	0.224226652316415	-0.152201856160316	-0.0832850301493693	-0.00908642984560309	0.450455331807681	-0.369768825579575	0.333088681120905	-0.088183116254906	-0.0192682852890698	0.228697709723115	0.0796129300723994	-0.261142163861733	-0.0451102355042435	0.329742562175413	-0.0873058064767762	-0.17772046523628	0.133676323263168	0.37341428981796	-0.251551244392161	0.227224452556808	0.266419063266848	0.12011297786108	-0.0957590702038918	0.139130381838432	-0.5238654453496	0.119243676971803	0.376245809713546	-0.074699196286011	-0.255614451773164	0.238606115199424	-0.0580736543909068	-0.179003474747635	-0.396900028703081	-0.225479690787376
KEGG_NON_SMALL_CELL_LUNG_CANCER	-0.318475727762438	0.182268965546244	-0.193618929244163	-0.265408136529412	-0.0531942793496058	0.182242635734977	-0.161304764598234	-0.124082974089627	-0.359021149734189	-0.228227373624876	-0.129217057565453	-0.249338170197198	-0.27686137488745	0.0561293790612841	-0.167615638150152	-0.185578599871909	-0.353368083772325	-0.159264366590435	-0.187286076898863	0.0334885097952637	-0.0377078414568994	-0.199577237475406	-0.178658033199974	-0.00589563357844788	0.0578860599072072	-0.101902809423573	-0.130301989490978	0.0793903272488106	-0.160149921957554	-0.326873413197405	-0.351348282907509	-0.235505883777434	-0.0681183653033549	-0.296967090417912	-0.262607544143071	0.0754378018302959	-0.254831614756038	-0.29585038642749	-0.021079116621733	-0.0419114532128589	0.0546237325634638	-0.0578342341745191	0.222589160269965	-0.343064665436701	-0.242344255243984	-0.000874638220742796	-0.221108483600405	-0.370713802654428	-0.0683835523657681
KEGG_NOTCH_SIGNALING_PATHWAY	-0.282792471894513	-0.12912845005451	0.0319263038055277	-0.217741554789846	-0.0568819618877681	-0.0180052148506165	-0.0601269851966842	-0.300177796817454	-0.261400393666111	-0.233902786016428	-0.2206559486957	-0.241346495422717	-0.325220988408143	-0.0821908002840924	-0.140917372544319	-0.259493046805028	-0.221449220900566	-0.148220761607754	-0.0928849769438132	-0.0206021963762904	-0.183890159613846	-0.385749514935638	-0.37565699454858	0.029058449010547	-0.291568365810415	0.00763146021554917	-0.229344101181493	-0.197356619446653	-0.0149935312270348	-0.00697786559145588	-0.224027533413796	-0.269737725958948	-0.180222352996491	-0.0932371583478436	-0.47067475091357	-0.158595663182344	-0.112253484092884	-0.157439774043925	-0.0140187876455522	-0.00530679159225064	0.031606159310729	-0.25606941594605	-0.0582936101035245	-0.204696475988129	-0.239894096728249	-0.0931770871573857	-0.160454267726159	-0.243459931290929	-0.0124215067681185
KEGG_NUCLEOTIDE_EXCISION_REPAIR	-0.188264919473582	0.273487579637516	-0.358272358293997	0.142884150662655	-0.270144908132606	-0.238824215275969	-0.506786930515146	0.187149272520733	-0.0819564219239886	-0.0314846366736644	0.00306771518669741	0.0912765492732353	-0.225151331359442	0.101370681464169	-0.18024272178739	-0.336341291671965	-0.295073860300778	-0.136140902366603	-0.29764664965221	-0.0964869796610355	-0.455116794588334	0.0158581088107354	-0.183344379612019	-0.1215790162113	-0.0707329932129926	-0.384241375825809	-0.00160159689727229	-0.369795205166003	0.00346633700943091	-0.325378325971992	-0.000609415040969785	0.109138161674032	0.289311004975531	-0.427714189487054	-0.210542028502424	-0.166901064867391	-0.0629089340318953	0.0441423445161547	0.17539307760308	-0.535056376110688	-0.442166867508941	-0.248192667085849	-0.408753613797655	-0.219723299313803	-0.0221657567050967	-0.250730245966027	-0.375708725970003	0.0499264242965221	-0.152025022598108
KEGG_O_GLYCAN_BIOSYNTHESIS	-0.266974114384357	0.260065710748508	-0.292102006293652	-0.324797379123014	0.0381960738499031	0.196360034172809	-0.154261596548737	-0.0674327096835498	-0.555588717505195	-0.296838345854186	-0.0257299125875119	-0.434950965258447	-0.266156012875663	-0.00612812078767971	-0.422497112831104	-0.194020569926062	0.210524352084073	-0.277414493985761	-0.128530492719831	-0.170049813141996	0.415696934559358	-0.300611030407967	0.0331471039509668	-0.293340854293333	0.0137503312709995	0.00174310307104508	-0.0867967715733654	0.423431112841192	-0.0503429005423465	-0.230422141725245	-0.238862295081008	0.364844008456911	-0.121486395539268	0.206565993515272	-0.0618913720167266	0.245412570227275	-0.431849226545302	-0.302847421998663	-0.152317961717794	0.312501222369018	0.199141409353621	0.16508657580544	-0.0297740525024599	-0.196040079205096	-0.139608191129556	0.0216106579084077	-0.2663241774971	-0.437920290857618	0.140628289722327
KEGG_OLFACTORY_TRANSDUCTION	-0.403264364673571	-0.388790159272718	-0.365570432524813	-0.392479153453607	-0.414843622962475	-0.567027586923318	-0.349064708700012	-0.261846300090083	-0.353743917581719	-0.353315159069843	-0.188851248772344	-0.435432142132061	-0.408921361494094	-0.482734884809266	-0.352994975998965	-0.269095186243548	-0.247603710456839	-0.457057226480407	-0.260160639897734	-0.593054494768381	-0.36632027150841	-0.306330318960737	-0.436909715194276	-0.379112651615068	-0.334427359729533	-0.321711130444563	-0.35890283578742	-0.606299589789566	-0.241293931678178	-0.286342916643945	-0.254227890754477	-0.340846218353337	-0.299872965708886	-0.385861713819194	-0.49300925276053	-0.240371112264765	-0.408483690988451	-0.444447166066147	-0.422243775712375	-0.511610603379661	-0.284546094874475	-0.41916319175749	-0.42186663555979	-0.380026402905927	-0.228454754066407	-0.575055781413056	-0.378228829938893	-0.33357904853316	-0.416315004308454
KEGG_ONE_CARBON_POOL_BY_FOLATE	0.0359648136667543	0.304223357748298	-0.126652940399855	-0.171752186528281	-0.0817784489549926	-0.319905879825319	-0.594383242227783	-0.192551452727578	0.00644272936959348	0.0579507057764131	0.0737174580348049	-0.0402689022285337	-0.080763450843725	-0.162143444608103	0.161949883065015	-0.370931091354668	-0.0931837310771238	-0.326210663534206	-0.292975473520009	-0.115219053003449	-0.3493875332926	0.0890209531160258	0.205858506021734	0.154021028308086	-0.282413021289308	-0.607677208236229	-0.207162408630772	-0.498288916651077	0.0916841011395384	-0.340684266631155	0.136081159909797	0.234931229185509	0.0897650574264	0.00712980766480345	-0.26762341037101	0.0719694507403216	0.00478759772198864	0.00479958127720426	-0.0312606391520908	-0.733930628173774	-0.561273205407126	-0.360390820450359	-0.518423649267854	-0.318333675954109	-0.173133744727963	-0.538505394481332	-0.375506049131938	-0.077631650316663	-0.502361853704051
KEGG_OOCYTE_MEIOSIS	-0.0686412716399039	0.165766548472257	-0.196961013412368	0.0381389882220628	-0.121376413460863	-0.0134260432629129	-0.239205894427271	0.110158610389876	0.00817480506671495	0.0727131634075805	0.0499924957607887	-0.0175502422118889	-0.0426915652940628	0.245410685156656	0.0818945799644201	0.0133290387764247	-0.164087174385718	-0.038085292244764	-0.085330073083773	-0.0490527346614655	0.109775201918238	0.240528188622535	0.000750872932548913	0.124787071892685	0.137894767783394	-0.318545621512281	0.0777172082007499	-0.0223190894452795	0.193847012284164	-0.306676142883466	0.187109836165668	0.126094665784028	0.126712106840324	-0.102723896807582	-0.0134665709329051	0.0871162615667624	-0.0236799956998072	0.110306595079666	0.236449360799873	-0.279927862248309	-0.0384945656698064	-0.138432742112414	-0.135684203811861	-0.250275327576069	-0.137034592113926	-0.122937107896329	0.0193526756175885	-0.12416770632038	0.105614290440441
KEGG_OTHER_GLYCAN_DEGRADATION	-0.599932732502888	-0.516077812938728	-0.11926777617395	-0.325043374435733	0.0772221420706246	-0.38165155900279	-0.387965706143616	-0.326635291257761	-0.370712133458461	-0.642161233607495	-0.0659344853269953	-0.38637937177336	-0.605369230963847	-0.249036955189786	-0.305090149750962	-0.0193262041013277	-0.176286553224518	-0.281364696571303	-0.415713757821649	-0.362992369092647	-0.587431361315481	-0.24710956428471	-0.330318127418711	-0.191947835887191	-0.55921424887989	-0.498799027954463	-0.215337660910306	-0.466570725404799	-0.603774453358385	-0.496315156599749	-0.179708812975341	-0.60778534964278	-0.199529089299272	-0.276012880922595	0.0889296999182193	-0.228783405284847	-0.401259718637689	-0.440815556843033	-0.580605413593038	-0.251228815246055	-0.495086461240679	-0.343157022085526	-0.515503123705123	-0.153290708280539	-0.533694201319047	-0.361133535760749	-0.574734225490413	-0.48355269788667	-0.0912016874112223
KEGG_OXIDATIVE_PHOSPHORYLATION	0.0678372458276826	-0.487310696737571	0.0420192218825821	-0.348206461104674	-0.0212152553929426	-0.395060457467088	-0.0431370077464413	0.0277049446098918	0.0895231438711022	-0.517896344107753	-0.186388743975611	0.0896552296500738	-0.0825086636344941	-0.0736326404491927	-0.24573077928782	-0.0630218819162299	-0.256479943414304	0.0616397740614243	0.0348413265406932	-0.203918826956964	-0.559363590087353	0.0714523319269176	-0.0213684760256748	-0.103164526982665	-0.441367383161899	-0.403665170863731	-0.213734662802013	-0.401531903664957	-0.0693041342900422	0.0087775015821796	0.0648348082838314	-0.3646963682668	-0.142677260282737	-0.0481947515637558	0.244151395244516	-0.428193166692036	-0.0822637177925232	-0.185015630051895	-0.414713802872981	-0.465460342110607	-0.446148875913019	-0.468688399131724	-0.456584319510783	0.0890448150382623	-0.315109018436454	-0.504596448257123	-0.107588827614839	0.0800765934660507	0.0507347220377907
KEGG_P53_SIGNALING_PATHWAY	0.110567243744693	0.267883045292124	-0.101714072610588	-0.0150309730477355	-0.146835309912539	0.0201731837511417	-0.317804497227846	-0.0857409969433014	-0.173192030429339	0.0650993943352912	0.0613621066815258	0.106200492724074	0.0245698714432606	0.0623599761964475	-0.209134853870153	-0.269639630229955	-0.102683584985952	-0.127467343315676	0.0548410226329392	-0.148811748881281	0.121606713120308	0.175643355879145	0.245308026509673	-0.0960184875528045	-0.0267650094485675	-0.129342526126987	-0.126496582445574	0.00754317992643982	0.185656894334403	-0.418242494942806	-0.0272930313373795	-0.217912804262574	-0.0958801463190738	-0.124080626459878	0.271695385325158	0.116358722542121	-0.177994190575283	-0.182389208469805	0.0963347196205768	-0.320621502871694	-0.00606020280307337	-0.0399056316989138	0.0348030628397895	-0.156150107409223	-0.0342401161111577	-0.205183818137598	-0.13486525581833	-0.272209940831648	-0.080695971411192
KEGG_PANCREATIC_CANCER	-0.0152866250198221	0.305013474545264	0.0845875123399744	-0.205893165803905	-0.0439354228574114	0.229916549537907	0.0828844201144436	0.0279302976240563	-0.297412609918197	0.0220489821150859	-0.00995784739259792	-0.224234056041877	0.0801535302106832	0.00219619868054272	-0.209151461978893	-0.294265090746582	-0.329762142764312	0.099477920288095	-0.190578633000623	0.0848389365435678	0.246975289780525	-0.197438273297658	0.204727517843206	-0.164695465979402	0.0391622699181866	0.0643018532518226	-0.0238770186496668	0.277792454603679	-0.119317992455654	-0.37164348855569	-0.285999859850963	-0.287515181486107	-0.0328662458324108	-0.100023934728377	-0.258585622822586	0.249696727704114	-0.146332698809539	-0.27742071583864	0.129727181039879	0.0984432407620481	0.17443743106567	0.124354633363516	0.346630901213187	-0.201074457592934	-0.145724821174301	0.0874067742152011	-0.106607714936106	-0.271144841944504	-0.0417093611530279
KEGG_PANTOTHENATE_AND_COA_BIOSYNTHESIS	0.232694949354384	0.155418622909265	0.143865232211065	-0.43985085078562	-0.240577437404846	0.142301341914777	0.0564692465904372	-0.00434823245088095	-0.261261103784207	-0.12258723052339	-0.200413538277831	0.23304535915858	-0.0511174996016425	-0.165558786959891	-0.299108642241683	-0.123304367618151	-0.114668856269622	0.0067376185216787	-0.370649383173648	-0.405223216784531	0.119845710310524	-0.148895418649973	0.148143814007227	-0.308238775353283	-0.462582958481673	0.255467236012015	-0.241964778653951	0.393100012751134	-0.476875417011693	-0.334157836616899	-0.381971727961585	-0.364741391763901	-0.153868506750207	0.0324037157511148	0.0269871568977577	-0.0341468185395568	-0.409626971345123	-0.523068215751496	-0.0268431399380515	0.15110232512814	-0.290052174318538	0.267005444687407	0.22944368520364	-0.211399248015256	-0.372264202116711	0.253286946208553	0.270033085499845	-0.354123105035801	-0.129954158298989
KEGG_PARKINSONS_DISEASE	0.0904283580284715	-0.420193753030033	0.0952525029675037	-0.260460676509117	0.0460077747386952	-0.36486002979636	-0.0815680993072673	0.0570611098100765	0.0783225062587612	-0.507175046515158	-0.0648308150818957	0.142277804506163	0.0155029100886103	-0.0607985716871355	-0.146916658808555	-0.0220750951644341	-0.195162979843183	0.178493926752453	0.0374079680191008	-0.284637440151354	-0.480721629291494	0.122933645742753	0.0499840427948084	-0.0286569248935613	-0.419764789723547	-0.386753010267465	-0.097626169128911	-0.374170069761877	-0.018321345330548	-0.0134104531428033	0.155512446321773	-0.278019445417565	0.0620218641280794	0.0499869625376164	0.292294995182837	-0.383722909173574	-0.0657282044084758	-0.144410377003166	-0.375952316023825	-0.425627675172385	-0.431843638504455	-0.46832061006983	-0.428762888008553	0.107787086318	-0.284873115425063	-0.427459897625704	-0.0813467208907603	0.180719028060782	0.166952406618439
KEGG_PATHOGENIC_ESCHERICHIA_COLI_INFECTION	-0.0220530800347861	-0.0706018803478491	-0.239903764414465	-0.364801401602588	0.0378163014507447	-0.0612655070281572	-0.277326488286379	-0.0309846185557777	-0.187500780728894	-0.325842238331579	-0.157225185075876	-0.228323042941989	0.00703198102800573	0.0737885052394777	-0.359500287292857	-0.276726443010212	-0.17053906800429	0.188832345128873	-0.313193593594195	-0.0821759479615135	0.0819542264803322	-0.238680104685347	-0.00510019780125803	-0.122073065938051	-0.10861693167897	0.0737597942264394	-0.0498115467245487	0.172015069576454	-0.0970244063761114	-0.276414117833498	0.0262126386814492	-0.300109991447091	-0.249058660292867	-0.271768155544164	-0.13456192952145	-0.0134152392456687	-0.144449997517963	-0.219028457627531	0.0318670043536426	0.0755970487133698	0.115114301104926	0.117926895849286	-0.109897361247051	-0.163205808621213	-0.174701932194871	0.0975323320086986	-0.151311208667154	-0.296845092214478	-0.0867102210059515
KEGG_PATHWAYS_IN_CANCER	-0.170542413527746	0.296157484842745	-0.0626583740935417	-0.218071105994083	0.062105822014581	0.191031956724802	0.140775192611774	-0.122036198262697	-0.321346915577277	0.0352378316538344	-0.136552577536427	-0.308421266409689	0.0242358699469886	0.0759421822158565	-0.20902773147275	-0.290164788841659	-0.227888889424664	0.0882093088903018	-0.182197225560644	0.109994809384136	0.294300742631419	-0.240038263632962	-0.0273124717034438	-0.0703435894216143	0.0777780703501346	0.246155883067724	0.0312749142606756	0.226031080887729	-0.0355516561918396	-0.336020905558166	-0.207885173964677	-0.248678330396897	-0.0502847975026905	-0.143378116770166	-0.135572294242023	0.212575329648897	-0.254851525606163	-0.092561469972235	0.0483753400136092	0.227641363759223	0.176439671267583	0.112060345400596	0.2158686775316	-0.139808932556032	-0.259663568295161	0.21827469453448	0.0671234230570368	-0.342243478386566	-0.00562277795271909
KEGG_PENTOSE_AND_GLUCURONATE_INTERCONVERSIONS	-0.405962080948441	-0.195500695370552	-0.498740705930335	-0.154153434749484	0.269571223839258	0.0808376322418173	-0.104262010454561	0.126706232226595	-0.357371937537271	-0.516001135471756	0.131080900003552	-0.320273280161496	-0.370752695818214	-0.147018094714741	-0.247715816894829	-0.0921952445115962	0.182420636427872	-0.296109624631986	0.191697400154503	-0.397430548925101	-0.0359203898256183	0.278804630033235	0.0458579987189456	0.134551318170924	-0.390216686308157	-0.459781305779412	0.0158947742832471	0.0171605909253755	-0.189978218355105	0.19807807911893	0.0588142258227548	0.166590066343226	-0.557958050962826	-0.498952055761263	0.0612210649754217	0.186135071372058	-0.320113113827632	-0.104354041287967	-0.42352716831679	-0.0706620386696487	-0.380357667137545	-0.228436741475075	-0.310981881148677	-0.0269431568312439	-0.123195574258449	-0.24625910229278	-0.340195092047262	-0.0318330110629435	0.24832902355038
KEGG_PENTOSE_PHOSPHATE_PATHWAY	-0.384708497680336	0.0645044043629	0.0795752689576825	-0.0668874400705552	0.378681943696588	0.125505371217747	-0.215160088867281	0.349810454732766	-0.136563337113852	-0.520535073371066	-0.227049697745164	0.0343159302607251	0.209775894465273	-0.118592836222531	0.0424638931115846	0.110133113504689	-0.0983294839097314	-0.0480098444214105	0.0525315950496902	-0.449784254534956	-0.144455507161383	0.245025622245931	-0.167877156127586	0.104524821322512	0.149000520187463	-0.381659538292412	0.112784038329026	-0.372993063569792	-0.0858262566844463	0.0524897650618654	0.0772618765708362	0.0159808397981404	0.145366438941582	-0.136511601938602	-0.167783791922403	0.00270944729874453	-0.0683734695303378	0.016055735123115	-0.367856596397089	-0.0598539871186605	-0.192070710080269	-0.407352216995414	-0.18226770284786	-0.157413397173871	0.0677052647279784	-0.26943584063688	0.0439349719262675	0.261154514610589	0.258908413725607
KEGG_PEROXISOME	-0.323628750078943	-0.30559254189025	-0.019271093967542	-0.143907983192452	0.0611621170265833	-0.0473122222533905	0.118993098000384	0.0233204057450131	-0.0619468774097039	-0.334813452196485	-0.0442581104675528	0.0604180144764793	-0.15533297739014	0.137091065283135	0.0320585752674466	0.0964023175421497	-0.0245530843743601	-0.33817757415319	0.037007683583537	-0.355515091809155	-0.410525044925319	0.108701384282776	-0.03470692491237	-0.308139531399951	-0.0159702876241083	-0.158500643029556	0.107055661331108	-0.367110413671035	-0.0930773944359724	0.0648405127754684	0.0775753636428848	-0.0526643373293221	-0.088887690143188	-0.0775356062958585	0.091774415124091	0.116639043976444	-0.279447540988385	-0.126464378900549	-0.376464618964442	-0.0415968889100106	-0.347063989864412	-0.41813262329354	-0.286591931322	-0.0446504799710154	-0.0743945712668363	-0.40567344864118	-0.050687334227491	0.0127976212479144	0.0864006834330505
KEGG_PHENYLALANINE_METABOLISM	0.0172928394561104	0.155872480577796	-0.096814861872508	-0.471191594425043	0.289342451097111	-0.262175982875366	0.0508031384170664	-0.109329274738893	-0.0498971461097621	-0.439870173038971	0.012774542993376	0.11300667984008	0.132615523665194	-0.0452668550162209	-0.557018274928993	-0.217046870683108	-0.347256493668267	0.0485301286336581	-0.149762893672577	0.060458798638765	-0.225606379428194	-0.345438804012976	0.0287768214282712	-0.0397486871206623	-0.178171327171493	-0.212674524222884	0.000687482093926661	-0.255686399332021	0.0117784036390803	-0.116648444045994	-0.0671238224111743	-0.333091995937061	-0.14189099050743	0.175925635397662	0.0387707862905475	0.0218889518683116	-0.152827912570274	-0.307795763877251	-0.0930744820784814	-0.292559103561929	-0.063582308448478	-0.430562345185141	-0.341465361128656	0.183475864899167	-0.218975620633395	-0.0617971509670736	0.112511601487108	-0.247009184007696	0.154828681250286
KEGG_PHOSPHATIDYLINOSITOL_SIGNALING_SYSTEM	-0.221901193049015	0.304743337991297	-0.201245597290359	-0.271940233718268	0.0398087472613255	0.237295065646769	0.0175538378539018	-0.246359241046413	-0.196653280593824	0.0396859692037186	-0.20069061659874	-0.021494436687518	-0.313804499945157	-0.00475338632200747	-0.101335662299526	-0.156028943784868	0.0828868203755686	-0.0162655591480639	-0.245536173517298	0.120288652747046	0.283906699738768	-0.377916220464362	-0.117859277685608	-0.00219851278868152	-0.16031011190442	-0.121554345856412	0.0131574651723308	0.341797162216577	0.129911203772409	0.115741308191365	-0.268948700330655	-0.114109103058482	-0.0798685723157899	-0.195191083800147	-0.330414096214469	0.290691318064736	-0.186312642089008	-0.371773817216652	-0.0318638771745638	0.192832516985441	0.268463869771655	0.136027413052294	0.0820236303471183	-0.343672584917249	-0.0908070575746335	0.194314811633082	-0.245730761484158	-0.45059320435966	-0.11789273849959
KEGG_PORPHYRIN_AND_CHLOROPHYLL_METABOLISM	0.110118510322584	-0.111967111858383	0.0753680334115559	-0.565279836574845	0.244561178040294	-0.147929215981066	-0.298338794229907	0.15498262567991	-0.399658934928225	-0.574483838572473	-0.276749235889757	0.0610466535126522	0.0452582122589245	-0.238716368279897	-0.5351632921875	0.0142019625683463	0.167111537636826	-0.197027613473663	0.228104978375481	-0.50930293815113	-0.186787666567458	-0.0166416912126892	0.243062458584481	-0.0107060428140266	-0.465278353660608	-0.386351990127009	-0.0444890367059208	-0.102854790736212	-0.0907738239789793	0.0720578554342603	-0.179368221916471	-0.114986093840419	-0.297910345687395	-0.240605873020334	0.23478202966282	-0.0606515934014246	-0.392572630758406	-0.442203775009529	-0.4721785460428	-0.262985145738299	-0.311349986010636	-0.464703320982118	-0.240408717236115	0.261978613119366	-0.334560532598051	-0.252461675997541	-0.338280073263087	0.100589672073377	0.218135194145604
KEGG_PPAR_SIGNALING_PATHWAY	-0.366656444318921	-0.0908656153261998	0.0134222137651983	-0.333857780687045	0.0575433984800352	0.0572981338101492	0.339974541883603	0.0138687139136282	-0.260898062455531	-0.308205459784157	-0.0397651978435929	-0.256975140488234	-0.247996398522497	-0.0536174585798176	-0.0567622817232368	-0.213280775596665	0.0338887570551423	-0.280473289129083	0.186519579531008	-0.241509512102762	-0.156280397082442	-0.0794039179430687	-0.0856654219659313	-0.0461631965828128	0.0926052865848673	0.244166340524896	0.0857300335636079	0.0337466676284717	-0.17940111080944	0.0530292846419744	-0.164002323537348	-0.163592545159683	-0.107701514884902	-0.208081314141339	0.102151208637278	0.0065891221380969	-0.212970878571308	-0.0400924560917957	-0.387555976368478	0.308674651568977	0.0909500484343786	-0.0357318713207591	-0.0131860398596481	-0.100894637529573	-0.298477167359578	0.202592389617555	0.153304460887637	-0.0417674787223473	-0.0209297410706456
KEGG_PRIMARY_BILE_ACID_BIOSYNTHESIS	-0.217061474179218	-0.265840423148024	-0.10751590958413	0.122148136581919	-0.0734889956723607	0.141511369907942	0.0327225989840434	-0.153140253410213	-0.364130161659184	-0.249904746354986	0.0231822661367691	-0.177777271983211	-0.345475875751751	0.144914632064433	-0.150756599241064	0.0881019814102902	-0.156563507105585	0.0394691152025467	-0.101732499241183	-0.147366678278859	-0.285636870276551	0.100333375212873	0.0687686223027387	-0.418680702924682	-0.114161228103804	0.360668210594634	-0.0733898865620491	-0.342128526404755	-0.28902633432271	0.0799715494429329	0.158843412216201	0.104180354689342	-0.190451480966374	-0.377093906026615	0.0213274965504405	0.373059380946714	-0.408554400148562	0.0983455717456096	-0.43152975067036	-0.00234108131410771	-0.584943249449973	-0.147205256840125	0.138540198263411	0.0985336856890499	-0.228597937293031	0.280773815398591	-0.197302839669552	-0.105033486045183	0.0931140929347796
KEGG_PRIMARY_IMMUNODEFICIENCY	-0.403918464455019	-0.0357971217907413	-0.493498836846871	-0.547471788453685	-0.292228387740046	0.0812680214318121	-0.346729942824903	-0.476357755630091	-0.569772964296034	-0.356848628297799	-0.615602439610212	-0.0944454623579154	-0.251480248330187	-0.401403189563927	-0.446765995316474	-0.457398301972645	-0.630636648747173	-0.0633352313282645	-0.46068132474167	-0.190263754567488	-0.18058423616606	-0.488123612065281	-0.238085425499159	-0.433221521732771	-0.569332471471536	-0.507385957692053	-0.112004579185567	0.443062493464737	-0.428673268147083	-0.366362311701618	-0.646376580806669	-0.651100385301622	-0.117352325567048	-0.517059070179896	-0.386015746089596	0.0849890022069267	-0.699174376305744	-0.691725708748507	-0.137557994229565	-0.325939755224982	-0.343884016903535	-0.203939367820738	-0.171855996851218	-0.104028946454874	-0.288062416201357	0.200719550216584	-0.390280179704832	-0.507119836835964	-0.326972790370998
KEGG_PRION_DISEASES	-0.330171030400778	0.203522353731462	-0.16757389672966	-0.246004557685159	0.0772206729409926	0.281157541406617	-0.181202955626795	-0.0301144795969303	-0.340217574862676	-0.133460290299238	0.259719167812215	-0.0960899821158462	0.314743700530002	-0.205263158825645	-0.421629637747688	-0.194099962545879	-0.320775894052614	0.240607883618366	-0.288933883034337	-0.218133299095088	0.452064687984093	-0.342780507647375	-0.0112655035190614	-0.325816489204624	0.013184986948507	0.081265121289655	-0.176412980715761	0.112282164590404	-0.292924665326989	-0.244271244391006	-0.0473423018750221	-0.307397321944742	-0.160094644771131	0.0617219667432284	-0.0221660695846053	0.1403645093985	-0.407353734989829	-0.314463354145376	0.169050115652859	0.261485788770717	0.387117876736913	-0.0226608549447364	0.317928453562773	0.0419484880173618	0.11999050764398	0.303641473689139	0.156931451376851	-0.348083927637618	-0.142599590736698
KEGG_PROGESTERONE_MEDIATED_OOCYTE_MATURATION	-0.205545968638435	0.233153706786249	-0.243617868265844	-0.0676443383346466	-0.0621462362729775	0.14838296605394	-0.17976923848006	-0.0500378890053498	-0.156173898778535	-0.0482091410921573	0.0998744475515667	-0.153292205452218	-0.00105420205525025	0.211450506931717	-0.205794507959941	-0.219102447747521	-0.326260498868853	-0.0234221005061568	-0.167191992415071	-0.139372538671128	0.213532208839971	-0.0214657251750239	-0.121260006081367	0.0196969090306392	0.0914463695030178	-0.265013071076942	0.0139838790253125	0.0424688185419762	-0.0284164442322431	-0.366120029727945	0.0707915690203481	-0.0748931173166263	0.0482502993209293	-0.244424592001782	-0.192517814129715	0.0717673167761067	-0.14775866378076	0.0674478332546248	0.28067827773074	-0.192965822380126	-0.0180428584284362	-0.0350005094755948	0.0680348233820022	-0.258972025005001	-0.263638083691858	0.109935617275484	0.0887722138024645	-0.234424016947577	-0.174877997317693
KEGG_PROPANOATE_METABOLISM	-0.362908135870611	-0.0603678438315754	0.0174626747284879	-0.259577140666056	-0.0126095986840647	0.0640646779668852	0.183487314085691	0.307529549129146	-0.0661027333545103	-0.141686382157072	0.0553018642291072	-0.204800947061847	0.054094443527236	0.00940840369433163	0.150145200115141	-0.232578948434402	0.0645228150437269	-0.511454139626448	-0.402501892600126	-0.388449891290684	-0.108730706160015	0.138175951523373	-0.0216041489171418	-0.0269293785090162	0.0494208722354946	-0.225970877850363	0.193383916957209	-0.287309589486053	-0.0140856084995174	0.13183349937231	0.340318036436419	0.0862454271110626	0.167968575472593	-0.159613649914038	0.158122148847713	0.376599692353485	-0.288118138187712	0.247537155546926	-0.266084429021029	-0.144502477934839	-0.213739527449785	-0.177797614925842	-0.261932245247918	-0.446546620209997	-0.253804907480104	-0.189606247011548	-0.0851505632866248	-0.0344738445548062	0.0292203049364361
KEGG_PROSTATE_CANCER	-0.173070297539785	0.301047341011867	-0.18234605320007	-0.0540895434996274	-0.106048873993518	0.151760735169799	-0.0224670041270877	-0.177362226062307	-0.322840213468555	0.0169299228661939	-0.169846379230416	-0.287529652557062	-0.064608851429924	0.250236979001457	-0.224871663859492	-0.272211623120039	-0.205149805684192	0.0250085132810913	-0.110316902607273	-0.0118759596019581	0.285102911662583	-0.10992278887569	-0.0419643242140695	0.0435039742787181	0.154221601944285	0.199594218332696	-0.00310688207686124	0.269908425988976	0.0347370689760859	-0.379251057832241	-0.224117140900294	-0.266069049745098	-0.0288804896354768	-0.155528904845402	-0.138214061270031	0.229839416215179	-0.313589199089026	-0.109748843577745	-0.0161709909880211	0.19115521077126	0.163773248341394	0.0278532947051447	0.15880550980874	-0.309012171835837	-0.154673488665722	0.167201835777848	0.0037434718836116	-0.388860644887902	-0.0624176222085027
KEGG_PROTEASOME	-0.159657498451394	-0.250642834953134	-0.357022781683457	-0.206797842531287	-0.223574607021693	-0.425400678136065	-0.489216920634877	-0.349588421149995	-0.355515742505102	-0.533257505380783	-0.389411883127762	-0.0348042359034295	-0.118850386347982	-0.103572141561243	-0.473319555997458	-0.0343558987711256	-0.461490234167972	-0.258033688882137	-0.398188109965472	-0.154445333695999	-0.337937373102567	0.0820551853473208	-0.285151736627247	-0.0370416644167286	-0.177270734697269	-0.39049725708198	-0.0405121739559888	-0.325915667674413	-0.333870882997068	-0.309023135573008	-0.104496386136381	-0.244977577916239	0.044016606541041	-0.416904704153976	-0.0508189857107894	-0.344406611009137	-0.454820296247422	-0.0310218123305748	-0.144078941166358	-0.304345802022358	-0.421358442459954	-0.224156637542165	-0.282523247887781	-0.305019289858016	0.0938631909039131	-0.307128003659639	-0.391947710714367	0.0492444560731444	-0.0462449484092872
KEGG_PROTEIN_EXPORT	0.283021261058853	-0.0134073487956523	-0.294425890353869	0.071518409725159	-0.495777849752468	0.181342258470253	-0.0957042051387896	0.0451590186444308	0.240027136802705	0.251582919687205	0.352799250730989	0.13181019332161	0.266143794857371	0.24161171046531	0.347091608298924	-0.228020752806998	-0.00957147069540054	0.163060829317589	-0.236024178530154	0.0590164583631817	-0.0843274678997471	0.526682421294418	0.4916947919718	-0.115509531729331	-0.0996540924249933	-0.0219989533642335	-0.33393622469084	-0.132792034998586	-0.0521730573244036	-0.121493234408319	0.122603656340848	0.408689621417319	0.104417682858464	0.54348637191647	0.383252533644848	0.311676856249442	0.155950674453399	0.181359082622018	0.411528895821659	-0.136788643040897	-0.219180802357426	0.219107518241006	-0.130358425882577	0.0120035125848135	-0.0378988654320646	0.137878672526586	0.20316523478483	-0.304209723731437	0.339663260811097
KEGG_PROXIMAL_TUBULE_BICARBONATE_RECLAMATION	-0.378674305043941	0.0312826336406206	-0.108163126069853	-0.225480225102318	0.130715877875063	0.304542869241055	0.117049930027448	0.148457359930886	-0.0103637012780724	-0.489998690405502	-0.203120861247489	-0.102823462482081	-0.533513246839614	0.190452810140832	-0.0777073450481124	-0.183551528822949	-0.11622017586118	-0.354246423837507	-0.208448159743439	-0.213825366309185	-0.199984077423648	-0.175431384728887	0.0122465353686683	0.116536269538431	-0.167298792178648	-0.200879163853598	0.0725543565019699	0.232306163263617	-0.185453935538081	-0.109710597981303	-0.172803508857097	-0.496661834161417	-0.14028905571046	-0.272772340081598	-0.174582855880919	-0.101018696255195	-0.260522991234198	-0.356415540235715	-0.150761885954334	0.281709225534435	0.0330531334927614	-0.319423164393153	-0.263046550136489	-0.133396547766763	-0.397805197641189	-0.139430786648239	0.0355475482610114	-0.0318106834533308	-0.287902114301544
KEGG_PURINE_METABOLISM	0.0210081808174951	0.0209891316255302	-0.0999706871405517	0.0682644612009778	0.0199788088849248	-0.195970400521918	-0.133183643281525	-0.040304451945342	-0.0580061970047164	-0.186282033591172	0.106958104014436	-0.0857147140760776	-0.0138605388590297	0.0269827924503925	-0.143448648760213	-0.153958414335688	-0.12740965364477	-0.0957217841341865	0.0177662519931133	-0.0634602883130314	-0.140619833099774	-0.0283699631074253	-0.151018355217699	-0.0287379778406641	-0.000729159397797274	-0.24014368810235	0.0324387981624091	-0.0335869664049931	-0.0367113887180414	-0.230264089094359	-0.00237792825105987	0.0651884848386943	0.225674047291047	-0.151029091175133	0.0324165141504115	-0.0392695655934578	-0.107109219353239	-0.0415313158906583	-0.0224066408483213	-0.163659088876728	-0.179669466931513	-0.121994945830224	-0.109523061600104	0.0441676327752493	-0.225461657813673	-0.0186853792741657	0.0604519753375863	0.0315202250260283	-0.0403650383320107
KEGG_PYRIMIDINE_METABOLISM	0.094655607550635	0.0555021414258622	-0.0675147080627269	0.155114938405316	0.125116741129305	-0.0953474518212505	-0.254419903611851	0.150457102451749	0.0428557700794578	-0.318439222827117	0.238838934213929	0.172673031973757	0.181600732514704	0.152624180064862	-0.194321565293137	-0.154011374102505	-0.213520267668901	0.174158073626178	0.0224014416976658	-0.0174006782112645	-0.303404145623696	0.143988715374228	0.0857558378253056	0.0663847773448808	-0.0119220054373668	-0.254916115862786	0.224383760895002	-0.326080662676538	-0.104134157915173	-0.213455902062213	0.079774459345426	0.0834572891900961	0.232519406102708	-0.168627677340175	0.153925411734845	-0.119773092973122	-0.25928563090629	0.0435825530186132	0.147615798129326	-0.329293390847324	-0.307163996556116	-0.191918766934795	-0.0763864647034019	0.196501188844027	-0.032378149736672	-0.211349607353992	-0.145953393921357	0.292879210108417	-0.0853480695995261
KEGG_PYRUVATE_METABOLISM	-0.186013006342055	-0.159961807080461	0.234980965809419	-0.169407510442944	0.194150406876861	0.0847870938541871	0.180464391940584	0.22764484795181	0.123190332520312	-0.352438223991992	-0.0139569410885339	-0.189420428497729	-0.134883492020096	0.00564427144381208	0.0271980258298367	0.0393259014102697	-0.0418376548723451	-0.352211726133211	-0.0522006828984779	-0.311118800513348	-0.360870423712615	0.0916218610774891	-0.096751830100152	0.115162220079581	0.0862945395187977	-0.331890777579413	0.0752434246870831	-0.244225455623318	0.0043232340413856	-0.00927869960112482	0.162062961530363	-0.0942466587663014	0.13203910954334	-0.303270147823245	-0.135395970592009	0.0529556498240969	-0.290217878280933	0.110230883612669	-0.219893062477264	-0.15383313159678	-0.158892537323875	-0.399900660829364	-0.222005489538938	-0.134454597888991	-0.218184147053428	-0.14980223824295	-0.249716518493927	0.178936449856389	-0.0752804173432902
KEGG_REGULATION_OF_ACTIN_CYTOSKELETON	-0.142263829035724	0.170974090135913	-0.0765249035054235	-0.329553634591184	0.0960038851040299	0.171755441895061	0.118525664526477	0.00140686659719469	-0.217962722737092	0.0394802984803366	0.0829494760124931	-0.151983001855426	0.130821369046779	-0.00760066026259645	-0.24151488299261	-0.193281210468798	-0.286719898685046	0.109351058285982	-0.109074067178154	0.0903403626417288	0.357368784026047	-0.216909380112173	0.0271888992872107	-0.181567693540268	0.0479777331965292	0.282260426266405	-0.0887139027795552	0.295707682720172	0.0321664220172207	-0.208120054721703	-0.220684053056603	-0.265392914113046	-0.116649158747846	-0.0594592371829086	-0.15447653080088	0.209302561594587	-0.171036682233344	-0.114873113792285	0.179798892383423	0.292404298944291	0.165821929894085	0.147676796182609	0.229405539036531	-0.198534107859575	-0.338515096400203	0.298464731031025	0.235602878860676	-0.318302926506724	-0.158506184286549
KEGG_REGULATION_OF_AUTOPHAGY	0.248832238495178	-0.240354622672283	0.302005736095072	-0.138373738188133	0.0648116287894625	-0.322599130859469	0.124723981143605	0.41748388885427	0.256128271147066	0.156850689847086	-0.166593130585468	0.183566281111832	0.158601974514159	-0.176533291751835	0.145191553289663	0.455356118301468	0.0177948333436171	0.265452426326614	0.411657928367638	-0.162901387727191	-0.0265802187530198	0.448306546222066	0.359546867812759	0.14721947840443	0.0446111484584631	-0.154501323515174	-0.142570892078556	-0.275278917862948	-0.149539000976514	0.0564823014633594	0.0486838829178999	0.0390736280632206	-0.161227148946148	0.296754218924599	0.289442786051895	-0.256340267634562	0.335812947881348	0.0498421913745308	0.0164819106867836	-0.210218080492617	0.114184826347416	-0.21881625409031	-0.127663694178064	0.345491377685355	-0.0819422297682585	-0.383787864425221	0.141275530043887	0.388422197522	0.329283558333928
KEGG_RENAL_CELL_CARCINOMA	0.017716902837942	0.345572503059307	-0.0308232706028851	-0.340954817599042	-0.0194424746014771	0.142589087720861	0.163610968657508	0.0239224429198009	-0.391628552036076	0.0832110257593397	-0.032840720396873	-0.230596861417843	0.029951877459105	0.0607947170880327	-0.296161608552715	-0.34694450625639	-0.283563376967108	0.205072510053764	-0.185154629687698	-0.136103287727983	0.36789655554631	-0.227708938094526	0.229972071407201	-0.146823400939713	0.201787592668627	0.150372522196743	-0.137843844680455	0.369753428571299	0.0199055227197252	-0.383316114147084	-0.332801689512569	-0.319295082763827	-0.0925480102325993	-0.166384264330349	-0.131922976485973	0.226344381161047	-0.190742161115259	-0.0377214440685204	0.0199282463554958	0.180490950985759	0.293373393578883	0.17798108655986	0.26534191058957	-0.326912259263336	-0.189023197964346	0.302671365160281	0.0260566404677388	-0.392909084070745	-0.0525686484675656
KEGG_RENIN_ANGIOTENSIN_SYSTEM	-0.423921216293257	0.365150266208292	-0.127650378919885	0.060685624015733	0.305546030146221	0.464823822449649	-0.0850095335725838	-0.218277428490701	-0.125431536705989	-0.20116727122512	0.00671646058222808	-0.426549234455061	-0.306548751594737	0.0888661352151442	-0.243130470353127	-0.110470360638274	-0.365110334471281	-0.146654270893503	0.119785049388972	-0.206634522270573	0.488362735300468	-0.0560210389487129	-0.165355149613885	0.210445482200211	0.0892861809619168	0.191765494849826	0.243517837542273	0.182192934437327	-0.257883618678768	-0.363121454746147	-0.506361953773056	-0.452877994470785	0.115629579569989	-0.347986481746115	0.288658597360081	0.205302823476051	-0.617709017480541	-0.307310670413398	-0.453313061462388	0.323798270093625	0.234274207276839	0.133626798377955	0.450920634163951	0.317722490915306	-0.234699878092496	0.534598125166729	0.234258499931308	-0.27235193647746	0.35918592803746
KEGG_RETINOL_METABOLISM	-0.00413636555401384	0.0637788317007228	-0.201375393070672	-0.41196314796878	0.301959482484496	-0.393676112291292	-0.168903422262509	0.203084265742827	-0.337890878329703	-0.27487452405919	0.0903164887578789	0.000634048264815279	-0.209519037204078	-0.162576979832796	-0.137756986946725	0.0376530378432181	0.361884013999701	-0.201770879650665	0.477522426411594	-0.0300456579535615	-0.0795201241082262	0.170007341915989	0.0745024507566666	0.247786433087407	-0.291150743956371	-0.231126334812258	0.199855597006209	0.122987633076478	-0.110792060955951	0.0853537756605066	-0.140821865394614	-0.193779216140433	-0.38809127895925	-0.167504264647764	0.31037582876711	0.0179895690333656	-0.259847472744653	-0.198617080754421	-0.498825750681205	-0.102565563982256	-0.283375228440441	-0.350508869845134	-0.432248392662057	0.322263317767608	-0.262707819696375	-0.312376079492074	-0.311790421166584	0.265892297206245	0.240704934905554
KEGG_RIBOFLAVIN_METABOLISM	-0.219032153565182	-0.10909786109833	0.201160958237664	-0.0406189513825562	0.0383431223642067	0.267217479252337	0.125875112446061	-0.205272747485625	0.00900287145925049	-0.182832826995015	0.0782166642309835	0.113051784586437	-0.0712948346652029	0.0610996026431486	0.187920021136315	-0.215844511984507	-0.362934094284442	0.143706844089505	-0.192452723119785	-0.255641220785553	-0.26656725931025	0.371406055699077	0.209389357617999	-0.0273792560277418	0.0467490914718887	0.20831941802808	0.150448398688381	0.0327930947055099	-0.117987379815678	0.0309119175448555	-0.0682386839356764	0.0743280499272765	0.0820603904750514	-0.0169694261177035	0.431273638170797	-0.0433024101595081	-0.209906745378898	0.114900593461942	0.0890236300788015	-0.145946631820803	-0.366702016012	0.169090014443841	0.264849724783136	0.0190488870866249	-0.030067480610488	0.200258530413463	0.345562666862614	0.266081600005713	-0.239819683566234
KEGG_RIBOSOME	-0.107806482336599	-0.372519430642197	-0.12183230369061	0.210202130479816	-0.0965731582612257	-0.554894664576388	-0.119147248954988	-0.135537239255456	0.196535031649515	-0.416940416203066	-0.174240863463037	-0.430786053473318	-0.382774062505879	0.167698329152622	0.224524451783556	0.0690444247182255	-0.0339719674010998	-0.136461259661918	-0.0990177881495744	0.00773780102980215	-0.674275780512659	-0.0266048937832311	-0.534802182697199	-0.0745512089475747	-0.190965155318779	-0.508035759460611	0.0613299149496697	-0.619148023321171	-0.113246218866208	0.0850484620808459	0.158953418433815	0.293504358652359	0.170554400726616	-0.212543435011619	0.0446401017798109	-0.322101436511049	0.278641670516488	0.197106450439749	-0.590859282564973	-0.532131380790877	-0.646632712699888	-0.363903689555219	-0.557495837857771	0.197874033796973	-0.240887149025808	-0.167124548982496	0.226920414081564	0.0929489296283085	-0.269925594467888
KEGG_RIG_I_LIKE_RECEPTOR_SIGNALING_PATHWAY	0.212417065654305	-0.299203292418225	0.0597366069457908	-0.134923286816403	-0.0263942105667174	-0.116260708555499	-0.198990488568764	-0.119500264359062	-0.171310172750478	-0.11364495011604	-0.304785520713047	0.076785560378494	0.236519275178665	-0.052271115370317	-0.225673122812637	0.195502446621831	-0.32841826507604	-0.0959948871698442	0.0392909579109306	-0.205636477439155	-0.131545161260334	0.109279426834417	0.0305090270080633	-0.133733239552815	-0.199159175477661	-0.274242751423566	-0.0991777837504386	-0.241384836610353	0.0235623376154386	-0.219556897769881	-0.233664609365944	-0.316350568096238	-0.226169190623018	-0.0987992597671347	0.0526673307507888	-0.210817723728271	-0.221362267788936	-0.32159827178246	0.228980639776233	0.0624503168252696	-0.0123569900599324	-0.0551375020827977	0.0522529565139823	0.105878072234054	-0.0262275435871328	-0.0847867455990512	-0.135582828124806	0.0685030550290019	0.0756022679024165
KEGG_RNA_DEGRADATION	-0.214146653249828	-0.424132860715905	-0.322997069319733	-0.0490672796505678	-0.388664763800927	-0.382140433451715	-0.490990636548376	-0.272282707267257	-0.260838908868595	-0.215468305513857	-0.190082140404008	-0.204959331629765	-0.291346853169731	-0.243468921058769	-0.181826050135973	-0.278877129383201	-0.354457932144276	-0.435321518286574	-0.373264569590613	-0.27116433900053	-0.511401634621431	-0.267952501033735	-0.213897425595923	-0.299130960492186	-0.247189870967825	-0.463428413650508	-0.226818753978692	-0.418360213927284	-0.212746818952191	-0.36799265422047	-0.210733845739319	-0.170889885194786	0.211296866241455	-0.34856553353226	-0.220061925953252	-0.211320679687341	-0.158853367759208	0.0787214986907809	-0.0974963575602262	-0.465562559511543	-0.429446586267807	-0.378583311661745	-0.311954638826767	-0.327398380646026	-0.355164800494728	-0.413216844388206	-0.173770751926527	-0.227909308422005	-0.360412948498104
KEGG_RNA_POLYMERASE	0.0217342586454414	-0.121812050065013	-0.0759007738569316	0.144790613191826	0.269327857916842	-0.397536974062461	-0.265425747054017	0.0466303315915136	0.233690380147233	-0.311981084917742	0.262797332978909	0.112053626386448	0.0762992486413344	-0.0242575397166435	-0.0264174566006719	-0.089184378943072	-0.365384382585362	0.125954676509216	0.22164709993322	-0.100712431251568	-0.532809769889194	0.110787213759013	-0.187451751430815	0.111005875071417	0.072654034086284	-0.114326774640575	0.181317680149466	-0.606233302039345	0.0753014587641093	-0.346547131307328	0.31483443047507	-0.0362837738264637	0.394716866758124	-0.137985152717423	0.117773643198576	-0.201700035378207	-0.0239242657311016	0.316970889812867	-0.0680059084672118	-0.442674285047864	-0.470112314455118	-0.248677916589881	-0.32752641264114	0.409169961618661	0.167251173150846	-0.297314187037758	-0.25118588540572	0.42166888791872	-0.184004378680317
KEGG_SELENOAMINO_ACID_METABOLISM	-0.298655142240662	-0.0728954319978652	-0.0317420265837705	-0.134519193833833	0.136247978152378	-0.104313850882685	-0.347855539141576	0.208415599314268	0.13509273198296	-0.323558775565476	0.254244121039352	0.142711345466884	0.0468553043456534	0.248234946719758	0.230935859801122	0.0445043735172572	0.0327098904441307	-0.280552909280291	-0.241022374684956	0.103093146563435	-0.30471634006416	0.171163974473249	-0.555971312345431	0.0686441461063775	0.0949603430805314	-0.124221150646678	-0.0939844023502412	-0.160447696077162	0.162139851232974	-0.0801046107288716	-0.0305863490132223	0.186385973527791	-0.136373947984586	-0.3217652744925	0.121500774478773	0.0457308529317259	0.0885697965085991	-0.155613715403096	-0.322157605589095	-0.0549172051282303	0.0319656046417998	-0.289864511650848	-0.167639184853506	0.0140020671444219	-0.173976200575357	-0.214549422154456	-0.0119860703437502	0.111663187712072	0.151851359109826
KEGG_SMALL_CELL_LUNG_CANCER	-0.0990950447310318	0.338425815309283	-0.225088433165742	-0.192383614744686	-0.088155711972966	0.159713140434884	-0.0689443984463738	-0.307516917581405	-0.29540113752419	-0.0681489374993182	-0.0665271827227246	-0.251236628940108	-0.0472182725579411	0.148586465712696	-0.197670881146469	-0.336154632232706	-0.247562127327415	-0.157332806854003	-0.229816588193539	0.214232166901988	0.233517917404522	-0.316431837125092	-0.152622524195308	-0.14452742852547	0.0895430624045938	0.0507611442132446	-0.0231876935251497	0.225939788053149	0.084228114768569	-0.370527528569966	-0.288672678603957	-0.243740783386659	0.0406680923975689	-0.206328139494048	-0.208484309157579	0.202098522901478	-0.318267945701418	-0.154820290738865	-0.00465813745117472	0.175022613666352	0.158006175218959	0.216823177680805	0.237539926300815	-0.306952869344595	-0.183863825960119	0.195920206058949	0.0190850066915345	-0.447261329330981	-0.216242424899355
KEGG_SNARE_INTERACTIONS_IN_VESICULAR_TRANSPORT	0.460448748792733	-0.214884685368006	-0.202974384019603	-0.147720969409595	-0.156361792263375	0.138281972318317	-0.0835468842867669	0.0085194544532427	0.0732913701213395	0.0522136407333324	-0.0462606339460832	0.114095684422903	0.267738948570925	-0.0563152037152219	-0.183542484622401	-0.00297918972270991	-0.188990620097815	0.215450878216876	-0.0654958585742361	-0.0261977618940318	-0.185354150097601	-0.0168829144910291	0.236360024506689	-0.315041155849289	-0.0248674170148547	-0.177069479349904	-0.22630673522964	0.148223508070735	0.0750570744494419	0.161984897387365	0.0245924452603678	0.145877183147159	0.269899296813416	0.0650854874888098	0.127411488475988	-0.126144780413524	0.0349544902614627	-0.172193945018436	-0.0139643237903543	0.194438414010213	-0.0182118918608238	-0.139892793014729	-0.0932341687821648	0.122937993920936	0.176191224188807	0.172794349087779	0.00899049661510395	0.101345894146838	0.0386016881897054
KEGG_SPHINGOLIPID_METABOLISM	-0.034905444685544	-0.25027087698602	0.000933987914529533	-0.0603667127331802	-0.0987939641392014	-0.239163688057424	-0.193543068528181	-0.0211392528229549	-0.485740608653094	-0.339332238163024	0.0940666877289233	0.224515216574281	-0.260226269152325	-0.225769471550878	-0.375665757584502	-0.0705280227613006	-0.18970867891671	-0.0396559900511778	-0.201001590980954	-0.20607759740456	-0.166349228463184	-0.239719302002776	-0.0524419299625661	-0.251412419275385	-0.337333711392833	-0.259497577027794	-0.0168017888193579	-0.273230164413031	-0.503738975207333	-0.398197570106034	-0.361204246908497	-0.273604224019472	-0.356183296931107	0.0356638000287288	0.147728123097389	-0.211407705754861	-0.179263754451025	-0.552564670050207	-0.156565097123761	-0.251442593713253	-0.170789767177765	-0.195747520390727	-0.297500188569218	-0.259553482850933	-0.45025123673035	-0.126169075273613	-0.496513153078487	-0.405991137877694	0.0236685626939974
KEGG_SPLICEOSOME	-0.0549066731092904	-0.143906077022674	-0.311963136398133	0.0575497145735042	-0.231865470638432	-0.137549307732534	-0.37908384916008	-0.103191383553546	-0.0793436949702089	-0.307346413077486	-0.0861643760280714	-0.134260347898118	-0.155015137244181	-0.00465011121497894	0.000100799027150961	-0.36927043057035	-0.086667362919639	-0.274573752858183	-0.271287652171951	0.00679296085896519	-0.46468917734748	0.054775116458338	-0.169176629599915	0.0265453188582877	-0.0151306154336288	-0.262064095096857	-0.252752717262371	-0.345748558745025	0.0851281408643306	-0.221822577782021	0.113084904652628	0.134588990399644	0.274705524497092	-0.294490519730893	-0.197199108121335	-0.211981704775713	-0.0170882825278266	0.197322714651999	0.0704666972198558	-0.333996018837503	-0.360406704522304	-0.345515699070005	-0.227868342736752	-0.267459818476632	-0.0164726291788801	-0.240471791685678	0.175295335760663	-0.289932594779109	-0.297170284340783
KEGG_STARCH_AND_SUCROSE_METABOLISM	0.0860077910588917	0.0410808389847912	-0.171974205921098	-0.285109481309674	-0.109712601850388	0.0901399506748191	-0.0998369009445823	-0.18641039432462	-0.346690421941577	-0.352830146476476	0.155392251456244	-0.215788680332775	-0.135788895991524	-0.24669436138856	-0.259912247094212	-0.326122316132738	0.0412211168635528	-0.342966168344729	0.118455148697969	-0.460456633417594	0.155041219926429	-0.207958999582374	0.0159941409297621	0.0495014023720465	-0.0799484611791715	-0.212878803660875	-0.105828388456668	0.225501975882741	-0.228288154711135	-0.0128160666940727	0.196919490508476	-0.120830625626975	-0.431110592902719	-0.183837330317174	-0.132590338517584	0.0178258923038115	-0.380762005542644	-0.362513513241106	-0.398435212490696	0.0823359657081646	-0.0933600787397491	-0.224084416097142	-0.0474898590789711	-0.382519329619494	-0.302322588970863	-0.104291995088482	0.0111258356629411	-0.451583063916339	0.00450804559428156
KEGG_STEROID_BIOSYNTHESIS	-0.643411945161886	0.334197186173269	-0.0643661298537564	-0.550211783119978	0.0544265218353722	0.197336164057904	-0.0296214779989112	0.507543013340726	0.124414919482287	-0.484876946667261	-0.578317026073821	-0.569927041496483	-0.0200472370860633	0.317827905017224	-0.228181650200556	-0.135541840800796	-0.414227125990395	0.0645544944472691	-0.283101767887941	-0.577057080585841	-0.344684403754779	0.20371723858528	-0.218770653709597	0.0260799552659359	0.0710119402966097	0.257592465020421	-0.208181378232303	-0.586050563292767	-0.272803114597279	-0.137164269669787	-0.500491152348081	-0.475953523803561	0.108359075810569	-0.349180748439542	0.30775957369064	0.314919564641285	-0.573112329460605	-0.514363347056527	-0.262157056483676	-0.13657774305072	-0.43386997278692	-0.342957169495128	-0.126217002197913	-0.11507208745844	0.131695450964516	0.0280268941406827	-0.390706489971245	0.243645508357027	0.539792697665453
KEGG_STEROID_HORMONE_BIOSYNTHESIS	-0.173567054483453	-0.0897679787316426	-0.340134010876408	-0.0706288917166233	0.122958125598806	-0.340582747035649	-0.0940540938017059	0.11414417901015	-0.245600293703816	-0.459600657178821	0.0685858112577824	-0.164364578939592	-0.35254220857347	-0.18558207978502	-0.347337013817155	0.0839145331672899	0.0337512222545072	-0.264657426835479	0.0839770772365909	-0.124743445957749	-0.204947146980104	-0.0264242553623005	-0.0551482090934889	-0.182685890772254	-0.439973201608483	-0.16672539249023	-0.214198582717831	-0.155626836978448	-0.217777457387083	0.0078178436837269	-0.133728229092514	-0.00186677164994706	-0.514993324931561	-0.264121052196207	0.0680372441817694	-0.0797325859355139	-0.205797981727154	-0.276081026894675	-0.52905468227544	-0.217393684816572	-0.364441374756244	-0.209047515809475	-0.433524837974882	0.115902509426958	-0.308963945313164	-0.274266585046898	-0.290277968283435	-0.233927582096438	0.32366040451166
KEGG_SULFUR_METABOLISM	-0.267527232586346	0.215726880234615	-0.21433507810294	-0.442438766860608	0.433563151572036	0.0288330165462614	-0.142111144631352	-0.109018624838017	-0.347970632039865	-0.528012879749922	-0.369934363909496	0.240417328245806	0.160356524073706	0.47909984359454	-0.227127837414715	-0.242095777828778	0.217372997325869	-0.107403998024982	0.179214154370912	0.203766560789694	0.119571932339082	-0.0469040488161941	-0.363710533594439	-0.0648955562206809	-0.277886129843998	0.328401519412581	-0.000884331910068037	0.21759781733958	0.39871661804519	-0.0307729684561421	-0.347031724831837	-0.209428844331056	-0.5796301427508	-0.236630141312203	0.123506153315657	-0.117541086374191	-0.0919686755728568	0.00490686827213743	-0.571165471342197	-0.0581611670716677	-0.368806060257244	-0.534729580417974	-0.240143563638474	0.188713981504448	-0.104989884665222	0.0764841725473486	0.495659982791768	0.150163535669349	0.564342557699015
KEGG_SYSTEMIC_LUPUS_ERYTHEMATOSUS	-0.593337059374365	-0.458504766747278	-0.652274339117383	-0.706425686129314	-0.544302064896899	-0.501000728806021	-0.516755149991109	-0.526491351876748	-0.776290189461463	-0.452164893657335	-0.726584669250762	-0.566201446460193	-0.496914812856697	-0.535110430932585	-0.823196699541583	-0.753087161657588	-0.781351767186812	-0.489668792669899	-0.663568015823075	-0.644027856011825	-0.500307962940367	-0.576428413574609	-0.595651443986635	-0.773647394115309	-0.611333437375491	-0.576309182315481	-0.63706281829225	-0.640058133342327	-0.732268360516546	-0.712976539261398	-0.717197266040146	-0.802329608791124	-0.515729958209935	-0.613666242799839	-0.461933167912162	-0.461401693743687	-0.804244826847083	-0.772292901017613	-0.517801778562011	-0.487547258983101	-0.616400311113669	-0.453253303100744	-0.517861326383359	-0.552679300151637	-0.748325991937009	-0.438347072870432	-0.39100944588669	-0.525453400522796	-0.632951356511546
KEGG_T_CELL_RECEPTOR_SIGNALING_PATHWAY	-0.126066065573264	0.0198023675713763	0.0230655697376135	-0.375199199388629	-0.146586947276313	0.324223973906417	-0.144899828559622	-0.329196477826368	-0.3899284259138	0.0365812282614338	-0.458702639828806	0.016083360807138	0.0500186459740028	-0.0506792459003923	-0.288062793087037	-0.278258508026535	-0.476959461666723	0.0843271389330539	-0.367328656390304	-0.164000006417668	0.0939172062473611	-0.254301551593278	0.0215970285749108	-0.234157857506745	-0.139132442224939	-0.256760276739336	-0.0680803401691701	0.175853347252328	-0.184834823314527	-0.38596764035058	-0.408975900291306	-0.48092465049936	-0.178218395443825	-0.375057099042895	-0.0841076135312293	0.206248009227606	-0.440148997046625	-0.44711321119461	0.17702815051263	0.00483588667942206	0.231441395046563	0.000297706634896061	0.233646388270065	-0.0463829495844938	-0.284924139262423	0.196964641871704	-0.264581733584643	-0.385420546827998	0.075879945502855
KEGG_TASTE_TRANSDUCTION	-0.369637870979641	-0.295315818759689	-0.422443432064065	-0.192373654346381	-0.27600339091307	-0.205083534388329	-0.0549035265097829	-0.423507303965975	-0.218089910997383	-0.235476624490096	-0.43181057164333	-0.324084255261814	-0.422846426119133	-0.270386954185611	-0.178273911101797	-0.275682793503462	-0.0340317149013036	-0.460160225673403	-0.2016403981314	-0.240176014186137	-0.0700342749287721	-0.438347935501586	-0.416613148839685	-0.254712934284216	-0.351451880731714	-0.333845361973347	-0.256523558700622	-0.198195417926168	-0.0687522579540405	-0.279668213956198	-0.231029325059131	-0.0732388023329757	-0.30982927700618	-0.461856737404139	-0.39856057606518	-0.402575580596334	-0.242915658827602	-0.0603863306418283	-0.314717881505396	-0.356119002553084	-0.355078503128178	-0.285153235259369	-0.403242182922578	-0.482422345401384	-0.397454608306606	-0.310897788434536	-0.0778507679109298	-0.219582538749506	-0.387694137072133
KEGG_TAURINE_AND_HYPOTAURINE_METABOLISM	-0.182418021479766	-0.323242788566623	0.420186872088602	-0.297513234899474	0.0727751380576562	-0.226262083955226	-0.0016360777159628	-0.626803429003211	0.00525009275285182	-0.125609335134406	-0.0561146997034471	0.247028800333325	-0.233738073301023	0.0801677799279921	-0.161077347083963	-0.154754308855485	0.0335550807409323	-0.114733097176134	-0.335583303540803	-0.1908359057854	-0.045027179579221	-0.133822162832854	-0.271323410372958	-0.21456862285029	-0.348118198315458	0.0881891108473237	0.107205775118243	-0.126021293761447	-0.0725371921680789	-0.263896174830417	-0.180118082834642	-0.106163226018132	-0.296954775697942	-0.306724416708426	-0.192809130901605	-0.0949928653127327	0.229156893731978	-0.120281356625199	-0.235997850853332	-0.0834716859705741	-0.65654385063932	-0.543735226940179	-0.41654473988041	-0.365319563494364	-0.0122254309493507	0.104154672072144	0.241714288414543	-0.401478752630054	0.0323986165428148
KEGG_TERPENOID_BACKBONE_BIOSYNTHESIS	-0.37512916623553	0.346660439741081	0.505665768831608	-0.585518786472593	0.411836761263097	-0.473761063922478	0.173076781252972	0.580416218897881	0.34077279914771	-0.532666940632798	-0.415835343759048	-0.0574998092957443	0.361403100633043	0.196876508954401	-0.130492327180559	0.370328891054153	-0.232091661338084	-0.031508704648888	0.349985313596898	-0.532539304017762	-0.356987709107095	0.483167561787881	0.263820283052914	0.166547260970472	-0.202648355880035	-0.417280700525751	0.167796294055373	-0.210820457036423	0.341543405723861	0.177603989572676	0.272872015651236	-0.0709491272552015	0.0618262523592988	0.138997080933421	0.625485152812216	0.485708896439048	-0.118663068374729	-0.0224016752824604	-0.460946241084105	-0.350833858720424	-0.370568072769715	-0.0119097981435576	-0.561474122686912	-0.292350925850144	0.357800933975499	-0.4338112671072	-0.537452334747867	0.475092627018253	0.637797701979833
KEGG_TGF_BETA_SIGNALING_PATHWAY	-0.330756767192762	0.0928592781987616	-0.26774062188643	-0.210886637223956	-0.098675380726505	-0.0376941618969923	0.054042049053722	-0.300359722330683	-0.361417086627255	0.0100717407871222	-0.14721154988949	-0.44441387745995	-0.275280935298072	0.182892427222577	-0.320362501755029	-0.265506092001427	-0.222552030037838	-0.0874978628657076	-0.312799211548854	0.00469016929756016	0.126997352062216	-0.130480900754245	-0.206326924446483	-0.199225215450315	0.196451841141118	0.0640042015153365	0.0328455463947208	-0.00625160387743623	-0.212391361635045	-0.492690381253691	-0.255108491227559	-0.255601313202246	-0.151942210948021	-0.290310781809395	0.0773892034576749	0.120650039608108	-0.311298813735792	-0.144959885931716	-0.0196381737911815	0.159256549301406	-0.0792347161595373	0.0945847947412553	0.0345140739798086	-0.374422873557854	-0.367006768788092	0.189237546931049	-0.0882347894677485	-0.382097436483694	0.0159172808860868
KEGG_THYROID_CANCER	-0.3389365546785	0.0904364224145241	-0.0352441029154943	-0.149778852735402	0.082752848174268	0.0714648808740458	0.210981265841776	0.0718707003515603	-0.42145918195798	-0.17234933523624	0.118222455100941	-0.215841090423664	-0.3071943786999	0.189886534932479	0.107833081723212	-0.103234370834305	0.0433002150835312	-0.415863140997228	-0.128696745751594	0.211438821083493	-0.163959723841645	-0.0794302257947237	-0.125908805566643	-0.154108626817285	0.130367494333387	0.139897587269501	0.155665210021712	-0.073745426906852	-0.0606754296764972	-0.367398550664381	-0.0593389074303784	-0.205758657544868	-0.199174970071842	-0.0576896739026683	-0.304779227506983	-0.0537162652639873	-0.100674738111993	-0.103338665736789	-0.25134513458047	0.100473178600754	-0.106506725790063	-0.474157817993647	-0.0136675327620289	-0.261130646364968	-0.022026999076642	-0.0990348564408905	0.146033336607945	-0.441311589902848	-0.0378630289444037
KEGG_TIGHT_JUNCTION	-0.14895497660781	-0.0405338683685881	-0.0825346976920139	-0.330864549505156	0.0693593064155145	0.0435763089904653	-0.0828160905659163	0.0420766685055795	-0.330108470496344	-0.118572087026642	-0.17574744044704	-0.181296755233351	-0.0191382678931966	-0.143130399742005	-0.2578242377365	-0.195106523061137	-0.195996745663094	-0.139118200774391	-0.0801075076613807	0.0303890502252641	0.0601230754553258	-0.267805479158455	0.026409234965755	-0.085899758733633	-0.0204907023141952	0.19188192661093	-0.0722090286656631	0.0775886431472304	-0.152365675548737	-0.200741745135735	-0.213985272174254	-0.229817558327211	-0.1980006357083	-0.222781822768454	-0.0484749038455555	-0.0357351390519913	-0.168874934504055	-0.117239952760348	-0.200293937120484	0.0288577539093818	-0.0531170479939165	-0.107916374561507	0.0370457034276475	-0.305331750404401	-0.210215163909951	-0.0574068726348159	-0.0664989249366482	-0.278184072955648	-0.176553148072996
KEGG_TOLL_LIKE_RECEPTOR_SIGNALING_PATHWAY	0.0643987529356834	-0.0825153932609707	0.0907640365431322	-0.382178520045796	0.0171171581954877	0.13774360442238	-0.233963144452958	-0.0805751885570286	-0.369684355632457	-0.0189906113435758	-0.275979283671498	-0.0412863700518347	0.187580393598158	-0.142197817140727	-0.296282183470872	-0.19398310580534	-0.431316865504069	0.172149836956261	-0.178286338499563	-0.254926201670283	0.180342820360618	-0.0811431857622899	0.0617676910489733	-0.353137975182282	-0.12926014000376	-0.101223921080149	-0.238629369873398	-0.0021108754652415	-0.213447086786158	-0.392461089548245	-0.37749382574868	-0.491926084989344	-0.228674967909191	-0.212375774706934	0.0522206210282734	0.195173180522325	-0.332982712608989	-0.388923405249096	0.146424208522152	0.135088103662372	0.210990417697913	0.0917343045351667	0.169097498213293	0.116522677388582	-0.241050440345497	0.166452803508073	-0.0931462626377192	-0.201761598760156	0.1677093676581
KEGG_TRYPTOPHAN_METABOLISM	-0.166122631805682	-0.00641765995217677	0.198027613179372	-0.274242069594915	0.250538436339293	0.245462605879294	-0.142767743546483	0.0240367282624986	-0.311039015968179	-0.328648008346586	-0.0704663792308449	-0.0737388278641059	0.206023751959923	0.0152307848127679	-0.371620759132218	-0.261999209020911	-0.177430194751082	-0.121983148687712	-0.0500735564732203	-0.0516716272221773	-0.02372490537266	0.0704552570644509	0.211807189531449	-0.181069815934212	0.0441018562049293	-0.254046643464919	0.121943175743314	0.00765100200923297	-0.221959995105402	-0.0967844530167069	0.22607395471117	-0.274464482691381	0.0394471595142938	-0.240057508865577	0.145552706735178	0.210812565108721	-0.365650859981227	-0.0461187003093204	-0.174544340767831	0.096254841545936	-0.159155466624613	-0.211289727806336	-0.0520277379571705	0.2643064418467	-0.0524427458970211	0.060675322720129	0.25702527741855	0.00594499465754586	0.220402447475271
KEGG_TYPE_I_DIABETES_MELLITUS	-0.725552506844678	-0.7612689379904	-0.747951826931458	-0.808791559573092	-0.749384585223429	-0.666845503168261	-0.693079478721268	-0.734892937657916	-0.816832785938923	-0.693298773101888	-0.805073194849869	-0.723612324650037	-0.723428970881179	-0.720837542298879	-0.804954698264164	-0.780797675741507	-0.815002953790683	-0.695698436517551	-0.76431552712889	-0.700054520556538	-0.754072521238793	-0.733063319421305	-0.721066230581796	-0.796438994806228	-0.735301540701673	-0.68234686707828	-0.699383741250804	-0.752943379534178	-0.765673823740896	-0.768500165219986	-0.774370127182599	-0.851122009852467	-0.742397108212175	-0.759154660550939	-0.700285279186166	-0.668257558139474	-0.832386199031791	-0.852118530504013	-0.677881341086352	-0.784219306787766	-0.719550382847168	-0.721215580617978	-0.680613160867759	-0.766967145799741	-0.794495664525969	-0.709293689399521	-0.704758668731757	-0.713939035889502	-0.760713231135233
KEGG_TYPE_II_DIABETES_MELLITUS	-0.253819160504342	-0.156627031306515	-0.211433974961354	-0.427977656535596	0.147284425476032	-0.0605893970351868	-0.166173170571728	-0.342239025287365	-0.341271810302916	-0.059935215925904	-0.452147960778297	-0.0849221806993003	-0.287085230281523	-0.162421788148191	-0.22675803496349	0.0847449601008645	-0.266454306430298	-0.197428051011796	-0.228411648284839	-0.14896805298453	0.0348806994756765	-0.309606274641317	-0.306504100715753	-0.313736529531735	-0.0849692185751135	-0.302901038841991	-0.26760188050811	-0.176454392469212	-0.111150205174886	-0.44422240916158	-0.20915983958632	-0.335324411241898	-0.344063098852887	-0.281129029385353	-0.389332409705991	0.242832164500639	-0.327591543371144	-0.398971787788751	-0.132830491721027	-0.0658849028104927	0.0160467749927525	-0.0486126962128124	-0.0332137474385306	-0.304963720517763	-0.304309560784282	-0.0235562891978406	0.00982171886257791	-0.340599234695446	-0.206801154977591
KEGG_TYROSINE_METABOLISM	-0.168329732863595	-0.0603167611102051	0.0085911314959152	-0.408264227852801	0.217900267025255	-0.144741854897737	-0.126426089474761	-0.0267336624225903	-0.174719385782844	-0.430311456786448	-0.00434726532284613	-0.124996777093282	-0.206746421004815	-0.148596853570515	-0.357058850482987	-0.324963485190432	-0.0328898158305615	-0.113019277952224	0.0236602559093146	0.0239341314661353	-0.296934743631597	-0.0965988973880443	-0.101865545677002	0.0732078354691588	-0.252313962736046	-0.219244654421637	-0.0642060229376268	-0.207575647956537	-0.31391284840286	-0.179343522695732	-0.0892878212988746	-0.270474872035063	-0.177504222674408	-0.0549195234716248	0.0751444600976906	0.136372667229899	-0.107789574831323	-0.250981356606019	-0.21675190916651	-0.113459095807391	-0.316548558997773	-0.375213147843099	-0.425925333476003	0.085497626489313	-0.360574218088345	-0.0626006556907835	0.0479759627479828	0.152746636775303	0.0162452558789299
KEGG_UBIQUITIN_MEDIATED_PROTEOLYSIS	-0.0355704313396191	0.117276982254843	-0.166120524832472	0.163633495699076	-0.151092204177642	0.015070236106222	-0.0912953912023749	0.0950702431166544	-0.199018614485618	0.118576612960964	0.16731880809287	-0.0381576225831832	0.026989544632513	0.107761916837347	0.0233829124184591	-0.0605081462506064	-0.0958975326321777	-0.16339675743957	-0.0102106213658874	-0.0335213736638262	-0.0297940563393964	0.107907296347194	0.0517597426614317	0.109495984008235	-0.03744182789083	-0.169327036938013	-0.00469394791118183	-0.158139134864185	0.0416214965481658	-0.21048412401932	0.0065863927396925	-0.116558180417652	-0.149781292402143	-0.0998970263209576	0.0477483683460863	0.047503400565092	0.0682589438044322	0.0608731759074581	0.0761843096468996	-0.16048195510512	0.112209212148422	0.0152477271074748	0.163644444311931	-0.264081991039138	0.0381593516416135	-0.113107875454412	0.0441171041706609	-0.219295171840513	-0.0433074802626594
KEGG_VALINE_LEUCINE_AND_ISOLEUCINE_BIOSYNTHESIS	-0.469079073603305	-0.264393701791259	0.21454348519104	-0.388597028709078	-0.552736624979736	-0.287851069621752	-0.280318749571593	0.0152264162037032	-0.479844528931017	-0.401493165508097	-0.626724277045809	-0.441193757581859	-0.490948114385503	-0.457163725853755	-0.62034130111357	-0.247480907147035	-0.689501657907335	-0.516752575895582	-0.214770929900395	-0.511754632318823	-0.615737523728145	-0.037782122512021	-0.43675333936676	-0.115773083577781	0.0196762556424785	-0.660014091912177	-0.224480474593864	-0.509890537997659	-0.393102304238748	-0.721415823170018	-0.307773714724222	-0.361129947080171	-0.172206920052373	-0.274250206624713	-0.673327264053769	-0.280521895984031	-0.585261554135426	-0.19559977694009	-0.552632464903485	-0.220561387124088	-0.445663061460446	-0.208190475195132	-0.44955555234936	-0.625171923134546	-0.287759755447102	-0.27050532512925	0.0142856608680066	-0.126759044153388	-0.629988450670266
KEGG_VALINE_LEUCINE_AND_ISOLEUCINE_DEGRADATION	-0.379564425581587	-0.0131721750648652	0.387629199753612	-0.318405112368949	0.0146537418895335	-0.0206079479567585	0.0928555177670415	0.309409677793126	-0.148311307093763	-0.381752082601278	-0.0137396761567008	0.0521537220811126	0.164209791615635	0.0288104865304342	-0.288708405757833	-0.136860463470636	0.131397206356453	-0.207626023300532	0.0593213315010583	-0.515583823033295	-0.046520635175349	0.1130785444295	0.37459845287777	-0.0713586531042694	-0.192357974773309	-0.248253460606652	0.309536062321203	-0.184370065384111	-0.0987394420282547	-0.120205537002965	0.230261176700509	-0.106859177756085	-0.052338423182341	0.0141329369392735	0.25881187242486	0.371608497460439	-0.284827842794336	0.0583006373961907	-0.469459939792354	-0.242203924660474	-0.371820902427574	-0.305108238607133	-0.341967820965621	-0.30826650925152	-0.292164013249831	-0.313540670585832	0.00293168538668942	0.174766254378519	0.109418564932724
KEGG_VASCULAR_SMOOTH_MUSCLE_CONTRACTION	-0.195304199504779	0.150475840427545	-0.268218431733292	-0.121691753985969	0.119522092862118	0.187002946260448	0.20198623718799	0.017279319806167	-0.406460098400249	-0.0471644675179586	0.0295081568878459	-0.311417909555564	-0.117098117190934	0.0319330341728508	-0.230006667273646	-0.231192377488593	-0.197872302378849	-0.0482881839338497	-0.229956069816819	-0.0625703707636385	0.363814852174048	-0.184331563083377	-0.18077387725777	-0.183228687094575	0.0885693426669827	0.24259763360393	-0.0531244959752651	0.361541380645739	-0.109530888091218	-0.283896580687747	-0.320939055955729	-0.256500805784324	-0.179971933900431	-0.108007257791159	-0.179113394738091	0.0902609746044947	-0.316976547455561	0.00680223418929587	0.0608022382135003	0.23765963491728	-0.0526944410193403	0.150322201639483	0.0405043626326862	-0.149632677771819	-0.346637137020042	0.30681179161954	0.131471502575427	-0.208387175451849	-0.0318837197238815
KEGG_VASOPRESSIN_REGULATED_WATER_REABSORPTION	-0.0757844472279608	-0.0864585507207469	-0.274687726253585	-0.196995562552491	-0.052177181312758	-0.00268253871096755	-0.0794555687175048	-0.219026554267863	-0.241088024193924	0.0986355936983296	-0.10848018954506	-0.10728055668198	0.230668821157374	0.062815997973781	-0.0792444057055283	-0.0686372188227524	-0.0125195577443313	0.0277501962163977	0.00810284712205339	-0.0919359447560797	0.218910360953137	-0.0758155954393837	-0.0342491928047501	-0.106820383145625	0.130682724138551	0.2196808316514	0.224466308163744	0.0363397400149678	0.0460221207156261	0.0622931982265346	-0.0180565495414784	-0.0419133782922418	-0.0750484319518352	0.103409377664702	0.0027077529187374	0.016403856467215	-0.03345727752157	-0.0378986869143987	0.0230871379034626	0.111830101241884	-0.0442591802981304	-0.314127799692576	-0.0299234932727409	-0.149574746840841	-0.227162638225338	0.113109239347845	0.170266144235786	-0.102983805588237	0.109118457444449
KEGG_VEGF_SIGNALING_PATHWAY	0.00557779553909155	0.203073680919394	0.0395429931691763	-0.226185362092023	0.154934173007869	0.212509197454489	0.220976790219112	-0.0333954925978587	-0.340600805982218	-0.161287925959751	-0.359935807397633	-0.0393546751448711	-0.0203917388953384	0.0284766537316232	-0.2100261583328	-0.00786845460336857	-0.200853471676762	0.17013604903566	-0.0456615115021543	-0.042420567136152	0.208710628694559	-0.20951150672991	0.0907053287282035	-0.133352022842736	-0.181782542388928	0.171171617035683	0.079566224318062	0.299400624699851	-0.0681533164328192	-0.315659835742049	-0.310876583833085	-0.369014243653119	-0.182272738534911	-0.0170937036295737	-0.0791474384316513	0.0918646862612088	-0.138229269246974	-0.304711655217391	-0.023340060847849	-0.0319605626907171	0.121679946841759	2.68032494558923e-05	0.184078608673251	0.0423405539030927	-0.226888723384971	0.142876658963493	-0.116416171692223	-0.17492757916927	-0.0423018271292879
KEGG_VIBRIO_CHOLERAE_INFECTION	-0.0841655917965092	-0.0113721482984607	-0.278750760760032	-0.159398290430521	-0.213831504617609	0.124422406524976	-0.0458158302645072	-0.0436218188866367	-0.131090510184894	-0.226143503354485	-0.176785513835962	-0.0609254030291309	0.0122942286933406	0.0591323898283896	-0.0723635670746951	-0.183696324223307	-0.185050462080554	-0.121312466278975	-0.150311782289503	-0.0400586331857808	-0.168789454220228	-0.236105226467759	-0.0497148302337274	-0.271791926991376	-0.314146937815611	-0.0678587188300891	-0.145168876098019	-0.0823658008644017	-0.235920291926302	-0.0554777987428366	-0.23855392305341	-0.162868220997351	-0.268870217584182	-0.218468315111582	-0.209595250440477	-0.0621731406954982	-0.155224542326049	-0.312078611915275	-0.263895634834085	-0.0855821526707392	-0.109554308965781	-0.137459109514803	0.115841696183699	-0.0862354155517156	-0.133730319207058	-0.128123882170172	-0.0812590843952438	-0.396707816143022	-0.107355660368039
KEGG_VIRAL_MYOCARDITIS	-0.594129970880727	-0.50052754949555	-0.681311852101416	-0.712702201859	-0.625419746830307	-0.568441034164042	-0.410516908234548	-0.552254965850502	-0.72545596067519	-0.510106626261186	-0.657450208626171	-0.634269403715578	-0.559873946339811	-0.548231551265661	-0.746290829812628	-0.710418146356683	-0.727115792943814	-0.564755494514211	-0.648190507083562	-0.545521235082857	-0.553298739455131	-0.611247824698701	-0.563184483222733	-0.714742706318366	-0.579869712703572	-0.461029758414039	-0.615021363178437	-0.566418814437378	-0.649666546624515	-0.624870053664724	-0.706069880327797	-0.764579503016926	-0.607997146366559	-0.586674367811347	-0.565813641475422	-0.534438361307507	-0.714329680042922	-0.762030671084061	-0.571813111701936	-0.610710560402402	-0.613087259788406	-0.548917207303818	-0.565163667898271	-0.602892347799484	-0.678228035029513	-0.545331675129606	-0.497990604628061	-0.596269710210018	-0.633754698857523
KEGG_WNT_SIGNALING_PATHWAY	-0.259751363994952	-0.039163706928778	-0.193912533349791	-0.0646836485657625	0.0961074380144628	0.000762829026186906	0.0836166700669519	-0.106167315980974	-0.30513728093827	-0.00253257112920421	-0.265093395761908	-0.3428223293602	-0.165754505939861	0.0305489867187856	-0.171033112160553	-0.148799203935929	-0.0787814172845893	-0.062356802880894	-0.238757991459318	0.137730880683624	0.123347258191409	-0.0808805324938028	-0.143842624719219	-0.0427694718963035	-0.0238239236476127	0.252345538474645	0.0911943096427004	0.0151686931832581	-0.0314997077238054	-0.301928382456294	-0.0157944252797982	-0.202504481384495	-0.0377505439539605	-0.132512932505854	-0.19014011039752	-0.0214550935781709	-0.202193015620005	-0.155658577343076	-0.163118631148875	0.0605684332781989	-0.0304676237079106	-0.0890632107356523	0.0666770881182089	-0.18872241154056	-0.218674512802414	-0.0102063278045629	-0.0350294139586525	-0.30374748893933	-0.0127805814470344
[truncated: 1,346 more columns]
