# Supplementary material for: Anoikis-related gene signatures in colorectal cancer: implications for cell differentiation, immune infiltration, and prognostic prediction
Source: Sci Rep. 2024 May 21;14:11525. doi: 10.1038/s41598-024-62370-y (PMC11109202; doi:10.1038/s41598-024-62370-y)
Supplement: Supplementary file 13 — Supplementary Table 12. [file 41598_2024_62370_MOESM13_ESM.txt]

PDL1 PDCD1 CTLA4 TIGIT CD47 TIM3 LAG3 CD24 siglec10 OX40 41BB CD28
