# Supplementary material for: Anoikis-related gene signatures in colorectal cancer: implications for cell differentiation, immune infiltration, and prognostic prediction
Source: Sci Rep. 2024 May 21;14:11525. doi: 10.1038/s41598-024-62370-y (PMC11109202; doi:10.1038/s41598-024-62370-y)
Supplement: Supplementary file 14 — Supplementary Table 13. [file 41598_2024_62370_MOESM14_ESM.csv]

Sample	Gene	Value	Risk
TCGA-CM-4743	CD24	13.3047857936797	Low
TCGA-D5-6931	CD24	12.9851469323242	High
TCGA-AA-A00A	CD24	13.9496159549937	Low
TCGA-AD-A5EK	CD24	12.772939910661	Low
TCGA-A6-2680	CD24	12.7517085864214	High
TCGA-G4-6625	CD24	14.0022676096972	Low
TCGA-AA-A00O	CD24	11.1036373351215	High
TCGA-AA-3842	CD24	12.3576700046833	Low
TCGA-RU-A8FL	CD24	14.0859234950784	Low
TCGA-A6-3809	CD24	12.9717787154741	Low
TCGA-AM-5820	CD24	11.3923558428291	Low
TCGA-G4-6586	CD24	12.5661015432118	High
TCGA-CK-4951	CD24	13.3961131063522	High
TCGA-AA-3660	CD24	13.3961131063522	Low
TCGA-DM-A28E	CD24	13.8736634118371	Low
TCGA-AA-A01F	CD24	13.4538145459889	Low
TCGA-AY-A71X	CD24	13.236519905999	High
TCGA-AA-3966	CD24	12.1972407683134	High
TCGA-AA-A029	CD24	11.7509410404906	High
TCGA-NH-A6GA	CD24	10.4622856596391	High
TCGA-CM-6162	CD24	13.0667936519539	High
TCGA-AA-3955	CD24	14.2126818930221	Low
TCGA-AZ-4615	CD24	13.3225761411465	High
TCGA-AA-A01G	CD24	13.5958833523079	Low
TCGA-A6-5667	CD24	13.6400278946069	Low
TCGA-A6-6142	CD24	13.5742144685773	High
TCGA-AA-3673	CD24	13.6400278946069	Low
TCGA-A6-A565	CD24	13.9236934750672	High
TCGA-AZ-6606	CD24	12.7939464935454	Low
TCGA-4N-A93T	CD24	14.6885617854466	High
TCGA-DM-A1D9	CD24	13.9236934750672	Low
TCGA-DM-A1D6	CD24	12.1472479176394	Low
TCGA-CM-6677	CD24	13.4738137983296	Low
TCGA-CM-5861	CD24	12.0493695230398	High
TCGA-AA-3939	CD24	13.4538145459889	Low
TCGA-CK-4947	CD24	13.3225761411465	Low
TCGA-DM-A288	CD24	12.0189740146024	High
TCGA-AA-A02F	CD24	13.4538145459889	Low
TCGA-CA-6718	CD24	12.2906894414593	High
TCGA-A6-2675	CD24	14.6354894858297	Low
TCGA-D5-6535	CD24	13.5129932741534	High
TCGA-A6-2674	CD24	12.5176844428076	High
TCGA-A6-6138	CD24	12.6439307354913	Low
TCGA-AA-3544	CD24	12.2288247118224	Low
TCGA-DM-A28F	CD24	14.1158805808144	Low
TCGA-AA-3489	CD24	13.5742144685773	Low
TCGA-CM-5349	CD24	13.7535213187264	Low
TCGA-AA-3542	CD24	11.9358706222447	Low
TCGA-AA-3869	CD24	13.9496159549937	Low
TCGA-AA-3531	CD24	12.7624514436988	Low
TCGA-D5-6923	CD24	13.2873593999273	Low
TCGA-WS-AB45	CD24	9.52597626029247	High
TCGA-F4-6856	CD24	12.5022092455131	Low
TCGA-F4-6806	CD24	14.7507310936947	Low
TCGA-G4-6297	CD24	13.4346935617571	High
TCGA-A6-6140	CD24	14.1808068809662	Low
TCGA-QG-A5Z1	CD24	14.484024188934	High
TCGA-CM-6161	CD24	14.1808068809662	Low
TCGA-AA-3815	CD24	12.4730610107763	Low
TCGA-AA-A00K	CD24	12.8730162637357	Low
TCGA-G4-6306	CD24	12.6345960516823	High
TCGA-G4-6293	CD24	14.6885617854466	Low
TCGA-G4-6628	CD24	13.0120244462509	Low
TCGA-D5-6538	CD24	13.776997222486	Low
TCGA-A6-2671	CD24	12.4304122997667	Low
TCGA-AA-3666	CD24	12.2343443407945	High
TCGA-D5-6534	CD24	12.4948058524169	High
TCGA-CM-6680	CD24	13.8003562993295	Low
TCGA-AA-3494	CD24	13.0255152382806	Low
TCGA-A6-6650	CD24	15.4225607051523	Low
TCGA-D5-6536	CD24	13.3225761411465	High
TCGA-QG-A5YV	CD24	13.6400278946069	Low
TCGA-CM-6164	CD24	13.9236934750672	Low
TCGA-A6-A5ZU	CD24	11.9320015206781	High
TCGA-AZ-6607	CD24	11.5630704069961	High
TCGA-DM-A282	CD24	13.7296599749681	High
TCGA-QG-A5Z2	CD24	13.3773044726706	High
TCGA-AZ-4323	CD24	12.5176844428076	Low
TCGA-D5-6533	CD24	14.2463293369933	Low
TCGA-AA-3678	CD24	13.1877280630455	Low
TCGA-CK-4950	CD24	13.8736634118371	Low
TCGA-DM-A285	CD24	13.7076170596313	High
TCGA-G4-6294	CD24	14.1476799120282	High
TCGA-A6-2684	CD24	13.8003562993295	Low
TCGA-D5-6898	CD24	12.7624514436988	Low
TCGA-D5-6540	CD24	13.2706623437333	High
TCGA-A6-3807	CD24	14.3166510499633	Low
TCGA-A6-2678	CD24	13.6616572541563	Low
TCGA-3L-AA1B	CD24	13.5742144685773	Low
TCGA-A6-5664	CD24	13.2538871119445	Low
TCGA-DM-A1DA	CD24	12.2511080875376	Low
TCGA-AA-A024	CD24	13.7296599749681	Low
TCGA-AY-A69D	CD24	14.1158805808144	Low
TCGA-AA-3976	CD24	13.8989083906005	Low
TCGA-D5-6929	CD24	13.4738137983296	Low
TCGA-AA-A00U	CD24	13.5129932741534	Low
TCGA-T9-A92H	CD24	15.4225607051523	Low
TCGA-AA-A01Q	CD24	11.7776278691408	Low
TCGA-AZ-4684	CD24	13.3961131063522	Low
TCGA-AA-A00Z	CD24	13.5325138569138	Low
TCGA-CM-6170	CD24	14.3557288678259	Low
TCGA-A6-5665	CD24	12.6345960516823	High
TCGA-AA-A02K	CD24	14.2463293369933	Low
TCGA-AA-3534	CD24	13.9236934750672	Low
TCGA-CA-5255	CD24	12.7211301178212	High
TCGA-AA-3549	CD24	13.5742144685773	High
TCGA-AA-A004	CD24	11.5525612259007	High
TCGA-AA-3875	CD24	13.2873593999273	Low
TCGA-NH-A50T	CD24	13.2039296110347	Low
TCGA-AA-3821	CD24	12.2965775519964	High
TCGA-CM-5344	CD24	14.5293388778842	Low
TCGA-A6-5659	CD24	15.0836315642965	Low
TCGA-AA-3675	CD24	13.6616572541563	Low
TCGA-AA-3495	CD24	13.9496159549937	Low
TCGA-AA-3679	CD24	13.7535213187264	Low
TCGA-AA-A00R	CD24	10.4692573587301	Low
TCGA-AA-A00L	CD24	13.4738137983296	Low
TCGA-F4-6855	CD24	13.1107376415788	Low
TCGA-AA-3715	CD24	9.82699710231201	High
TCGA-AA-A01R	CD24	11.9397960810284	High
TCGA-AA-3831	CD24	14.2463293369933	Low
TCGA-AA-A01K	CD24	13.125876375874	High
TCGA-AA-3519	CD24	12.3511612650122	Low
TCGA-G4-6315	CD24	14.0570016910954	Low
TCGA-A6-A567	CD24	13.3591826788536	Low
TCGA-A6-6780	CD24	15.2164311649098	Low
TCGA-CA-5797	CD24	13.2039296110347	Low
TCGA-CA-6717	CD24	13.3047857936797	High
TCGA-AD-6901	CD24	13.5129932741534	High
TCGA-AZ-4315	CD24	13.4738137983296	Low
TCGA-4T-AA8H	CD24	14.1158805808144	High
TCGA-AA-A00J	CD24	12.8850117443438	Low
TCGA-A6-6781	CD24	11.2826106046617	High
TCGA-AD-6548	CD24	13.2706623437333	Low
TCGA-AA-3685	CD24	13.0810141131074	Low
TCGA-G4-6588	CD24	13.0956047666557	High
TCGA-SS-A7HO	CD24	13.0120244462509	Low
TCGA-A6-6649	CD24	12.9087777778659	High
TCGA-D5-6927	CD24	12.9717787154741	Low
TCGA-D5-6530	CD24	12.3900252106401	Low
TCGA-AM-5821	CD24	10.4545431495704	High
TCGA-AA-A01P	CD24	11.7675443287192	High
TCGA-D5-6529	CD24	13.5129932741534	Low
TCGA-A6-A56B	CD24	13.2039296110347	Low
TCGA-CM-5341	CD24	13.8736634118371	Low
TCGA-DM-A0XD	CD24	13.8491865398413	High
TCGA-AA-3502	CD24	12.4168123072357	Low
TCGA-CM-4748	CD24	12.9587962591162	Low
TCGA-CM-5868	CD24	13.3047857936797	Low
TCGA-G4-6626	CD24	14.7507310936947	Low
TCGA-AA-3858	CD24	13.125876375874	Low
TCGA-A6-5656	CD24	15.2164311649098	Low
TCGA-AU-3779	CD24	14.8187879032025	Low
TCGA-AA-3697	CD24	13.3225761411465	Low
TCGA-DM-A1HA	CD24	12.5661015432118	High
TCGA-AA-3855	CD24	12.2235229611947	Low
TCGA-AA-3509	CD24	14.3166510499633	Low
TCGA-AY-6196	CD24	13.236519905999	High
TCGA-AA-3506	CD24	11.9642469623176	High
TCGA-AA-A00D	CD24	12.3084776101729	Low
TCGA-AA-3562	CD24	14.1808068809662	Low
TCGA-A6-6137	CD24	14.4391693124364	Low
TCGA-AA-A010	CD24	13.2538871119445	High
TCGA-AA-3973	CD24	13.052767546073	High
TCGA-A6-6648	CD24	14.2126818930221	Low
TCGA-A6-2683	CD24	12.653089874336	High
TCGA-AA-3930	CD24	11.8889312165127	Low
TCGA-A6-2677	CD24	14.3977394436116	Low
TCGA-AA-3979	CD24	13.8003562993295	Low
TCGA-AA-3860	CD24	13.1877280630455	Low
TCGA-AA-A00F	CD24	13.3961131063522	High
TCGA-AZ-6603	CD24	14.2126818930221	Low
TCGA-AA-3819	CD24	13.2039296110347	Low
TCGA-AD-6964	CD24	12.4514787267735	Low
TCGA-AA-3552	CD24	13.8003562993295	Low
TCGA-AA-3862	CD24	13.8989083906005	Low
TCGA-G4-6322	CD24	13.2039296110347	Low
TCGA-AZ-6598	CD24	14.2126818930221	Low
TCGA-AA-3950	CD24	12.4584820618435	Low
TCGA-AA-3713	CD24	12.6170047780499	High
TCGA-D5-5537	CD24	13.553687877811	Low
TCGA-AA-3553	CD24	12.8612659576837	Low
TCGA-CM-5863	CD24	12.8161135481384	High
TCGA-G4-6311	CD24	13.7535213187264	Low
TCGA-CM-6167	CD24	12.8968581122873	High
TCGA-CM-4751	CD24	13.3406239049629	High
TCGA-CK-6751	CD24	12.8047784639129	Low
TCGA-AA-3561	CD24	13.9236934750672	Low
TCGA-A6-2682	CD24	12.9087777778659	High
TCGA-AZ-6599	CD24	13.3047857936797	High
TCGA-AA-3555	CD24	13.0667936519539	Low
TCGA-A6-2685	CD24	12.5022092455131	High
TCGA-AY-6386	CD24	14.0859234950784	High
TCGA-AA-3517	CD24	13.155999427623	Low
TCGA-NH-A8F7	CD24	14.5293388778842	Low
TCGA-A6-3810	CD24	14.0022676096972	Low
TCGA-AA-3511	CD24	13.8242853312841	Low
TCGA-CK-5916	CD24	14.0022676096972	Low
TCGA-DM-A28M	CD24	13.4941027695131	Low
TCGA-A6-6651	CD24	12.5022092455131	Low
TCGA-AA-3667	CD24	12.4659780880145	Low
TCGA-A6-5666	CD24	14.029088725311	Low
TCGA-AA-3982	CD24	14.029088725311	Low
TCGA-DM-A1D7	CD24	13.6616572541563	High
TCGA-D5-6541	CD24	13.9236934750672	Low
TCGA-DM-A0X9	CD24	13.2538871119445	Low
TCGA-AA-3877	CD24	13.1107376415788	Low
TCGA-AA-3989	CD24	13.6848664200097	Low
TCGA-A6-5660	CD24	14.2463293369933	Low
TCGA-D5-6920	CD24	13.7076170596313	Low
TCGA-AA-A01X	CD24	12.1768670800896	High
TCGA-AA-3864	CD24	13.3047857936797	Low
TCGA-CM-5860	CD24	12.7517085864214	Low
TCGA-AA-3696	CD24	13.6616572541563	Low
TCGA-D5-6531	CD24	12.1278473574674	High
TCGA-A6-6652	CD24	13.1406517632359	Low
TCGA-AA-3844	CD24	13.5742144685773	Low
TCGA-DM-A28K	CD24	12.9982588885805	Low
TCGA-CK-5914	CD24	14.0859234950784	Low
TCGA-CM-6169	CD24	12.3576700046833	High
TCGA-AZ-5403	CD24	14.3977394436116	Low
TCGA-AY-A8YK	CD24	13.8736634118371	Low
TCGA-AA-3496	CD24	14.0859234950784	Low
TCGA-AA-3970	CD24	13.9496159549937	Low
TCGA-AD-6895	CD24	12.2848460261507	High
TCGA-AA-3986	CD24	13.5742144685773	Low
TCGA-AA-3972	CD24	13.8242853312841	Low
TCGA-F4-6854	CD24	13.3225761411465	Low
TCGA-CA-5256	CD24	12.7415629841091	Low
TCGA-AA-3833	CD24	13.0255152382806	High
TCGA-AA-3663	CD24	13.2538871119445	Low
TCGA-CM-4747	CD24	12.6439307354913	High
TCGA-AA-3556	CD24	13.7076170596313	Low
TCGA-AY-A54L	CD24	13.8736634118371	Low
TCGA-A6-2676	CD24	11.7707702689521	High
TCGA-CM-4752	CD24	14.0022676096972	Low
TCGA-A6-6654	CD24	13.3773044726706	High
TCGA-DM-A28A	CD24	14.0859234950784	Low
TCGA-CK-4952	CD24	11.7184891729575	High
TCGA-AA-3530	CD24	13.8989083906005	Low
TCGA-AA-A017	CD24	14.4391693124364	Low
TCGA-F4-6808	CD24	13.5325138569138	Low
TCGA-A6-A566	CD24	12.1768670800896	High
TCGA-AA-A01I	CD24	14.4391693124364	Low
TCGA-A6-2672	CD24	12.9717787154741	High
TCGA-AY-4071	CD24	14.5293388778842	High
TCGA-AA-3492	CD24	11.5047568772475	High
TCGA-AA-A02H	CD24	13.2706623437333	Low
TCGA-CM-4744	CD24	12.9851469323242	High
TCGA-AA-3525	CD24	12.8850117443438	Low
TCGA-G4-6295	CD24	12.671901607179	Low
TCGA-DM-A28C	CD24	14.029088725311	Low
TCGA-D5-6926	CD24	13.9496159549937	High
TCGA-CK-5913	CD24	13.5742144685773	Low
TCGA-G4-6310	CD24	12.8612659576837	Low
TCGA-AA-3488	CD24	12.4874147699473	Low
TCGA-DM-A1DB	CD24	12.2455319050469	Low
TCGA-A6-6653	CD24	12.7010230438314	High
TCGA-F4-6569	CD24	12.9209633460047	High
TCGA-AA-A01Z	CD24	13.8003562993295	Low
TCGA-AA-3994	CD24	12.5022092455131	High
TCGA-F4-6805	CD24	13.4941027695131	Low
TCGA-D5-6924	CD24	12.7010230438314	Low
TCGA-D5-6922	CD24	13.7296599749681	Low
TCGA-AA-A00E	CD24	13.1107376415788	Low
TCGA-D5-6532	CD24	14.2463293369933	Low
TCGA-AA-3710	CD24	12.9717787154741	Low
TCGA-AA-A02R	CD24	9.85447160878787	Low
TCGA-CA-5796	CD24	13.5742144685773	Low
TCGA-AA-3543	CD24	12.5257739439047	High
TCGA-AA-A01S	CD24	13.3591826788536	Low
TCGA-F4-6704	CD24	11.430098905621	Low
TCGA-AA-A00N	CD24	13.4941027695131	High
TCGA-DM-A1HB	CD24	13.1877280630455	High
TCGA-AA-A02O	CD24	12.4304122997667	Low
TCGA-AA-A03J	CD24	12.71100679459	High
TCGA-NH-A6GB	CD24	12.8047784639129	High
TCGA-CM-6163	CD24	14.3977394436116	Low
TCGA-AA-3854	CD24	13.4147937719446	High
TCGA-D5-6928	CD24	11.5905526225332	High
TCGA-D5-6930	CD24	12.772939910661	Low
TCGA-AA-3841	CD24	11.9320015206781	High
TCGA-AA-3518	CD24	13.125876375874	Low
TCGA-AZ-5407	CD24	13.236519905999	Low
TCGA-QG-A5YX	CD24	14.1158805808144	Low
TCGA-AD-6888	CD24	13.052767546073	Low
TCGA-AA-3861	CD24	13.7535213187264	Low
TCGA-AZ-4616	CD24	13.4941027695131	High
TCGA-AA-3851	CD24	13.8989083906005	Low
TCGA-G4-6627	CD24	13.8242853312841	High
TCGA-AA-3510	CD24	12.5336275991946	Low
TCGA-AA-3692	CD24	13.3047857936797	Low
TCGA-G4-6317	CD24	14.3977394436116	High
TCGA-AA-A00Q	CD24	13.8491865398413	High
TCGA-AA-3866	CD24	14.5293388778842	Low
TCGA-AA-3662	CD24	13.0667936519539	High
TCGA-AA-3975	CD24	13.3406239049629	Low
TCGA-AA-3977	CD24	14.8187879032025	Low
TCGA-AD-6899	CD24	13.2538871119445	High
TCGA-AA-3952	CD24	13.4346935617571	Low
TCGA-CK-5912	CD24	14.9783343102557	Low
TCGA-AA-3867	CD24	14.3166510499633	Low
TCGA-F4-6460	CD24	13.0255152382806	Low
TCGA-AA-3956	CD24	14.1476799120282	Low
TCGA-G4-6303	CD24	14.484024188934	Low
TCGA-AZ-4681	CD24	13.2538871119445	Low
TCGA-D5-5540	CD24	13.4941027695131	Low
TCGA-AA-3514	CD24	11.4519360005071	Low
TCGA-CA-6715	CD24	14.0022676096972	Low
TCGA-G4-6321	CD24	13.4538145459889	High
TCGA-AD-6890	CD24	13.2538871119445	Low
TCGA-AZ-6608	CD24	13.6616572541563	High
TCGA-DM-A28H	CD24	13.220129937126	Low
TCGA-AA-3664	CD24	13.8242853312841	Low
TCGA-F4-6461	CD24	12.8612659576837	High
TCGA-CM-5862	CD24	12.3446989351718	Low
TCGA-CM-6678	CD24	13.5742144685773	Low
TCGA-A6-2686	CD24	10.6334165253483	High
TCGA-NH-A50U	CD24	13.3047857936797	High
TCGA-5M-AAT6	CD24	12.396571650563	High
TCGA-AA-3554	CD24	13.6400278946069	High
TCGA-AA-3681	CD24	13.236519905999	High
TCGA-AA-3949	CD24	11.5821932438746	Low
TCGA-G4-6309	CD24	12.0020576152564	Low
TCGA-5M-AAT4	CD24	13.220129937126	High
TCGA-CM-6172	CD24	14.8187879032025	Low
TCGA-D5-6539	CD24	14.5782466652456	Low
TCGA-A6-2679	CD24	12.9851469323242	Low
TCGA-AA-3941	CD24	13.0667936519539	High
TCGA-AZ-4308	CD24	12.1373373686298	High
TCGA-CA-5254	CD24	13.6400278946069	High
TCGA-AA-3971	CD24	13.6616572541563	Low
TCGA-CK-6748	CD24	14.2811249114434	High
TCGA-AA-3538	CD24	13.4147937719446	Low
TCGA-AA-3524	CD24	13.0667936519539	Low
TCGA-AD-6889	CD24	12.9087777778659	High
TCGA-AA-3837	CD24	13.3773044726706	Low
TCGA-NH-A8F8	CD24	13.9496159549937	Low
TCGA-F4-6459	CD24	13.2873593999273	Low
TCGA-G4-6307	CD24	13.553687877811	Low
TCGA-AA-3655	CD24	12.9851469323242	Low
TCGA-AZ-6601	CD24	11.5255904937236	High
TCGA-AA-3680	CD24	14.1158805808144	Low
TCGA-AD-6965	CD24	12.6911341001819	Low
TCGA-AA-3812	CD24	12.7517085864214	High
TCGA-D5-6932	CD24	13.8003562993295	High
TCGA-D5-5539	CD24	13.9496159549937	Low
TCGA-AA-3526	CD24	13.553687877811	Low
TCGA-AA-3520	CD24	13.220129937126	Low
TCGA-AA-3856	CD24	13.1717774140594	Low
TCGA-AA-3848	CD24	12.0189740146024	Low
TCGA-CA-6719	CD24	14.0859234950784	High
TCGA-D5-6537	CD24	13.4147937719446	Low
TCGA-AA-3548	CD24	14.1476799120282	Low
TCGA-AA-A00W	CD24	13.7535213187264	Low
TCGA-CM-6168	CD24	13.220129937126	Low
TCGA-CM-5864	CD24	13.220129937126	Low
TCGA-DM-A28G	CD24	14.1158805808144	Low
TCGA-CM-6675	CD24	12.240006592931	High
TCGA-D5-5541	CD24	12.9459589952162	Low
TCGA-AA-3688	CD24	14.4391693124364	Low
TCGA-DM-A1D8	CD24	13.3591826788536	Low
TCGA-A6-6782	CD24	14.3166510499633	High
TCGA-CA-6716	CD24	14.029088725311	Low
TCGA-A6-6141	CD24	13.9496159549937	Low
TCGA-CM-6679	CD24	14.5782466652456	Low
TCGA-CM-5348	CD24	12.9717787154741	High
TCGA-A6-5662	CD24	13.0667936519539	High
TCGA-AA-A01V	CD24	12.7517085864214	Low
TCGA-AY-6197	CD24	11.3492898827416	Low
TCGA-AY-5543	CD24	14.8902353816345	Low
TCGA-F4-6463	CD24	13.5958833523079	Low
TCGA-AY-4070	CD24	12.681563787889	High
TCGA-AA-3516	CD24	11.8552050978228	High
TCGA-AA-3811	CD24	11.6567053947834	High
TCGA-CK-4948	CD24	12.8270920777261	Low
TCGA-A6-5661	CD24	13.6166777327178	Low
TCGA-D5-5538	CD24	14.029088725311	Low
TCGA-G4-6314	CD24	13.236519905999	Low
TCGA-AA-A01D	CD24	11.8333110968625	High
TCGA-DM-A1D4	CD24	13.7296599749681	Low
TCGA-AA-3846	CD24	14.8902353816345	Low
TCGA-D5-7000	CD24	13.776997222486	High
TCGA-G4-6320	CD24	13.4538145459889	Low
TCGA-NH-A6GC	CD24	12.1922366360842	High
TCGA-AA-A02E	CD24	13.553687877811	High
TCGA-AZ-4614	CD24	12.9717787154741	High
TCGA-AA-3532	CD24	14.6354894858297	Low
TCGA-G4-6304	CD24	13.2873593999273	Low
TCGA-A6-4107	CD24	13.3047857936797	Low
TCGA-AA-3522	CD24	14.3166510499633	Low
TCGA-AA-3818	CD24	13.2873593999273	Low
TCGA-AA-A01T	CD24	12.8730162637357	High
TCGA-CM-4750	CD24	12.9717787154741	Low
TCGA-DM-A1D0	CD24	13.4147937719446	High
TCGA-AA-A02J	CD24	12.6170047780499	Low
TCGA-CM-6165	CD24	14.2811249114434	Low
TCGA-AA-A02W	CD24	13.5742144685773	Low
TCGA-AZ-6605	CD24	13.7535213187264	Low
TCGA-5M-AATE	CD24	13.2538871119445	Low
TCGA-QL-A97D	CD24	13.776997222486	Low
TCGA-AA-A02Y	CD24	13.7296599749681	Low
TCGA-F4-6809	CD24	13.5742144685773	High
TCGA-QG-A5YW	CD24	14.6354894858297	Low
TCGA-CM-4746	CD24	12.3446989351718	Low
TCGA-DM-A280	CD24	12.9459589952162	High
TCGA-AZ-4682	CD24	13.6848664200097	Low
TCGA-F4-6570	CD24	13.2039296110347	High
TCGA-AA-3560	CD24	12.3638823209725	Low
TCGA-CM-6674	CD24	12.5257739439047	Low
TCGA-AA-3980	CD24	14.0859234950784	Low
TCGA-G4-6299	CD24	12.6439307354913	High
TCGA-AZ-6600	CD24	12.094822240889	High
TCGA-NH-A50V	CD24	13.9236934750672	High
TCGA-AA-3870	CD24	12.0063021452436	High
TCGA-AD-5900	CD24	12.0994595702611	High
TCGA-F4-6807	CD24	13.776997222486	Low
TCGA-AA-A01C	CD24	13.8003562993295	Low
TCGA-AU-6004	CD24	12.9087777778659	Low
TCGA-AA-3947	CD24	13.1717774140594	Low
TCGA-AZ-4313	CD24	11.6302222031083	High
TCGA-A6-2681	CD24	12.7939464935454	Low
TCGA-G4-6323	CD24	13.9236934750672	Low
TCGA-A6-3808	CD24	13.2538871119445	Low
TCGA-CK-6747	CD24	13.4738137983296	Low
TCGA-CM-6676	CD24	12.7939464935454	Low
TCGA-F4-6703	CD24	13.1877280630455	High
TCGA-DM-A0XF	CD24	13.6400278946069	Low
TCGA-CM-6171	CD24	11.4817387649046	High
TCGA-AD-6963	CD24	12.7939464935454	Low
TCGA-CM-6166	CD24	13.553687877811	Low
TCGA-A6-5657	CD24	12.7939464935454	Low
TCGA-A6-4105	CD24	13.2039296110347	Low
TCGA-AA-3968	CD24	13.9757159864765	Low
TCGA-AG-A00Y	CD24	13.8003562993295	Low
TCGA-EI-6511	CD24	13.9496159549937	Low
TCGA-EI-6883	CD24	13.0956047666557	Low
TCGA-DC-6157	CD24	13.6166777327178	Low
TCGA-F5-6863	CD24	12.5176844428076	High
TCGA-EI-6881	CD24	14.029088725311	Low
TCGA-F5-6702	CD24	14.3557288678259	High
TCGA-AG-3890	CD24	13.8003562993295	Low
TCGA-EF-5831	CD24	15.4225607051523	Low
TCGA-DY-A0XA	CD24	13.6400278946069	Low
TCGA-AG-4008	CD24	13.5325138569138	High
TCGA-BM-6198	CD24	14.0022676096972	Low
TCGA-AG-A02G	CD24	12.772939910661	Low
TCGA-EI-6508	CD24	12.0020576152564	Low
TCGA-G5-6235	CD24	13.4346935617571	Low
TCGA-EI-6885	CD24	12.2511080875376	Low
TCGA-AF-A56K	CD24	13.2706623437333	Low
TCGA-AF-2687	CD24	13.3225761411465	High
TCGA-AG-3902	CD24	12.2965775519964	Low
TCGA-F5-6571	CD24	13.6400278946069	Low
TCGA-AG-3609	CD24	12.5336275991946	Low
TCGA-CI-6623	CD24	14.484024188934	Low
TCGA-AF-6672	CD24	13.220129937126	High
TCGA-AG-A02X	CD24	12.8968581122873	Low
TCGA-AF-2693	CD24	13.0255152382806	Low
TCGA-EI-7002	CD24	13.3225761411465	Low
TCGA-AG-3574	CD24	13.4941027695131	High
TCGA-EI-7004	CD24	12.2235229611947	High
TCGA-AG-A015	CD24	13.776997222486	Low
TCGA-F5-6864	CD24	13.7296599749681	Low
TCGA-G5-6641	CD24	14.3557288678259	Low
TCGA-AG-A00C	CD24	13.9236934750672	Low
TCGA-AG-3727	CD24	12.6345960516823	High
TCGA-AG-3732	CD24	11.8851339607801	Low
TCGA-AG-3598	CD24	13.3047857936797	Low
TCGA-AF-2690	CD24	12.5494061997014	Low
TCGA-AG-3578	CD24	12.0450145017741	High
TCGA-AG-3893	CD24	14.3557288678259	High
TCGA-AG-4007	CD24	14.0859234950784	Low
TCGA-AG-A008	CD24	12.9459589952162	Low
TCGA-EI-6507	CD24	11.9518646621788	High
TCGA-CI-6620	CD24	13.5742144685773	Low
TCGA-DC-6154	CD24	14.1476799120282	High
TCGA-F5-6465	CD24	14.4391693124364	Low
TCGA-AG-A01J	CD24	13.052767546073	Low
TCGA-DY-A1DG	CD24	15.2164311649098	High
TCGA-AG-4021	CD24	14.9783343102557	High
TCGA-DY-A1DC	CD24	13.5958833523079	High
TCGA-AG-3909	CD24	13.8736634118371	Low
TCGA-AG-4005	CD24	12.6081550443946	High
TCGA-AF-A56N	CD24	14.0022676096972	Low
TCGA-AF-5654	CD24	13.553687877811	Low
TCGA-AG-A020	CD24	12.5494061997014	Low
TCGA-AG-3591	CD24	13.4538145459889	Low
TCGA-AG-3892	CD24	13.553687877811	Low
TCGA-CI-6621	CD24	13.1877280630455	Low
TCGA-AG-3882	CD24	12.7415629841091	Low
TCGA-DC-5337	CD24	14.3977394436116	Low
TCGA-AG-3584	CD24	12.0715069973927	Low
TCGA-G5-6233	CD24	12.6439307354913	Low
TCGA-AF-2692	CD24	13.4738137983296	Low
TCGA-AG-A00H	CD24	14.1158805808144	High
TCGA-EI-6514	CD24	14.3977394436116	Low
TCGA-EI-6512	CD24	13.8989083906005	High
TCGA-EI-6506	CD24	13.8491865398413	Low
TCGA-AG-A026	CD24	13.7296599749681	Low
TCGA-AG-3592	CD24	14.8187879032025	Low
TCGA-AG-A002	CD24	13.1406517632359	High
TCGA-DC-6155	CD24	12.55753484745	High
TCGA-AG-3883	CD24	12.6911341001819	Low
TCGA-AG-3611	CD24	12.7313695096777	Low
TCGA-DY-A1DF	CD24	11.0476231264999	High
TCGA-F5-6814	CD24	12.9982588885805	Low
TCGA-AG-3583	CD24	13.4346935617571	Low
TCGA-AF-2691	CD24	12.6623398710513	High
TCGA-AG-3878	CD24	12.55753484745	Low
TCGA-AG-3726	CD24	12.2288247118224	High
TCGA-AF-4110	CD24	12.5741523265287	Low
TCGA-F5-6811	CD24	14.7507310936947	Low
TCGA-DC-6160	CD24	13.5742144685773	Low
TCGA-AG-A011	CD24	12.3201682133073	Low
TCGA-AH-6547	CD24	13.155999427623	Low
TCGA-AG-3881	CD24	11.8263912986001	High
TCGA-AG-3580	CD24	13.1717774140594	Low
TCGA-DY-A1DD	CD24	7.06758462592429	High
TCGA-AG-3898	CD24	13.1877280630455	Low
TCGA-AF-3913	CD24	14.484024188934	Low
TCGA-AG-3742	CD24	13.3406239049629	Low
TCGA-AG-3608	CD24	12.3576700046833	Low
TCGA-CI-6619	CD24	13.1717774140594	Low
TCGA-AG-4001	CD24	14.1808068809662	Low
TCGA-AG-3901	CD24	13.5325138569138	Low
TCGA-CI-6622	CD24	13.5742144685773	Low
TCGA-AG-3593	CD24	13.5325138569138	Low
TCGA-AG-3894	CD24	14.0022676096972	Low
TCGA-DC-6156	CD24	14.5293388778842	High
TCGA-EI-6509	CD24	12.3446989351718	High
TCGA-DC-6683	CD24	14.484024188934	Low
TCGA-AF-3400	CD24	11.0377648631852	High
TCGA-AH-6643	CD24	13.2039296110347	High
TCGA-G5-6572	CD24	12.8496417749464	High
TCGA-DC-6158	CD24	13.6848664200097	Low
TCGA-AG-3600	CD24	12.9982588885805	High
TCGA-AF-6136	CD24	14.4391693124364	Low
TCGA-AG-A01N	CD24	12.7010230438314	Low
TCGA-EI-6510	CD24	14.1158805808144	Low
TCGA-AG-3605	CD24	12.8047784639129	Low
TCGA-AG-3594	CD24	12.9851469323242	Low
TCGA-DC-4749	CD24	14.3557288678259	Low
TCGA-AG-3586	CD24	13.2706623437333	Low
TCGA-AG-3731	CD24	13.2538871119445	High
TCGA-AF-A56L	CD24	13.3047857936797	Low
TCGA-AH-6549	CD24	13.5325138569138	Low
TCGA-CI-6624	CD24	14.5293388778842	Low
TCGA-EF-5830	CD24	13.0255152382806	Low
TCGA-DC-6682	CD24	14.1158805808144	Low
TCGA-AG-3582	CD24	13.4147937719446	Low
TCGA-EI-6882	CD24	12.4584820618435	Low
TCGA-EI-6884	CD24	14.3557288678259	Low
TCGA-AG-3999	CD24	12.8730162637357	Low
TCGA-AG-3885	CD24	11.0675085533231	High
TCGA-AG-A032	CD24	13.8989083906005	Low
TCGA-F5-6813	CD24	13.4538145459889	Low
TCGA-DC-6681	CD24	12.8850117443438	Low
TCGA-AG-3587	CD24	12.6911341001819	Low
TCGA-AG-4022	CD24	13.5742144685773	High
TCGA-AH-6897	CD24	13.8491865398413	Low
TCGA-AG-3896	CD24	13.7076170596313	Low
TCGA-EI-6513	CD24	13.5325138569138	Low
TCGA-EI-6917	CD24	12.4948058524169	High
TCGA-AH-6903	CD24	14.2126818930221	Low
TCGA-AG-A025	CD24	13.3406239049629	Low
TCGA-AG-3581	CD24	11.8851339607801	High
TCGA-F5-6812	CD24	14.3166510499633	High
TCGA-F5-6464	CD24	12.3446989351718	High
TCGA-DC-4745	CD24	13.5958833523079	Low
TCGA-AG-A036	CD24	12.2564526256899	Low
TCGA-AH-6644	CD24	13.0667936519539	High
TCGA-DY-A1DE	CD24	13.220129937126	Low
TCGA-AH-6544	CD24	14.1476799120282	Low
TCGA-AG-A014	CD24	11.2496464180168	High
TCGA-AF-6655	CD24	13.8989083906005	Low
TCGA-AG-3575	CD24	10.6757205295088	High
TCGA-AG-3887	CD24	12.9587962591162	Low
TCGA-AG-A016	CD24	13.2706623437333	Low
TCGA-AF-3911	CD24	13.3961131063522	Low
TCGA-F5-6861	CD24	13.4538145459889	Low
TCGA-AG-A02N	CD24	13.236519905999	Low
TCGA-AG-3728	CD24	13.2538871119445	Low
TCGA-AG-3612	CD24	13.3406239049629	Low
TCGA-DY-A1H8	CD24	13.125876375874	High
TCGA-AG-A023	CD24	13.1107376415788	High
TCGA-AG-3599	CD24	13.5129932741534	Low
TCGA-DC-5869	CD24	13.7535213187264	Low
TCGA-CL-5917	CD24	13.6848664200097	Low
TCGA-DT-5265	CD24	12.3322317959431	High
GSM971957	CD24	11.6567053947834	High
GSM971958	CD24	12.5661015432118	Low
GSM971959	CD24	13.2706623437333	Low
GSM971960	CD24	13.9496159549937	Low
GSM971961	CD24	13.8989083906005	High
GSM971962	CD24	12.5022092455131	Low
GSM971963	CD24	10.3313867491308	High
GSM971964	CD24	13.5742144685773	Low
GSM971965	CD24	13.9757159864765	Low
GSM971966	CD24	13.4941027695131	High
GSM971967	CD24	13.1717774140594	Low
GSM971968	CD24	12.0148048376666	High
GSM971969	CD24	11.808795599541	Low
GSM971970	CD24	12.681563787889	Low
GSM971971	CD24	13.4147937719446	Low
GSM971972	CD24	13.9236934750672	Low
GSM971973	CD24	8.49244123502266	High
GSM971974	CD24	12.6170047780499	High
GSM971975	CD24	13.155999427623	Low
GSM971976	CD24	12.9851469323242	Low
GSM971977	CD24	12.2076122669462	High
GSM971978	CD24	12.8730162637357	Low
GSM971979	CD24	13.8491865398413	Low
GSM971980	CD24	13.8736634118371	High
GSM971981	CD24	13.2039296110347	Low
GSM971982	CD24	13.0255152382806	High
GSM971983	CD24	13.8491865398413	High
GSM971984	CD24	11.5711193914811	High
GSM971985	CD24	13.7535213187264	Low
GSM971986	CD24	12.7313695096777	High
GSM971987	CD24	13.4941027695131	Low
GSM971988	CD24	12.2848460261507	High
GSM971989	CD24	13.4147937719446	High
GSM971990	CD24	12.3701911889484	Low
GSM971991	CD24	13.5958833523079	Low
GSM971992	CD24	13.8242853312841	High
GSM971993	CD24	11.960106390747	Low
GSM971994	CD24	12.1228574948184	Low
GSM971995	CD24	13.4346935617571	Low
GSM971996	CD24	11.4817387649046	High
GSM971997	CD24	12.5415017037911	Low
GSM971998	CD24	13.7296599749681	Low
GSM971999	CD24	14.1808068809662	Low
GSM972000	CD24	13.8003562993295	Low
GSM972001	CD24	13.9236934750672	Low
GSM972002	CD24	13.3773044726706	High
GSM972003	CD24	13.125876375874	Low
GSM972004	CD24	13.776997222486	Low
GSM972005	CD24	11.2377864077077	High
GSM972006	CD24	13.2039296110347	Low
GSM972007	CD24	10.5307232952026	High
GSM972008	CD24	8.68880165835688	High
GSM972009	CD24	13.2706623437333	High
GSM972010	CD24	12.9982588885805	Low
GSM972011	CD24	11.7411469188562	High
GSM972012	CD24	14.1476799120282	Low
GSM972013	CD24	13.6616572541563	Low
GSM972014	CD24	13.7535213187264	Low
GSM972015	CD24	11.7089600026206	High
GSM972016	CD24	13.4941027695131	Low
GSM972017	CD24	13.4738137983296	Low
GSM972018	CD24	13.5958833523079	Low
GSM972019	CD24	12.2128823078677	High
GSM972020	CD24	13.9236934750672	Low
GSM972021	CD24	13.4941027695131	Low
GSM972022	CD24	13.4941027695131	High
GSM972023	CD24	13.5742144685773	High
GSM972024	CD24	14.2126818930221	Low
GSM972025	CD24	13.7535213187264	Low
GSM972026	CD24	12.8612659576837	Low
GSM972027	CD24	10.9440891000675	High
GSM972028	CD24	13.7296599749681	Low
GSM972029	CD24	14.2811249114434	Low
GSM972030	CD24	10.8463697060246	High
GSM972031	CD24	13.8989083906005	Low
GSM972032	CD24	14.4391693124364	Low
GSM972033	CD24	14.1808068809662	Low
GSM972034	CD24	13.6400278946069	Low
GSM972035	CD24	12.9851469323242	Low
GSM972036	CD24	13.9236934750672	Low
GSM972037	CD24	13.5742144685773	Low
GSM972038	CD24	13.4941027695131	Low
GSM972039	CD24	7.7106227848849	High
GSM972040	CD24	13.7535213187264	Low
GSM972041	CD24	13.8491865398413	Low
GSM972042	CD24	13.0392244871381	Low
GSM972043	CD24	13.220129937126	Low
GSM972044	CD24	13.7076170596313	Low
GSM972045	CD24	12.933596927508	High
GSM972046	CD24	11.442258709995	Low
GSM972047	CD24	13.1717774140594	Low
GSM972048	CD24	13.155999427623	Low
GSM972049	CD24	11.6656397965082	Low
GSM972050	CD24	13.776997222486	Low
GSM972051	CD24	12.4514787267735	Low
GSM972052	CD24	14.1158805808144	Low
GSM972053	CD24	10.7865706252816	Low
GSM972054	CD24	12.5257739439047	High
GSM972055	CD24	13.7535213187264	High
GSM972056	CD24	12.4103665993666	High
GSM972057	CD24	12.0854592901648	Low
GSM972058	CD24	11.9978727992562	Low
GSM972059	CD24	8.53105975731432	High
GSM972060	CD24	13.7076170596313	Low
GSM972061	CD24	12.6257140887547	Low
GSM972062	CD24	13.9757159864765	Low
GSM972063	CD24	13.6400278946069	Low
GSM972064	CD24	12.7517085864214	High
GSM972065	CD24	13.125876375874	Low
GSM972066	CD24	13.8736634118371	Low
GSM972067	CD24	12.772939910661	High
GSM972068	CD24	13.6166777327178	High
GSM972069	CD24	13.9496159549937	Low
GSM972070	CD24	14.3166510499633	Low
GSM972071	CD24	13.3591826788536	Low
GSM972072	CD24	11.4112328322533	Low
GSM972073	CD24	12.1422360108219	Low
GSM972074	CD24	14.3977394436116	Low
GSM972075	CD24	11.8774114010604	Low
GSM972076	CD24	13.553687877811	Low
GSM972077	CD24	13.3773044726706	Low
GSM972078	CD24	13.3773044726706	Low
GSM972079	CD24	12.6911341001819	Low
GSM972080	CD24	13.1107376415788	Low
GSM972081	CD24	13.8989083906005	Low
GSM972082	CD24	12.933596927508	Low
GSM972083	CD24	13.3591826788536	High
GSM972084	CD24	13.7535213187264	Low
GSM972085	CD24	14.2463293369933	Low
GSM972086	CD24	13.3406239049629	Low
GSM972087	CD24	14.4391693124364	Low
GSM972088	CD24	13.1717774140594	Low
GSM972089	CD24	10.8310965760929	Low
GSM972090	CD24	14.1158805808144	Low
GSM972091	CD24	13.9236934750672	Low
GSM972092	CD24	13.1107376415788	High
GSM972093	CD24	13.6400278946069	Low
GSM972094	CD24	12.1618053371395	Low
GSM972095	CD24	12.2455319050469	High
GSM972096	CD24	14.0022676096972	Low
GSM972097	CD24	12.5741523265287	High
GSM972098	CD24	11.430098905621	Low
GSM972099	CD24	13.4346935617571	Low
GSM972100	CD24	12.5022092455131	Low
GSM972101	CD24	13.3961131063522	Low
GSM972102	CD24	13.9496159549937	Low
GSM972103	CD24	12.7939464935454	Low
GSM972104	CD24	13.5325138569138	High
GSM972105	CD24	12.8496417749464	Low
GSM972106	CD24	13.3591826788536	High
GSM972107	CD24	13.9757159864765	High
GSM972108	CD24	14.0859234950784	Low
GSM972109	CD24	13.3961131063522	High
GSM972110	CD24	13.4346935617571	Low
GSM972111	CD24	12.7517085864214	Low
GSM972112	CD24	13.0810141131074	High
GSM972113	CD24	13.1107376415788	High
GSM972114	CD24	12.8968581122873	High
GSM972115	CD24	13.7535213187264	Low
GSM972116	CD24	13.553687877811	Low
GSM972117	CD24	14.1808068809662	Low
GSM972118	CD24	11.6567053947834	High
GSM972119	CD24	13.553687877811	Low
GSM972120	CD24	12.2789904009347	Low
GSM972121	CD24	13.3961131063522	High
GSM972122	CD24	14.2463293369933	Low
GSM972123	CD24	13.9496159549937	Low
GSM972124	CD24	13.3225761411465	Low
GSM972125	CD24	13.4738137983296	Low
GSM972126	CD24	13.8003562993295	Low
GSM972127	CD24	13.0810141131074	Low
GSM972128	CD24	13.3047857936797	Low
GSM972129	CD24	12.2023592925999	Low
GSM972130	CD24	13.6400278946069	Low
GSM972131	CD24	12.9209633460047	High
GSM972132	CD24	13.0667936519539	Low
GSM972133	CD24	13.0255152382806	High
GSM972134	CD24	14.029088725311	High
GSM972135	CD24	13.8491865398413	Low
GSM972136	CD24	13.5129932741534	Low
GSM972137	CD24	12.55753484745	Low
GSM972138	CD24	12.5097586973225	Low
GSM972139	CD24	14.3977394436116	Low
GSM972140	CD24	13.0255152382806	Low
GSM972141	CD24	13.6848664200097	Low
GSM972142	CD24	14.484024188934	Low
GSM972143	CD24	13.5129932741534	Low
GSM972144	CD24	12.6081550443946	Low
GSM972145	CD24	14.484024188934	Low
GSM972146	CD24	11.0984033893637	Low
GSM972147	CD24	14.029088725311	Low
GSM972148	CD24	11.5525612259007	Low
GSM972149	CD24	13.4147937719446	Low
GSM972150	CD24	14.8187879032025	Low
GSM972151	CD24	13.7296599749681	Low
GSM972152	CD24	14.1476799120282	Low
GSM972153	CD24	14.484024188934	Low
GSM972154	CD24	14.1476799120282	Low
GSM972155	CD24	13.6616572541563	High
GSM972156	CD24	14.7507310936947	Low
GSM972157	CD24	14.6885617854466	Low
GSM972158	CD24	12.933596927508	High
GSM972159	CD24	13.4147937719446	High
GSM972160	CD24	14.2811249114434	Low
GSM972161	CD24	13.8491865398413	High
GSM972162	CD24	13.4738137983296	High
GSM972163	CD24	14.9783343102557	Low
GSM972164	CD24	13.8003562993295	High
GSM972165	CD24	13.8242853312841	Low
GSM972166	CD24	14.1476799120282	Low
GSM972167	CD24	14.5782466652456	Low
GSM972168	CD24	13.4738137983296	High
GSM972169	CD24	14.8187879032025	Low
GSM972170	CD24	13.9757159864765	Low
GSM972171	CD24	10.5423258891499	High
GSM972172	CD24	12.681563787889	High
GSM972173	CD24	13.220129937126	Low
GSM972174	CD24	13.2873593999273	Low
GSM972175	CD24	11.8406353140919	Low
GSM972176	CD24	11.960106390747	High
GSM972177	CD24	13.7296599749681	High
GSM972178	CD24	12.7624514436988	Low
GSM972179	CD24	13.0810141131074	Low
GSM972180	CD24	8.40787126677127	High
GSM972181	CD24	11.9766195365394	High
GSM972182	CD24	12.7833810205388	Low
GSM972183	CD24	11.984928791784	Low
GSM972184	CD24	10.9425973532925	High
GSM972185	CD24	13.1406517632359	Low
GSM972186	CD24	10.6890080527424	High
GSM972187	CD24	14.0022676096972	High
GSM972188	CD24	13.3961131063522	Low
GSM972189	CD24	9.85946484528851	Low
GSM972190	CD24	13.776997222486	Low
GSM972191	CD24	13.5325138569138	Low
GSM972192	CD24	13.0956047666557	High
GSM972193	CD24	12.55753484745	Low
GSM972194	CD24	12.1373373686298	Low
GSM972195	CD24	12.6081550443946	Low
GSM972196	CD24	11.5151110331265	High
GSM972197	CD24	12.653089874336	Low
GSM972198	CD24	13.5325138569138	Low
GSM972199	CD24	13.553687877811	Low
GSM972200	CD24	12.1618053371395	Low
GSM972201	CD24	14.4391693124364	High
GSM972202	CD24	13.4147937719446	Low
GSM972203	CD24	13.3591826788536	Low
GSM972204	CD24	13.236519905999	Low
GSM972205	CD24	12.4036222686772	Low
GSM972206	CD24	13.8989083906005	High
GSM972207	CD24	14.484024188934	Low
GSM972208	CD24	13.776997222486	High
GSM972209	CD24	11.7776278691408	High
GSM972210	CD24	12.1817879906447	Low
GSM972211	CD24	13.2039296110347	Low
GSM972212	CD24	13.3961131063522	Low
GSM972213	CD24	12.3446989351718	High
GSM972214	CD24	13.1717774140594	Low
GSM972215	CD24	13.052767546073	Low
GSM972216	CD24	12.8850117443438	Low
GSM972217	CD24	12.8850117443438	Low
GSM972218	CD24	13.2538871119445	Low
GSM972219	CD24	13.5129932741534	Low
GSM972220	CD24	12.9587962591162	Low
GSM972221	CD24	12.4036222686772	Low
GSM972222	CD24	14.484024188934	Low
GSM972223	CD24	13.5742144685773	High
GSM972224	CD24	13.220129937126	High
GSM972225	CD24	12.9087777778659	Low
GSM972226	CD24	12.2343443407945	High
GSM972227	CD24	13.6166777327178	Low
GSM972228	CD24	12.7624514436988	Low
GSM972230	CD24	12.8730162637357	Low
GSM972231	CD24	12.6623398710513	Low
GSM972232	CD24	12.0762556643363	High
GSM972233	CD24	13.3773044726706	Low
GSM972234	CD24	14.4391693124364	High
GSM972235	CD24	13.5958833523079	Low
GSM972236	CD24	13.7076170596313	Low
GSM972237	CD24	12.8968581122873	Low
GSM972238	CD24	13.2873593999273	Low
GSM972239	CD24	11.8052279568944	Low
GSM972240	CD24	13.3406239049629	High
GSM972241	CD24	13.9496159549937	Low
GSM972242	CD24	13.3406239049629	Low
GSM972243	CD24	13.8491865398413	Low
GSM972244	CD24	13.553687877811	Low
GSM972247	CD24	12.6911341001819	High
GSM972248	CD24	14.2126818930221	High
GSM972249	CD24	13.9496159549937	Low
GSM972250	CD24	13.220129937126	Low
GSM972251	CD24	12.7517085864214	High
GSM972252	CD24	12.7624514436988	High
GSM972253	CD24	14.0570016910954	High
GSM972254	CD24	13.2873593999273	High
GSM972255	CD24	13.776997222486	Low
GSM972256	CD24	11.5933792558227	High
GSM972257	CD24	13.9236934750672	Low
GSM972259	CD24	12.4036222686772	Low
GSM972260	CD24	13.6400278946069	Low
GSM972261	CD24	11.8552050978228	Low
GSM972262	CD24	8.85607927078368	High
GSM972263	CD24	11.9047817205423	Low
GSM972264	CD24	13.6166777327178	Low
GSM972265	CD24	10.364528388093	Low
GSM972266	CD24	13.1717774140594	Low
GSM972267	CD24	13.7535213187264	Low
GSM972268	CD24	12.8161135481384	Low
GSM972269	CD24	13.3591826788536	Low
GSM972270	CD24	12.71100679459	High
GSM972271	CD24	12.6439307354913	Low
GSM972272	CD24	13.7535213187264	Low
GSM972273	CD24	13.5129932741534	Low
GSM972274	CD24	9.10995716072372	High
GSM972275	CD24	10.7812848900327	High
GSM972276	CD24	13.3406239049629	High
GSM972277	CD24	11.7153022228463	Low
GSM972278	CD24	13.0255152382806	Low
GSM972279	CD24	11.4040453713236	Low
GSM972280	CD24	11.034422543245	High
GSM972281	CD24	12.7624514436988	Low
GSM972282	CD24	12.8850117443438	Low
GSM972283	CD24	12.7624514436988	High
GSM972284	CD24	13.7535213187264	Low
GSM972285	CD24	13.4738137983296	High
GSM972286	CD24	11.8889312165127	Low
GSM972287	CD24	13.052767546073	High
GSM972288	CD24	13.8736634118371	High
GSM972289	CD24	14.6885617854466	Low
GSM972290	CD24	13.2873593999273	Low
GSM972291	CD24	11.6931580452342	High
GSM972292	CD24	10.514080531468	High
GSM972293	CD24	13.4538145459889	High
GSM972294	CD24	10.9655876282635	High
GSM972295	CD24	11.968483744782	High
GSM972296	CD24	12.9982588885805	Low
GSM972297	CD24	13.0956047666557	Low
GSM972298	CD24	12.8968581122873	High
GSM972299	CD24	13.2873593999273	Low
GSM972300	CD24	11.9320015206781	Low
GSM972301	CD24	13.8989083906005	Low
GSM972302	CD24	14.3977394436116	Low
GSM972303	CD24	13.6848664200097	Low
GSM972304	CD24	13.4346935617571	Low
GSM972305	CD24	14.5782466652456	High
GSM972306	CD24	14.1158805808144	Low
GSM972307	CD24	13.6166777327178	Low
GSM972308	CD24	14.029088725311	High
GSM972309	CD24	13.6166777327178	Low
GSM972310	CD24	13.553687877811	High
GSM972311	CD24	10.7865706252816	Low
GSM972312	CD24	12.2076122669462	Low
GSM972313	CD24	12.2288247118224	Low
GSM972314	CD24	10.3041742730093	High
GSM972315	CD24	14.4391693124364	Low
GSM972316	CD24	11.2456900177944	Low
GSM972317	CD24	10.8632483071354	High
GSM972318	CD24	13.2538871119445	Low
GSM972319	CD24	13.3961131063522	Low
GSM972320	CD24	14.5782466652456	Low
GSM972321	CD24	12.5336275991946	Low
GSM972322	CD24	13.1877280630455	Low
GSM972323	CD24	13.5325138569138	Low
GSM972324	CD24	11.7542254718096	Low
GSM972325	CD24	12.3768279356604	High
GSM972326	CD24	11.0246772463945	High
GSM972327	CD24	14.1476799120282	High
GSM972328	CD24	13.4738137983296	Low
GSM972329	CD24	13.155999427623	Low
GSM972330	CD24	12.0148048376666	High
GSM972331	CD24	14.1158805808144	Low
GSM972332	CD24	10.6404468331285	High
GSM972333	CD24	13.3961131063522	Low
GSM972334	CD24	10.7932006546078	High
GSM972335	CD24	13.5742144685773	Low
GSM972336	CD24	13.8736634118371	Low
GSM972337	CD24	13.7535213187264	Low
GSM972338	CD24	14.7507310936947	Low
GSM972339	CD24	14.0570016910954	Low
GSM972340	CD24	13.6166777327178	High
GSM972341	CD24	13.4538145459889	Low
GSM972342	CD24	13.3591826788536	Low
GSM972343	CD24	12.6081550443946	Low
GSM972344	CD24	10.9007657444501	High
GSM972345	CD24	13.1717774140594	High
GSM972346	CD24	10.4224922212014	High
GSM972347	CD24	13.1107376415788	Low
GSM972348	CD24	13.3773044726706	Low
GSM972349	CD24	12.4730610107763	High
GSM972350	CD24	13.3961131063522	Low
GSM972351	CD24	13.7535213187264	Low
GSM972352	CD24	14.6354894858297	High
GSM972353	CD24	12.3322317959431	High
GSM972354	CD24	8.57537158090673	High
GSM972355	CD24	14.484024188934	Low
GSM972356	CD24	12.9087777778659	Low
GSM972357	CD24	14.2126818930221	Low
GSM972358	CD24	13.236519905999	Low
GSM972359	CD24	13.9757159864765	Low
GSM972360	CD24	12.5097586973225	Low
GSM972361	CD24	10.1986157993689	High
GSM972362	CD24	13.8989083906005	Low
GSM972363	CD24	12.933596927508	Low
GSM972364	CD24	12.4237103486161	Low
GSM972365	CD24	12.9717787154741	High
GSM972366	CD24	13.3225761411465	Low
GSM972367	CD24	12.772939910661	High
GSM972368	CD24	13.2706623437333	Low
GSM972369	CD24	12.9209633460047	Low
GSM972370	CD24	13.9757159864765	Low
GSM972371	CD24	12.8047784639129	Low
GSM972372	CD24	13.155999427623	Low
GSM972373	CD24	13.7535213187264	Low
GSM972374	CD24	13.4538145459889	Low
GSM972375	CD24	12.2789904009347	High
GSM972376	CD24	14.0022676096972	High
GSM972377	CD24	14.029088725311	Low
GSM972378	CD24	14.2126818930221	High
GSM972379	CD24	13.1717774140594	Low
GSM972380	CD24	9.42463450875512	High
GSM972381	CD24	13.5958833523079	High
GSM972382	CD24	13.5958833523079	Low
GSM972383	CD24	13.8491865398413	Low
GSM972384	CD24	13.2039296110347	Low
GSM972385	CD24	13.3961131063522	High
GSM972386	CD24	14.0570016910954	Low
GSM972387	CD24	14.484024188934	Low
GSM972388	CD24	12.8850117443438	Low
GSM972389	CD24	13.1107376415788	Low
GSM972390	CD24	11.7475823657215	High
GSM972391	CD24	12.5909422065771	High
GSM972392	CD24	13.9236934750672	High
GSM972393	CD24	12.9851469323242	High
GSM972394	CD24	13.0255152382806	Low
GSM972395	CD24	13.9236934750672	Low
GSM972396	CD24	13.2039296110347	Low
GSM972397	CD24	13.2538871119445	Low
GSM972398	CD24	14.2126818930221	Low
GSM972399	CD24	12.8612659576837	Low
GSM972400	CD24	14.029088725311	Low
GSM972402	CD24	13.6400278946069	High
GSM972403	CD24	11.7640670054554	High
GSM972404	CD24	13.8736634118371	Low
GSM972405	CD24	13.3047857936797	Low
GSM972406	CD24	13.3047857936797	High
GSM972407	CD24	13.7535213187264	Low
GSM972408	CD24	13.6616572541563	High
GSM972409	CD24	12.8384035577784	Low
GSM972410	CD24	13.4738137983296	High
GSM972411	CD24	14.4391693124364	Low
GSM972412	CD24	13.0255152382806	High
GSM972413	CD24	13.7076170596313	High
GSM972414	CD24	13.776997222486	Low
GSM972415	CD24	13.8989083906005	Low
GSM972416	CD24	13.1877280630455	High
GSM972417	CD24	12.396571650563	Low
GSM972418	CD24	13.052767546073	Low
GSM972419	CD24	13.8736634118371	Low
GSM972420	CD24	11.2222453911316	High
GSM972421	CD24	14.1158805808144	High
GSM972422	CD24	12.3768279356604	High
GSM972423	CD24	13.6400278946069	Low
GSM972424	CD24	13.6848664200097	Low
GSM972425	CD24	11.0607299591042	High
GSM972426	CD24	12.2181231600703	Low
GSM972427	CD24	13.3591826788536	Low
GSM972428	CD24	13.1877280630455	Low
GSM972429	CD24	13.1717774140594	Low
GSM972430	CD24	13.6166777327178	Low
GSM972431	CD24	13.4738137983296	Low
GSM972432	CD24	13.4147937719446	Low
GSM972433	CD24	10.6116888200939	High
GSM972434	CD24	14.5293388778842	Low
GSM972435	CD24	13.220129937126	Low
GSM972436	CD24	14.1476799120282	Low
GSM972437	CD24	14.2811249114434	Low
GSM972438	CD24	11.1931554827568	High
GSM972439	CD24	14.3166510499633	Low
GSM972440	CD24	12.772939910661	High
GSM972441	CD24	13.5129932741534	Low
GSM972442	CD24	13.6616572541563	Low
GSM972443	CD24	12.5415017037911	Low
GSM972444	CD24	11.6507539445887	High
GSM972445	CD24	7.5703474402572	High
GSM972447	CD24	11.8889312165127	High
GSM972449	CD24	13.3773044726706	High
GSM972450	CD24	13.7296599749681	Low
GSM972451	CD24	13.9496159549937	Low
GSM972452	CD24	12.396571650563	Low
GSM972453	CD24	12.2732747642518	Low
GSM972454	CD24	13.7076170596313	Low
GSM972455	CD24	12.3831201140016	High
GSM972457	CD24	13.3225761411465	High
GSM972458	CD24	12.1472479176394	Low
GSM972459	CD24	12.6257140887547	Low
GSM972460	CD24	13.6166777327178	Low
GSM972461	CD24	13.3225761411465	Low
GSM972462	CD24	12.8496417749464	Low
GSM972463	CD24	13.6848664200097	Low
GSM972464	CD24	14.0570016910954	Low
GSM972465	CD24	13.3047857936797	High
GSM972466	CD24	12.55753484745	High
GSM972467	CD24	9.32166974830257	High
GSM972468	CD24	12.4168123072357	Low
GSM972469	CD24	13.6848664200097	Low
GSM972470	CD24	12.1041355836154	Low
GSM972472	CD24	13.8003562993295	Low
GSM972473	CD24	14.1158805808144	High
GSM972474	CD24	13.4538145459889	High
GSM972475	CD24	12.0105668997142	Low
GSM972476	CD24	13.220129937126	High
GSM972477	CD24	14.2811249114434	Low
GSM972478	CD24	14.3977394436116	Low
GSM972479	CD24	10.0651504634624	High
GSM972480	CD24	13.9236934750672	Low
GSM972481	CD24	13.9757159864765	Low
GSM972482	CD24	13.1406517632359	High
GSM972483	CD24	13.3406239049629	Low
GSM972484	CD24	13.8989083906005	Low
GSM972485	CD24	11.7876377051122	Low
GSM972486	CD24	12.2965775519964	High
GSM972487	CD24	13.8003562993295	Low
GSM972488	CD24	13.1717774140594	High
GSM972489	CD24	13.5958833523079	High
GSM972490	CD24	13.8736634118371	Low
GSM972491	CD24	13.3225761411465	Low
GSM972492	CD24	8.82256813017182	Low
GSM972493	CD24	14.3557288678259	Low
GSM972494	CD24	13.8003562993295	Low
GSM972495	CD24	12.6257140887547	Low
GSM972496	CD24	14.1476799120282	Low
GSM972497	CD24	12.396571650563	Low
GSM972498	CD24	14.4391693124364	Low
GSM972499	CD24	10.1961710887027	High
GSM972501	CD24	12.9587962591162	Low
GSM972502	CD24	13.6848664200097	Low
GSM972503	CD24	12.9209633460047	Low
GSM972504	CD24	12.4948058524169	Low
GSM972505	CD24	12.5994755458676	Low
GSM972506	CD24	13.4346935617571	Low
GSM972507	CD24	13.5742144685773	Low
GSM972508	CD24	14.0022676096972	Low
GSM972509	CD24	13.6848664200097	Low
GSM972510	CD24	13.0120244462509	Low
GSM972511	CD24	13.8736634118371	Low
GSM972512	CD24	13.1877280630455	High
GSM972513	CD24	13.3406239049629	Low
GSM972514	CD24	13.8003562993295	Low
GSM972515	CD24	14.2811249114434	Low
GSM972516	CD24	13.2873593999273	Low
GSM972517	CD24	13.0956047666557	High
GSM972518	CD24	13.0392244871381	Low
GSM972519	CD24	13.236519905999	High
GSM972520	CD24	14.3166510499633	Low
GSM972521	CD24	13.4738137983296	Low
GSM972522	CD24	9.65615544658443	High
GSM1681353	CD24	13.8736634118371	Low
GSM1681354	CD24	13.8003562993295	Low
GSM1681355	CD24	14.484024188934	Low
GSM1681356	CD24	13.5129932741534	Low
GSM1681357	CD24	14.5782466652456	Low
GSM1681359	CD24	14.2126818930221	Low
GSM1681360	CD24	14.484024188934	Low
GSM1681361	CD24	14.1476799120282	Low
GSM1681362	CD24	14.2126818930221	Low
GSM1681363	CD24	14.2811249114434	Low
GSM1681364	CD24	14.6885617854466	Low
GSM1681365	CD24	14.3977394436116	Low
GSM1681367	CD24	14.5782466652456	Low
GSM1681368	CD24	14.2126818930221	Low
GSM1681369	CD24	14.3166510499633	Low
GSM1681370	CD24	14.7507310936947	Low
GSM1681371	CD24	14.3166510499633	Low
GSM437093	CD24	14.1158805808144	Low
GSM437094	CD24	12.6345960516823	Low
GSM437095	CD24	14.3166510499633	Low
GSM437096	CD24	12.7624514436988	High
GSM437097	CD24	12.3638823209725	Low
GSM437098	CD24	13.9236934750672	Low
GSM437099	CD24	13.7076170596313	Low
GSM437100	CD24	13.2039296110347	Low
GSM437101	CD24	13.4738137983296	Low
GSM437102	CD24	13.1406517632359	High
GSM437103	CD24	13.6400278946069	Low
GSM437104	CD24	13.3773044726706	Low
GSM437105	CD24	13.0255152382806	Low
GSM437106	CD24	13.236519905999	Low
GSM437107	CD24	13.5129932741534	Low
GSM437108	CD24	12.8612659576837	Low
GSM437109	CD24	13.2873593999273	Low
GSM437110	CD24	14.0022676096972	Low
GSM437111	CD24	12.1520321003776	High
GSM437112	CD24	13.8736634118371	Low
GSM437113	CD24	12.7415629841091	Low
GSM437114	CD24	13.7076170596313	Low
GSM437115	CD24	13.4538145459889	Low
GSM437116	CD24	13.3047857936797	Low
GSM437117	CD24	13.8003562993295	Low
GSM437118	CD24	9.45828892066253	High
GSM437119	CD24	12.2235229611947	High
GSM437120	CD24	13.7076170596313	Low
GSM437121	CD24	13.4538145459889	Low
GSM437122	CD24	13.4147937719446	Low
GSM437123	CD24	13.2873593999273	Low
GSM437124	CD24	12.7313695096777	High
GSM437125	CD24	12.8850117443438	High
GSM437126	CD24	12.0493695230398	Low
GSM437127	CD24	13.8242853312841	High
GSM437128	CD24	13.4346935617571	Low
GSM437129	CD24	13.6166777327178	Low
GSM437130	CD24	13.3591826788536	High
GSM437131	CD24	13.1406517632359	Low
GSM437132	CD24	13.3225761411465	Low
GSM437133	CD24	5.5180471560561	High
GSM437134	CD24	13.7535213187264	High
GSM437135	CD24	13.6848664200097	High
GSM437136	CD24	13.5958833523079	Low
GSM437137	CD24	13.7296599749681	Low
GSM437138	CD24	12.4103665993666	Low
GSM437139	CD24	13.3047857936797	Low
GSM437140	CD24	13.3773044726706	Low
GSM437141	CD24	13.6166777327178	Low
GSM437142	CD24	13.6616572541563	High
GSM437143	CD24	12.3201682133073	Low
GSM437144	CD24	13.8989083906005	Low
GSM437145	CD24	13.125876375874	High
GSM437146	CD24	13.4738137983296	Low
GSM437147	CD24	11.9397960810284	Low
GSM437148	CD24	13.4538145459889	Low
GSM437149	CD24	13.220129937126	High
GSM437150	CD24	13.2538871119445	Low
GSM437151	CD24	14.2463293369933	Low
GSM437152	CD24	11.9978727992562	High
GSM437153	CD24	13.3773044726706	Low
GSM437154	CD24	14.2811249114434	Low
GSM437155	CD24	14.2126818930221	High
GSM437156	CD24	13.1877280630455	Low
GSM437157	CD24	11.797985980161	High
GSM437158	CD24	11.4324300293529	Low
GSM437159	CD24	14.2463293369933	Low
GSM437160	CD24	13.0255152382806	Low
GSM437161	CD24	13.4738137983296	Low
GSM437162	CD24	14.0570016910954	Low
GSM437163	CD24	13.5129932741534	Low
GSM437164	CD24	13.4147937719446	Low
GSM437165	CD24	13.5742144685773	Low
GSM437166	CD24	13.3406239049629	Low
GSM437167	CD24	12.2023592925999	Low
GSM437168	CD24	13.553687877811	Low
GSM437169	CD24	13.5129932741534	Low
GSM437170	CD24	14.1476799120282	Low
GSM437171	CD24	12.089934136706	Low
GSM437172	CD24	13.9757159864765	Low
GSM437173	CD24	13.9757159864765	High
GSM437174	CD24	13.6848664200097	High
GSM437175	CD24	13.3225761411465	High
GSM437176	CD24	11.7876377051122	High
GSM437177	CD24	12.5741523265287	Low
GSM437178	CD24	13.0667936519539	Low
GSM437179	CD24	14.0570016910954	Low
GSM437180	CD24	12.3511612650122	High
GSM437181	CD24	13.4538145459889	High
GSM437182	CD24	14.1808068809662	High
GSM437183	CD24	14.3166510499633	Low
GSM437184	CD24	13.7535213187264	High
GSM437185	CD24	12.9087777778659	Low
GSM437186	CD24	13.4147937719446	Low
GSM437187	CD24	13.2873593999273	High
GSM437188	CD24	14.2811249114434	Low
GSM437189	CD24	13.7076170596313	Low
GSM437190	CD24	13.3591826788536	High
GSM437191	CD24	13.776997222486	Low
GSM437192	CD24	13.6166777327178	Low
GSM437193	CD24	12.1922366360842	Low
GSM437194	CD24	13.0810141131074	Low
GSM437195	CD24	14.1808068809662	Low
GSM437196	CD24	13.6166777327178	High
GSM437197	CD24	12.7211301178212	High
GSM437198	CD24	13.0667936519539	Low
GSM437199	CD24	12.3900252106401	Low
GSM437200	CD24	13.4738137983296	High
GSM437201	CD24	11.3492898827416	High
GSM437202	CD24	13.2538871119445	Low
GSM437203	CD24	11.0476231264999	Low
GSM437204	CD24	6.02964746015693	Low
GSM437205	CD24	12.5661015432118	Low
GSM437206	CD24	13.4147937719446	Low
GSM437207	CD24	13.0810141131074	Low
GSM437208	CD24	13.7076170596313	Low
GSM437209	CD24	11.3787560942664	High
GSM437210	CD24	13.0255152382806	Low
GSM437211	CD24	13.155999427623	High
GSM437212	CD24	11.4971907649962	High
GSM437213	CD24	13.1107376415788	Low
GSM437214	CD24	13.3591826788536	Low
GSM437215	CD24	13.5129932741534	Low
GSM437216	CD24	13.2706623437333	Low
GSM437217	CD24	13.0810141131074	Low
GSM437218	CD24	13.1406517632359	Low
GSM437219	CD24	11.3900788846411	Low
GSM437220	CD24	13.8736634118371	Low
GSM437221	CD24	13.4147937719446	Low
GSM437222	CD24	13.3591826788536	High
GSM437223	CD24	12.1719583090229	High
GSM437224	CD24	12.1278473574674	High
GSM437225	CD24	12.8496417749464	High
GSM437226	CD24	10.9954083490005	Low
GSM437227	CD24	14.0570016910954	High
GSM437228	CD24	13.5325138569138	Low
GSM437229	CD24	13.3047857936797	High
GSM437230	CD24	13.7076170596313	Low
GSM437231	CD24	14.0022676096972	Low
GSM437232	CD24	14.0570016910954	Low
GSM437233	CD24	14.1158805808144	High
GSM437234	CD24	13.125876375874	High
GSM437235	CD24	13.1877280630455	High
GSM437236	CD24	11.85875618322	High
GSM437237	CD24	13.7076170596313	Low
GSM437238	CD24	13.5958833523079	Low
GSM437239	CD24	13.5742144685773	High
GSM437240	CD24	13.0255152382806	Low
GSM437241	CD24	14.0022676096972	High
GSM437242	CD24	10.9366084171186	Low
GSM437243	CD24	13.1877280630455	Low
GSM437244	CD24	13.7296599749681	Low
GSM437245	CD24	13.8989083906005	High
GSM437246	CD24	13.4147937719446	Low
GSM437247	CD24	14.2463293369933	Low
GSM437248	CD24	13.4738137983296	Low
GSM437249	CD24	13.8003562993295	Low
GSM437250	CD24	10.602714133197	Low
GSM437251	CD24	12.9717787154741	High
GSM437252	CD24	14.0859234950784	Low
GSM437253	CD24	13.0667936519539	High
GSM437254	CD24	12.4802720524143	Low
GSM437255	CD24	13.3225761411465	Low
GSM437256	CD24	13.0392244871381	Low
GSM437257	CD24	10.8477551817777	High
GSM437258	CD24	12.7010230438314	High
GSM437259	CD24	13.553687877811	High
GSM437260	CD24	11.2658985220241	Low
GSM437261	CD24	13.8736634118371	Low
GSM437262	CD24	13.220129937126	Low
GSM437263	CD24	13.8003562993295	High
GSM437264	CD24	13.7296599749681	Low
GSM437265	CD24	13.1107376415788	Low
GSM437266	CD24	13.1877280630455	Low
GSM437267	CD24	11.0624269079659	High
GSM437268	CD24	12.8968581122873	Low
GSM437269	CD24	13.9496159549937	Low
GSM437270	CD24	13.3591826788536	High
GSM437271	CD24	12.0994595702611	Low
GSM437272	CD24	13.5325138569138	High
GSM437273	CD24	11.7776278691408	Low
GSM437274	CD24	13.776997222486	Low
GSM437275	CD24	14.2126818930221	Low
GSM437276	CD24	13.9496159549937	Low
GSM437277	CD24	14.5782466652456	Low
GSM437278	CD24	14.1476799120282	High
GSM437279	CD24	13.9496159549937	Low
GSM437280	CD24	14.1808068809662	High
GSM437281	CD24	13.8242853312841	Low
GSM437282	CD24	14.5293388778842	Low
GSM437283	CD24	13.5129932741534	Low
GSM437284	CD24	12.0715069973927	Low
GSM437285	CD24	14.3557288678259	Low
GSM437286	CD24	12.0582262296701	Low
GSM437287	CD24	13.5958833523079	High
GSM437288	CD24	10.8490912728962	High
GSM437289	CD24	13.1107376415788	Low
GSM437290	CD24	13.5129932741534	Low
GSM437291	CD24	14.0570016910954	Low
GSM437292	CD24	14.3977394436116	Low
GSM437293	CD24	12.5994755458676	High
GSM437294	CD24	11.6687057867781	High
GSM437295	CD24	12.8850117443438	High
GSM437296	CD24	14.6354894858297	Low
GSM437297	CD24	12.4036222686772	Low
GSM437298	CD24	13.0667936519539	Low
GSM437299	CD24	13.4941027695131	Low
GSM437300	CD24	14.3977394436116	Low
GSM437301	CD24	11.8967375500878	High
GSM437302	CD24	14.1158805808144	Low
GSM437303	CD24	13.2706623437333	Low
GSM437304	CD24	13.8491865398413	Low
GSM437305	CD24	13.3773044726706	Low
GSM437306	CD24	12.4445680192539	High
GSM437307	CD24	10.2289678568462	High
GSM437308	CD24	12.772939910661	High
GSM437309	CD24	12.9982588885805	Low
GSM437310	CD24	13.4147937719446	High
GSM437311	CD24	12.4237103486161	Low
GSM437312	CD24	13.1107376415788	Low
GSM437313	CD24	12.3201682133073	Low
GSM437314	CD24	12.1325849253582	High
GSM437315	CD24	8.13827758906025	High
GSM437316	CD24	14.1476799120282	Low
GSM437317	CD24	11.7057962096006	High
GSM437318	CD24	12.4103665993666	Low
GSM437319	CD24	14.0570016910954	High
GSM437320	CD24	12.2128823078677	Low
GSM437321	CD24	13.2873593999273	Low
GSM437322	CD24	13.2039296110347	High
GSM437323	CD24	14.029088725311	Low
GSM437324	CD24	13.1717774140594	Low
TCGA-CM-4743	CD28	3.66684565353344	Low
TCGA-D5-6931	CD28	5.37413608265402	High
TCGA-AA-A00A	CD28	5.19118316654752	Low
TCGA-AD-A5EK	CD28	4.03086668072343	Low
TCGA-A6-2680	CD28	4.3301305588327	High
TCGA-G4-6625	CD28	5.68832537003544	Low
TCGA-AA-A00O	CD28	3.95778218615418	High
TCGA-AA-3842	CD28	4.50866597830101	Low
TCGA-RU-A8FL	CD28	3.79368266540793	Low
TCGA-A6-3809	CD28	7.24555966915137	Low
TCGA-AM-5820	CD28	5.53889036480007	Low
TCGA-G4-6586	CD28	4.54604905774942	High
TCGA-CK-4951	CD28	5.21090549032239	High
TCGA-AA-3660	CD28	4.62045688845713	Low
TCGA-DM-A28E	CD28	4.12063767619834	Low
TCGA-AA-A01F	CD28	3.45272334846516	Low
TCGA-AY-A71X	CD28	3.37934741072714	High
TCGA-AA-3966	CD28	5.30385094763834	High
TCGA-AA-A029	CD28	4.70054555724334	High
TCGA-NH-A6GA	CD28	4.44644745641585	High
TCGA-CM-6162	CD28	5.4332243088499	High
TCGA-AA-3955	CD28	4.58860783341508	Low
TCGA-AZ-4615	CD28	5.60757991539137	High
TCGA-AA-A01G	CD28	3.93305372401103	Low
TCGA-A6-5667	CD28	4.24179409941767	Low
TCGA-A6-6142	CD28	3.57552536734415	High
TCGA-AA-3673	CD28	4.53121856628751	Low
TCGA-A6-A565	CD28	6.3880065276318	High
TCGA-AZ-6606	CD28	4.30754741955456	Low
TCGA-4N-A93T	CD28	4.28639836309149	High
TCGA-DM-A1D9	CD28	3.95994541131606	Low
TCGA-DM-A1D6	CD28	2.65648783452306	Low
TCGA-CM-6677	CD28	5.13018873249884	Low
TCGA-CM-5861	CD28	2.52875829814447	High
TCGA-AA-3939	CD28	4.9479518689816	Low
TCGA-CK-4947	CD28	5.77561837016118	Low
TCGA-DM-A288	CD28	4.06817427697978	High
TCGA-AA-A02F	CD28	2.89699179124453	Low
TCGA-CA-6718	CD28	5.26882125336037	High
TCGA-A6-2675	CD28	4.88635378787016	Low
TCGA-D5-6535	CD28	5.710710052628	High
TCGA-A6-2674	CD28	5.603612302849	High
TCGA-A6-6138	CD28	5.72175228058102	Low
TCGA-AA-3544	CD28	5.75101019013994	Low
TCGA-DM-A28F	CD28	4.62470205089309	Low
TCGA-AA-3489	CD28	5.57237537551482	Low
TCGA-CM-5349	CD28	4.08017199855449	Low
TCGA-AA-3542	CD28	2.80804168783469	Low
TCGA-AA-3869	CD28	5.14063722762401	Low
TCGA-AA-3531	CD28	3.84149093831547	Low
TCGA-D5-6923	CD28	4.30472663749418	Low
TCGA-WS-AB45	CD28	5.80200779291256	High
TCGA-F4-6856	CD28	4.57732381208278	Low
TCGA-F4-6806	CD28	4.39495109689293	Low
TCGA-G4-6297	CD28	4.72442692620706	High
TCGA-A6-6140	CD28	4.68498508979805	Low
TCGA-QG-A5Z1	CD28	4.74559064478355	High
TCGA-CM-6161	CD28	5.51597456958535	Low
TCGA-AA-3815	CD28	5.64802684287389	Low
TCGA-AA-A00K	CD28	4.44644745641585	Low
TCGA-G4-6306	CD28	4.71170858828813	High
TCGA-G4-6293	CD28	5.57899857097599	Low
TCGA-G4-6628	CD28	5.54628100156149	Low
TCGA-D5-6538	CD28	4.14466454931716	Low
TCGA-A6-2671	CD28	4.73069136561587	Low
TCGA-AA-3666	CD28	4.61129795777746	High
TCGA-D5-6534	CD28	5.99484311439834	High
TCGA-CM-6680	CD28	5.16206476303848	Low
TCGA-AA-3494	CD28	4.91435130113417	Low
TCGA-A6-6650	CD28	5.24888184822529	Low
TCGA-D5-6536	CD28	4.33081983838002	High
TCGA-QG-A5YV	CD28	4.52481381025554	Low
TCGA-CM-6164	CD28	4.07310849499119	Low
TCGA-A6-A5ZU	CD28	5.0056499261335	High
TCGA-AZ-6607	CD28	5.38581519139806	High
TCGA-DM-A282	CD28	3.29276185976657	High
TCGA-QG-A5Z2	CD28	5.5139763205173	High
TCGA-AZ-4323	CD28	6.44446398693448	Low
TCGA-D5-6533	CD28	4.70542112135598	Low
TCGA-AA-3678	CD28	5.23993773137675	Low
TCGA-CK-4950	CD28	5.05574364791737	Low
TCGA-DM-A285	CD28	3.4037358997324	High
TCGA-G4-6294	CD28	4.24960916230273	High
TCGA-A6-2684	CD28	5.09540614142772	Low
TCGA-D5-6898	CD28	4.98340701510502	Low
TCGA-D5-6540	CD28	4.2779484139581	High
TCGA-A6-3807	CD28	4.05267553458645	Low
TCGA-A6-2678	CD28	4.45702786730913	Low
TCGA-3L-AA1B	CD28	4.89195097839248	Low
TCGA-A6-5664	CD28	5.5233867928811	Low
TCGA-DM-A1DA	CD28	4.60555456216206	Low
TCGA-AA-A024	CD28	4.13629029743523	Low
TCGA-AY-A69D	CD28	4.80375282613607	Low
TCGA-AA-3976	CD28	4.42676469018433	Low
TCGA-D5-6929	CD28	4.14188432071834	Low
TCGA-AA-A00U	CD28	5.02510378630877	Low
TCGA-T9-A92H	CD28	4.14396083813453	Low
TCGA-AA-A01Q	CD28	5.00080768618961	Low
TCGA-AZ-4684	CD28	5.41644106689683	Low
TCGA-AA-A00Z	CD28	4.24602702304681	Low
TCGA-CM-6170	CD28	5.05710260205278	Low
TCGA-A6-5665	CD28	4.04701472098825	High
TCGA-AA-A02K	CD28	3.50185350879939	Low
TCGA-AA-3534	CD28	4.99388308671307	Low
TCGA-CA-5255	CD28	3.91546429076884	High
TCGA-AA-3549	CD28	4.72019087896464	High
TCGA-AA-A004	CD28	3.65567996265317	High
TCGA-AA-3875	CD28	5.04805143929654	Low
TCGA-NH-A50T	CD28	3.89495093215322	Low
TCGA-AA-3821	CD28	4.19777927376385	High
TCGA-CM-5344	CD28	3.75239945487178	Low
TCGA-A6-5659	CD28	4.81988828796924	Low
TCGA-AA-3675	CD28	4.16735141286385	Low
TCGA-AA-3495	CD28	5.46331642268905	Low
TCGA-AA-3679	CD28	3.82451764916486	Low
TCGA-AA-A00R	CD28	5.6295193451043	Low
TCGA-AA-A00L	CD28	4.14396083813453	Low
TCGA-F4-6855	CD28	4.57159671172222	Low
TCGA-AA-3715	CD28	4.6912636728655	High
TCGA-AA-A01R	CD28	5.28258789178988	High
TCGA-AA-3831	CD28	5.07030433663511	Low
TCGA-AA-A01K	CD28	4.9374011647672	High
TCGA-AA-3519	CD28	4.48461916206463	Low
TCGA-G4-6315	CD28	4.06187860352788	Low
TCGA-A6-A567	CD28	3.44045157132923	Low
TCGA-A6-6780	CD28	6.24928559866366	Low
TCGA-CA-5797	CD28	5.05853441088753	Low
TCGA-CA-6717	CD28	5.56292216501467	High
TCGA-AD-6901	CD28	4.47403347705825	High
TCGA-AZ-4315	CD28	4.46413562045494	Low
TCGA-4T-AA8H	CD28	4.11208807223609	High
TCGA-AA-A00J	CD28	4.58576865383469	Low
TCGA-A6-6781	CD28	5.20885466480134	High
TCGA-AD-6548	CD28	4.44223973519736	Low
TCGA-AA-3685	CD28	5.32105668622911	Low
TCGA-G4-6588	CD28	4.69559654019795	High
TCGA-SS-A7HO	CD28	3.97196355959175	Low
TCGA-A6-6649	CD28	4.97915718623314	High
TCGA-D5-6927	CD28	4.91921506994182	Low
TCGA-D5-6530	CD28	4.93392494075319	Low
TCGA-AM-5821	CD28	4.86341515200766	High
TCGA-AA-A01P	CD28	4.87937319309242	High
TCGA-D5-6529	CD28	5.79039094479676	Low
TCGA-A6-A56B	CD28	3.41049333667922	Low
TCGA-CM-5341	CD28	5.32859439108306	Low
TCGA-DM-A0XD	CD28	3.81531426309689	High
TCGA-AA-3502	CD28	5.5207524563058	Low
TCGA-CM-4748	CD28	2.45565442041884	Low
TCGA-CM-5868	CD28	3.57623759201795	Low
TCGA-G4-6626	CD28	3.35768037836171	Low
TCGA-AA-3858	CD28	4.42392169972166	Low
TCGA-A6-5656	CD28	6.74610050504255	Low
TCGA-AU-3779	CD28	5.21849293112343	Low
TCGA-AA-3697	CD28	4.94089516350011	Low
TCGA-DM-A1HA	CD28	2.74220518855748	High
TCGA-AA-3855	CD28	4.54247472890704	Low
TCGA-AA-3509	CD28	4.26521787683827	Low
TCGA-AY-6196	CD28	6.64110612511317	High
TCGA-AA-3506	CD28	4.05620269152133	High
TCGA-AA-A00D	CD28	5.29562172317363	Low
TCGA-AA-3562	CD28	4.50725872886516	Low
TCGA-A6-6137	CD28	5.87436461061345	Low
TCGA-AA-A010	CD28	4.22190006493747	High
TCGA-AA-3973	CD28	4.18933977975549	High
TCGA-A6-6648	CD28	4.51781779757413	Low
TCGA-A6-2683	CD28	3.97756431994128	High
TCGA-AA-3930	CD28	4.50014891148234	Low
TCGA-A6-2677	CD28	3.61685940413176	Low
TCGA-AA-3979	CD28	4.9654047817935	Low
TCGA-AA-3860	CD28	5.26952072744063	Low
TCGA-AA-A00F	CD28	4.15107787538738	High
TCGA-AZ-6603	CD28	4.63027443664361	Low
TCGA-AA-3819	CD28	4.54749429440148	Low
TCGA-AD-6964	CD28	5.24613165829519	Low
TCGA-AA-3552	CD28	5.26336466730179	Low
TCGA-AA-3862	CD28	5.05782856049483	Low
TCGA-G4-6322	CD28	4.76591560938351	Low
TCGA-AZ-6598	CD28	4.24462010843404	Low
TCGA-AA-3950	CD28	5.33195392242194	Low
TCGA-AA-3713	CD28	5.12948925596553	High
TCGA-D5-5537	CD28	4.50511688223661	Low
TCGA-AA-3553	CD28	5.32792386758375	Low
TCGA-CM-5863	CD28	5.19391021135765	High
TCGA-G4-6311	CD28	4.175171052158	Low
TCGA-CM-6167	CD28	5.32587197518208	High
TCGA-CM-4751	CD28	5.26473178709444	High
TCGA-CK-6751	CD28	4.9374011647672	Low
TCGA-AA-3561	CD28	4.44438040916234	Low
TCGA-A6-2682	CD28	3.82093760010021	High
TCGA-AZ-6599	CD28	3.79437041943623	High
TCGA-AA-3555	CD28	4.7883622963317	Low
TCGA-A6-2685	CD28	5.2777496884329	High
TCGA-AY-6386	CD28	5.36263434831989	High
TCGA-AA-3517	CD28	4.58504629885847	Low
TCGA-NH-A8F7	CD28	3.98399382680511	Low
TCGA-A6-3810	CD28	4.69559654019795	Low
TCGA-AA-3511	CD28	4.76806617116666	Low
TCGA-CK-5916	CD28	5.3496839821323	Low
TCGA-DM-A28M	CD28	2.43317959151726	Low
TCGA-A6-6651	CD28	5.20208436325176	Low
TCGA-AA-3667	CD28	3.04155828193888	Low
TCGA-A6-5666	CD28	3.98112804747764	Low
TCGA-AA-3982	CD28	5.60757991539137	Low
TCGA-DM-A1D7	CD28	4.39495109689293	High
TCGA-D5-6541	CD28	4.83525066564115	Low
TCGA-DM-A0X9	CD28	4.75542843669075	Low
TCGA-AA-3877	CD28	4.35833554272627	Low
TCGA-AA-3989	CD28	5.30044028341483	Low
TCGA-A6-5660	CD28	4.7869433799964	Low
TCGA-D5-6920	CD28	5.24544897382019	Low
TCGA-AA-A01X	CD28	3.77547518968001	High
TCGA-AA-3864	CD28	4.95631029790893	Low
TCGA-CM-5860	CD28	5.1524200001342	Low
TCGA-AA-3696	CD28	3.00731263827477	Low
TCGA-D5-6531	CD28	5.1330244184653	High
TCGA-A6-6652	CD28	3.5279341268144	Low
TCGA-AA-3844	CD28	4.63236393388004	Low
TCGA-DM-A28K	CD28	4.46482574689023	Low
TCGA-CK-5914	CD28	4.70542112135598	Low
TCGA-CM-6169	CD28	6.00286959268048	High
TCGA-AZ-5403	CD28	4.03369680404391	Low
TCGA-AY-A8YK	CD28	4.38933243929782	Low
TCGA-AA-3496	CD28	5.35100647253266	Low
TCGA-AA-3970	CD28	5.13858917392328	Low
TCGA-AD-6895	CD28	4.42037353525752	High
TCGA-AA-3986	CD28	5.89607253834314	Low
TCGA-AA-3972	CD28	4.02945769700569	Low
TCGA-F4-6854	CD28	4.25522757917481	Low
TCGA-CA-5256	CD28	5.33806068982835	Low
TCGA-AA-3833	CD28	4.26662780090405	High
TCGA-AA-3663	CD28	5.91523253961318	Low
TCGA-CM-4747	CD28	4.27155317131937	High
TCGA-AA-3556	CD28	4.96396514313052	Low
TCGA-AY-A54L	CD28	3.46976243397164	Low
TCGA-A6-2676	CD28	5.66458878005396	High
TCGA-CM-4752	CD28	4.76106049245561	Low
TCGA-A6-6654	CD28	5.5730131744377	High
TCGA-DM-A28A	CD28	3.66964603065413	Low
TCGA-CK-4952	CD28	4.00310356025748	High
TCGA-AA-3530	CD28	5.07243939910085	Low
TCGA-AA-A017	CD28	4.19987740504539	Low
TCGA-F4-6808	CD28	3.63000272952322	Low
TCGA-A6-A566	CD28	5.53282684877723	High
TCGA-AA-A01I	CD28	4.85787719450182	Low
TCGA-A6-2672	CD28	5.58891602448461	High
TCGA-AY-4071	CD28	5.59961177815514	High
TCGA-AA-3492	CD28	4.51152145141186	High
TCGA-AA-A02H	CD28	3.24439009851987	Low
TCGA-CM-4744	CD28	4.52200640165293	High
TCGA-AA-3525	CD28	4.77722078656526	Low
TCGA-G4-6295	CD28	6.03522191763091	Low
TCGA-DM-A28C	CD28	3.37397732985213	Low
TCGA-D5-6926	CD28	4.13560278133233	High
TCGA-CK-5913	CD28	5.0167924334403	Low
TCGA-G4-6310	CD28	2.00598538506341	Low
TCGA-AA-3488	CD28	4.41617983761829	Low
TCGA-DM-A1DB	CD28	4.97228505220003	Low
TCGA-A6-6653	CD28	4.53121856628751	High
TCGA-F4-6569	CD28	4.96611132946318	High
TCGA-AA-A01Z	CD28	4.80937258574729	Low
TCGA-AA-3994	CD28	3.93375645909063	High
TCGA-F4-6805	CD28	4.75265625368043	Low
TCGA-D5-6924	CD28	4.83175510892643	Low
TCGA-D5-6922	CD28	4.67577956336094	Low
TCGA-AA-A00E	CD28	5.06960972056081	Low
TCGA-D5-6532	CD28	4.16950431503846	Low
TCGA-AA-3710	CD28	5.55893669037818	Low
TCGA-AA-A02R	CD28	5.15590942819755	Low
TCGA-CA-5796	CD28	5.1330244184653	Low
TCGA-AA-3543	CD28	5.37692387019027	High
TCGA-AA-A01S	CD28	3.17637054568149	Low
TCGA-F4-6704	CD28	4.85995104638809	Low
TCGA-AA-A00N	CD28	4.31673113024421	High
TCGA-DM-A1HB	CD28	3.89923349422189	High
TCGA-AA-A02O	CD28	3.86265647967191	Low
TCGA-AA-A03J	CD28	4.10500631875413	High
TCGA-NH-A6GB	CD28	4.91503421762628	High
TCGA-CM-6163	CD28	5.46669044210439	Low
TCGA-AA-3854	CD28	4.79112622578437	High
TCGA-D5-6928	CD28	6.14251283116647	High
TCGA-D5-6930	CD28	5.11696042343724	Low
TCGA-AA-3841	CD28	4.17800294031577	High
TCGA-AA-3518	CD28	4.4761540441411	Low
TCGA-AZ-5407	CD28	5.14339193287837	Low
TCGA-QG-A5YX	CD28	4.69415573198223	Low
TCGA-AD-6888	CD28	3.17121260776485	Low
TCGA-AA-3861	CD28	5.52473075092206	Low
TCGA-AZ-4616	CD28	3.72037409568971	High
TCGA-AA-3851	CD28	4.7187567267006	Low
TCGA-G4-6627	CD28	5.86422190442597	High
TCGA-AA-3510	CD28	5.20615190311593	Low
TCGA-AA-3692	CD28	4.63941917912749	Low
TCGA-G4-6317	CD28	4.34844129144798	High
TCGA-AA-A00Q	CD28	4.11643080714523	High
TCGA-AA-3866	CD28	5.72175228058102	Low
TCGA-AA-3662	CD28	3.88725728498589	High
TCGA-AA-3975	CD28	4.59144213665143	Low
TCGA-AA-3977	CD28	5.40151703277463	Low
TCGA-AD-6899	CD28	5.74256844071475	High
TCGA-AA-3952	CD28	4.37531087721991	Low
TCGA-CK-5912	CD28	4.95981755319578	Low
TCGA-AA-3867	CD28	4.49442675758889	Low
TCGA-F4-6460	CD28	4.52911723436245	Low
TCGA-AA-3956	CD28	5.02788099121914	Low
TCGA-G4-6303	CD28	5.03833021270085	Low
TCGA-AZ-4681	CD28	3.50045819890297	Low
TCGA-D5-5540	CD28	4.42532653367579	Low
TCGA-AA-3514	CD28	3.50666277089297	Low
TCGA-CA-6715	CD28	3.94508311427855	Low
TCGA-G4-6321	CD28	5.19456126710074	High
TCGA-AD-6890	CD28	4.54038048690231	Low
TCGA-AZ-6608	CD28	3.5782744728523	High
TCGA-DM-A28H	CD28	4.27294000429255	Low
TCGA-AA-3664	CD28	4.42463559210722	Low
TCGA-F4-6461	CD28	5.2536729569223	High
TCGA-CM-5862	CD28	4.39141849684088	Low
TCGA-CM-6678	CD28	3.68228056367223	Low
TCGA-A6-2686	CD28	5.83351075569079	High
TCGA-NH-A50U	CD28	5.09118994843292	High
TCGA-5M-AAT6	CD28	4.92131564580703	High
TCGA-AA-3554	CD28	5.19322236545808	High
TCGA-AA-3681	CD28	5.38311157797851	High
TCGA-AA-3949	CD28	5.49980175599146	Low
TCGA-G4-6309	CD28	4.75265625368043	Low
TCGA-5M-AAT4	CD28	3.43913223352957	High
TCGA-CM-6172	CD28	4.80517300698411	Low
TCGA-D5-6539	CD28	4.79460138739097	Low
TCGA-A6-2679	CD28	2.1143169871686	Low
TCGA-AA-3941	CD28	4.40837498171047	High
TCGA-AZ-4308	CD28	4.96678573389682	High
TCGA-CA-5254	CD28	4.35414977994982	High
TCGA-AA-3971	CD28	4.84803096509347	Low
TCGA-CK-6748	CD28	4.21907254670227	High
TCGA-AA-3538	CD28	4.38371799862915	Low
TCGA-AA-3524	CD28	4.66182520255289	Low
TCGA-AD-6889	CD28	4.30122870882094	High
TCGA-AA-3837	CD28	3.16283474584898	Low
TCGA-NH-A8F8	CD28	4.44438040916234	Low
TCGA-F4-6459	CD28	4.68001605845672	Low
TCGA-G4-6307	CD28	4.19848298638951	Low
TCGA-AA-3655	CD28	4.7876522791246	Low
TCGA-AZ-6601	CD28	5.30735087332862	High
TCGA-AA-3680	CD28	5.02302049273425	Low
TCGA-AD-6965	CD28	4.18510200831271	Low
TCGA-AA-3812	CD28	4.30972078571687	High
TCGA-D5-6932	CD28	4.62537457684474	High
TCGA-D5-5539	CD28	4.16242915692689	Low
TCGA-AA-3526	CD28	5.0181924210637	Low
TCGA-AA-3520	CD28	4.39072046397636	Low
TCGA-AA-3856	CD28	5.10937987474845	Low
TCGA-AA-3848	CD28	3.94370487344754	Low
TCGA-CA-6719	CD28	4.59210449138656	High
TCGA-D5-6537	CD28	4.08869903246747	Low
TCGA-AA-3548	CD28	4.92062299798553	Low
TCGA-AA-A00W	CD28	5.03281455759787	Low
TCGA-CM-6168	CD28	5.37484962049071	Low
TCGA-CM-5864	CD28	4.2920474991776	Low
TCGA-DM-A28G	CD28	4.05620269152133	Low
TCGA-CM-6675	CD28	4.77372727366298	High
TCGA-D5-5541	CD28	4.79184330554403	Low
TCGA-AA-3688	CD28	4.74274323064972	Low
TCGA-DM-A1D8	CD28	3.51766845614393	Low
TCGA-A6-6782	CD28	4.70123580112592	High
TCGA-CA-6716	CD28	3.86478496602715	Low
TCGA-A6-6141	CD28	5.4869262835518	Low
TCGA-CM-6679	CD28	4.5213283859081	Low
TCGA-CM-5348	CD28	4.64783299853617	High
TCGA-A6-5662	CD28	3.65006722932955	High
TCGA-AA-A01V	CD28	5.18703453685569	Low
TCGA-AY-6197	CD28	5.31969862763367	Low
TCGA-AY-5543	CD28	4.90035002987337	Low
TCGA-F4-6463	CD28	4.5673188827319	Low
TCGA-AY-4070	CD28	4.93950917163785	High
TCGA-AA-3516	CD28	4.4295735856341	High
TCGA-AA-3811	CD28	5.00916288656357	High
TCGA-CK-4948	CD28	4.6358684143357	Low
TCGA-A6-5661	CD28	4.69981225974208	Low
TCGA-D5-5538	CD28	5.4584809435393	Low
TCGA-G4-6314	CD28	4.45344545092671	Low
TCGA-AA-A01D	CD28	4.86966699643649	High
TCGA-DM-A1D4	CD28	4.34565711042717	Low
TCGA-AA-3846	CD28	5.47068586938158	Low
TCGA-D5-7000	CD28	5.02929061548152	High
TCGA-G4-6320	CD28	4.32096375453882	Low
TCGA-NH-A6GC	CD28	4.14750579914132	High
TCGA-AA-A02E	CD28	4.2006162599576	High
TCGA-AZ-4614	CD28	3.55496586643972	High
TCGA-AA-3532	CD28	5.2536729569223	Low
TCGA-G4-6304	CD28	3.95001844764318	Low
TCGA-A6-4107	CD28	4.87034982043608	Low
TCGA-AA-3522	CD28	5.17800170022347	Low
TCGA-AA-3818	CD28	4.54531450661136	Low
TCGA-AA-A01T	CD28	4.09433889826072	High
TCGA-CM-4750	CD28	4.35975254960816	Low
TCGA-DM-A1D0	CD28	3.63202486573048	High
TCGA-AA-A02J	CD28	3.12578848539859	Low
TCGA-CM-6165	CD28	5.42927643580649	Low
TCGA-AA-A02W	CD28	4.61974969051817	Low
TCGA-AZ-6605	CD28	5.30804634143497	Low
TCGA-5M-AATE	CD28	4.57521061109494	Low
TCGA-QL-A97D	CD28	5.95436288332907	Low
TCGA-AA-A02Y	CD28	4.78071318797892	Low
TCGA-F4-6809	CD28	4.73497643944921	High
TCGA-QG-A5YW	CD28	5.38789160216379	Low
TCGA-CM-4746	CD28	3.1595822201099	Low
TCGA-DM-A280	CD28	3.57074609340198	High
TCGA-AZ-4682	CD28	3.66474586809773	Low
TCGA-F4-6570	CD28	5.09962263828708	High
TCGA-AA-3560	CD28	4.80869050985195	Low
TCGA-CM-6674	CD28	4.62327132781479	Low
TCGA-AA-3980	CD28	5.43461509632413	Low
TCGA-G4-6299	CD28	4.98554469282029	High
TCGA-AZ-6600	CD28	5.34346785117182	High
TCGA-NH-A50V	CD28	5.00357851648616	High
TCGA-AA-3870	CD28	5.32928125210475	High
TCGA-AD-5900	CD28	5.0376029523023	High
TCGA-F4-6807	CD28	5.51264716659695	Low
TCGA-AA-A01C	CD28	3.19999743281885	Low
TCGA-AU-6004	CD28	5.11144952069551	Low
TCGA-AA-3947	CD28	5.09540614142772	Low
TCGA-AZ-4313	CD28	3.25098838741628	High
TCGA-A6-2681	CD28	3.79368266540793	Low
TCGA-G4-6323	CD28	5.61755264477317	Low
TCGA-A6-3808	CD28	5.07728460932747	Low
TCGA-CK-6747	CD28	4.94442075023554	Low
TCGA-CM-6676	CD28	3.93375645909063	Low
TCGA-F4-6703	CD28	5.38447468763393	High
TCGA-DM-A0XF	CD28	4.64783299853617	Low
TCGA-CM-6171	CD28	4.79112622578437	High
TCGA-AD-6963	CD28	4.47262460598721	Low
TCGA-CM-6166	CD28	4.28428114267369	Low
TCGA-A6-5657	CD28	5.38994665608298	Low
TCGA-A6-4105	CD28	4.99807123409608	Low
TCGA-AA-3968	CD28	5.11282975425484	Low
TCGA-AG-A00Y	CD28	4.90808114763387	Low
TCGA-EI-6511	CD28	5.7884477812009	Low
TCGA-EI-6883	CD28	4.81359923111519	Low
TCGA-DC-6157	CD28	4.90597329582902	Low
TCGA-F5-6863	CD28	3.04032603423611	High
TCGA-EI-6881	CD28	4.97092606495245	Low
TCGA-F5-6702	CD28	5.30872784390908	High
TCGA-AG-3890	CD28	4.88635378787016	Low
TCGA-EF-5831	CD28	4.94442075023554	Low
TCGA-DY-A0XA	CD28	4.42392169972166	Low
TCGA-AG-4008	CD28	4.10779857002912	High
TCGA-BM-6198	CD28	4.99456833435968	Low
TCGA-AG-A02G	CD28	5.02021301569725	Low
TCGA-EI-6508	CD28	4.64501779345656	Low
TCGA-G5-6235	CD28	4.3266053692402	Low
TCGA-EI-6885	CD28	5.04875663947166	Low
TCGA-AF-A56K	CD28	4.93533012602705	Low
TCGA-AF-2687	CD28	4.63027443664361	High
TCGA-AG-3902	CD28	5.48964224718134	Low
TCGA-F5-6571	CD28	5.6981904371227	Low
TCGA-AG-3609	CD28	4.58860783341508	Low
TCGA-CI-6623	CD28	4.86966699643649	Low
TCGA-AF-6672	CD28	5.06265518466491	High
TCGA-AG-A02X	CD28	4.66038857255474	Low
TCGA-AF-2693	CD28	5.24478223000365	Low
TCGA-EI-7002	CD28	4.59988449603554	Low
TCGA-AG-3574	CD28	4.471940699405	High
TCGA-EI-7004	CD28	6.11365264935273	High
TCGA-AG-A015	CD28	3.31136356414904	Low
TCGA-F5-6864	CD28	4.77442289444194	Low
TCGA-G5-6641	CD28	2.98979534874029	Low
TCGA-AG-A00C	CD28	4.63236393388004	Low
TCGA-AG-3727	CD28	4.45773810985284	High
TCGA-AG-3732	CD28	6.14068928837609	Low
TCGA-AG-3598	CD28	4.95005656836729	Low
TCGA-AF-2690	CD28	6.22737669162547	Low
TCGA-AG-3578	CD28	4.66109353664948	High
TCGA-AG-3893	CD28	4.25241456046114	High
TCGA-AG-4007	CD28	5.25024781379559	Low
TCGA-AG-A008	CD28	4.30051428333531	Low
TCGA-EI-6507	CD28	4.67442016769465	High
TCGA-CI-6620	CD28	4.89963811571604	Low
TCGA-DC-6154	CD28	3.96420320424584	High
TCGA-F5-6465	CD28	5.6613263978841	Low
TCGA-AG-A01J	CD28	4.4810717396985	Low
TCGA-DY-A1DG	CD28	4.27225770494269	High
TCGA-AG-4021	CD28	4.65345550362316	High
TCGA-DY-A1DC	CD28	4.85503183874172	High
TCGA-AG-3909	CD28	4.54247472890704	Low
TCGA-AG-4005	CD28	4.51152145141186	High
TCGA-AF-A56N	CD28	4.7040456270898	Low
TCGA-AF-5654	CD28	4.66038857255474	Low
TCGA-AG-A020	CD28	3.87387575403702	Low
TCGA-AG-3591	CD28	4.56521220817668	Low
TCGA-AG-3892	CD28	5.21364276154368	Low
TCGA-CI-6621	CD28	5.10937987474845	Low
TCGA-AG-3882	CD28	5.10520627338076	Low
TCGA-DC-5337	CD28	4.24388817190566	Low
TCGA-AG-3584	CD28	4.8829055771301	Low
TCGA-G5-6233	CD28	4.68428095442326	Low
TCGA-AF-2692	CD28	4.90249084555755	Low
TCGA-AG-A00H	CD28	3.09087175557331	High
TCGA-EI-6514	CD28	3.84429332197755	Low
TCGA-EI-6512	CD28	4.56867649883113	High
TCGA-EI-6506	CD28	5.2232702887069	Low
TCGA-AG-A026	CD28	2.99167263656689	Low
TCGA-AG-3592	CD28	5.20208436325176	Low
TCGA-AG-A002	CD28	4.57732381208278	High
TCGA-DC-6155	CD28	1.85432460170414	High
TCGA-AG-3883	CD28	4.50439083418835	Low
TCGA-AG-3611	CD28	4.60916491797562	Low
TCGA-DY-A1DF	CD28	2.35985404495795	High
TCGA-F5-6814	CD28	4.64710219799514	Low
TCGA-AG-3583	CD28	4.65899581201391	Low
TCGA-AF-2691	CD28	4.7883622963317	High
TCGA-AG-3878	CD28	4.80308250516071	Low
TCGA-AG-3726	CD28	2.40533541680239	High
TCGA-AF-4110	CD28	4.99599560496763	Low
TCGA-F5-6811	CD28	4.88007485144784	Low
TCGA-DC-6160	CD28	5.67508015732389	Low
TCGA-AG-A011	CD28	4.7883622963317	Low
TCGA-AH-6547	CD28	6.02840918017155	Low
TCGA-AG-3881	CD28	4.47333345582722	High
TCGA-AG-3580	CD28	4.85575163497588	Low
TCGA-DY-A1DD	CD28	2.56875647067214	High
TCGA-AG-3898	CD28	4.42037353525752	Low
TCGA-AF-3913	CD28	4.34703922536834	Low
TCGA-AG-3742	CD28	4.92269481997807	Low
TCGA-AG-3608	CD28	5.04455789321916	Low
TCGA-CI-6619	CD28	5.00774343305682	Low
TCGA-AG-4001	CD28	4.50227407237112	Low
TCGA-AG-3901	CD28	5.60628748036559	Low
TCGA-CI-6622	CD28	4.09293103506532	Low
TCGA-AG-3593	CD28	5.3660257901988	Low
TCGA-AG-3894	CD28	3.27538869587823	Low
TCGA-DC-6156	CD28	5.04316700755368	High
TCGA-EI-6509	CD28	3.93592149040818	High
TCGA-DC-6683	CD28	4.80590856130728	Low
TCGA-AF-3400	CD28	5.82508963862081	High
TCGA-AH-6643	CD28	4.87315510637986	High
TCGA-G5-6572	CD28	3.90623425134251	High
TCGA-DC-6158	CD28	5.66199899408203	Low
TCGA-AG-3600	CD28	4.88497809948137	High
TCGA-AF-6136	CD28	4.69488161422849	Low
TCGA-AG-A01N	CD28	3.21254631375525	Low
TCGA-EI-6510	CD28	5.4461954139655	Low
TCGA-AG-3605	CD28	4.70610749472789	Low
TCGA-AG-3594	CD28	5.2846477240196	Low
TCGA-DC-4749	CD28	4.66534279219616	Low
TCGA-AG-3586	CD28	4.78974154373496	Low
TCGA-AG-3731	CD28	5.62751691507547	High
TCGA-AF-A56L	CD28	4.41117683859639	Low
TCGA-AH-6549	CD28	4.45558513054841	Low
TCGA-CI-6624	CD28	5.69686372789976	Low
TCGA-EF-5830	CD28	3.98813693241987	Low
TCGA-DC-6682	CD28	4.47473262999417	Low
TCGA-AG-3582	CD28	5.20074001833632	Low
TCGA-EI-6882	CD28	4.9569994954834	Low
TCGA-EI-6884	CD28	5.21296299032589	Low
TCGA-AG-3999	CD28	4.18790997303562	Low
TCGA-AG-3885	CD28	4.05690513648925	High
TCGA-AG-A032	CD28	4.78349815318673	Low
TCGA-F5-6813	CD28	4.69769306707296	Low
TCGA-DC-6681	CD28	4.7932597675836	Low
TCGA-AG-3587	CD28	4.35343218821463	Low
TCGA-AG-4022	CD28	5.27024010300232	High
TCGA-AH-6897	CD28	4.82754796537645	Low
TCGA-AG-3896	CD28	4.46697551585286	Low
TCGA-EI-6513	CD28	4.35551881827165	Low
TCGA-EI-6917	CD28	5.50047628361886	High
TCGA-AH-6903	CD28	4.50156984478124	Low
TCGA-AG-A025	CD28	4.41688501884143	Low
TCGA-AG-3581	CD28	5.02021301569725	High
TCGA-F5-6812	CD28	4.97505904588703	High
TCGA-F5-6464	CD28	5.6473657179481	High
TCGA-DC-4745	CD28	5.08414120939357	Low
TCGA-AG-A036	CD28	4.9542005963325	Low
TCGA-AH-6644	CD28	5.0376029523023	High
TCGA-DY-A1DE	CD28	4.3139339767544	Low
TCGA-AH-6544	CD28	3.28406858515521	Low
TCGA-AG-A014	CD28	3.48058182120387	High
TCGA-AF-6655	CD28	4.2545335354836	Low
TCGA-AG-3575	CD28	4.78071318797892	High
TCGA-AG-3887	CD28	4.65967955322985	Low
TCGA-AG-A016	CD28	3.72528240553918	Low
TCGA-AF-3911	CD28	4.56521220817668	Low
TCGA-F5-6861	CD28	3.56528850910141	Low
TCGA-AG-A02N	CD28	5.10867485508809	Low
TCGA-AG-3728	CD28	4.76806617116666	Low
TCGA-AG-3612	CD28	4.62884620451683	Low
TCGA-DY-A1H8	CD28	4.60273884286535	High
TCGA-AG-A023	CD28	5.16625432599406	High
TCGA-AG-3599	CD28	4.97022304961623	Low
TCGA-DC-5869	CD28	5.06334641595161	Low
TCGA-CL-5917	CD28	4.10992088081248	Low
TCGA-DT-5265	CD28	4.84093581769473	High
GSM971957	CD28	5.11213660842609	High
GSM971958	CD28	3.95355484459472	Low
GSM971959	CD28	4.39846738506647	Low
GSM971960	CD28	4.6077084351099	Low
GSM971961	CD28	4.3139339767544	High
GSM971962	CD28	5.13720052921856	Low
GSM971963	CD28	7.76182856640249	High
GSM971964	CD28	4.0224350930092	Low
GSM971965	CD28	3.98601987368969	Low
GSM971966	CD28	4.0231487502977	High
GSM971967	CD28	4.45631708944194	Low
GSM971968	CD28	4.37601771956762	High
GSM971969	CD28	6.15095255010083	Low
GSM971970	CD28	4.04067663735643	Low
[truncated: 7,766 more rows]
