# Supplementary material for: Anoikis-related gene signatures in colorectal cancer: implications for cell differentiation, immune infiltration, and prognostic prediction
Source: Sci Rep. 2024 May 21;14:11525. doi: 10.1038/s41598-024-62370-y (PMC11109202; doi:10.1038/s41598-024-62370-y)
Supplement: Supplementary file 15 — Supplementary Table 14. [file 41598_2024_62370_MOESM15_ESM.csv]

ABHD2									CD24									EPHA2									MSLN									MYC									TIMP1
sample	group	ABHD2	GA	??CT	average of ??CT for all N	????CT	ABHD2EXP		samples	group	CD24	GA	??CT	average of ??CT for all N	????CT	CD24EXP		SAMPLE	group	EPHA2	GA	??CT	average of ??CT for all N	????CT	EPHA2EXP		SAMPLE	group	MSLN	GA	??CT	average of ??CT for all N	????CT	MSLNEXP		sample	group	MYC	GA	??CT	average of ??CT for all N	????CT	MYCEXP		SAMPLE	group	TIMP1	GA	??CT
4769N	Normal	29.79	18.26	11.52346816	11.96989261	-0.446424444	1.362658873		4769N	Normal	19.18	18.26	0.917618149	1.141430926	-0.223812777	1.167815834		4769N	Normal	26.53	18.26	8.27	8.710749686	-0.438886177	1.355557375		13N	Normal	33.33	20.26	13.07344302	13.93202451	-0.858581489	1.813254574		4769N	Normal	26.12	18.26	7.86	7.496796448	0.358737527	0.779846709		4769N	Normal	23.22	18.26	4.96
4769T	Tumor	28.93	17.31	11.61541908	11.96989261	-0.354473526	1.278518934		4769T	Tumor	17.96	17.31	0.646950776	1.141430926	-0.49448015	1.408813022		4769T	Tumor	24.25	17.31	6.94	8.710749686	-1.775298144	3.423087438		13T	Tumor	33.69	19.17	14.52283728	13.93202451	0.590812776	0.663968739		4769T	Tumor	21.98	17.31	4.66	7.496796448	-2.83246171	7.122885057		4769T	Tumor	20.4	17.31	3.09
4875N	Normal	29.03	18.06	10.97904325	11.96989261	-0.990849357	1.987354661		4875N	Normal	18.4	18.06	0.34284861	1.141430926	-0.798582316	1.73939105		4875N	Normal	26.61	18.06	8.56	8.710749686	-0.152538603	1.111523618		14193N	Normal	33.11	16.45	16.65454917	13.93202451	2.722524661	0.151508993		4875N	Normal	25.66	18.06	7.61	7.496796448	0.11106903	0.925901719		4875N	Normal	23.05	18.06	4.99
4875T	Tumor	28.98	16.57	12.40474941	11.96989261	0.434856808	0.739767175		4875T	Tumor	18.45	16.57	1.874042108	1.141430926	0.732611182	0.601813685		4875T	Tumor	24.97	16.57	8.4	8.710749686	-0.314724353	1.243773991		14193T	Tumor	31	17.09	13.91425931	13.93202451	-0.017765198	1.012390025		4875T	Tumor	23.43	16.57	6.86	7.496796448	-0.641018258	1.55942942		4875T	Tumor	20.17	16.57	3.6
5250N	Normal	30.52	16.96	13.55245405	11.96989261	1.58256144	0.333888558		5250N	Normal	19.36	16.96	2.392471311	1.141430926	1.251040385	0.420145115		5250N	Normal	26.14	16.96	9.17	8.710749686	0.46045264	0.726758205		14195N	Normal	30.17	16.99	13.18607809	13.93202451	-0.745946416	1.677074078		5250N	Normal	25.1	16.96	8.13	7.496796448	0.635613443	0.643667065		5250N	Normal	21.82	16.96	4.86
5250T	Tumor	30.01	16.06	13.9583363	11.96989261	1.988443692	0.252010598		5250T	Tumor	18.36	16.06	2.302403393	1.141430926	1.160972468	0.447210985		5250T	Tumor	24.51	16.06	8.45	8.710749686	-0.260943084	1.198261748		14195T	Tumor	31.5	16.97	14.52843081	13.93202451	0.596406308	0.661399423		5250T	Tumor	19.95	16.06	3.9	7.496796448	-3.598631807	12.11423843		5250T	Tumor	20.17	16.06	4.11
5273N	Normal	28.67	16.56	12.10695028	11.96989261	0.137057677	0.909371896		5273N	Normal	17.23	16.56	0.665790223	1.141430926	-0.475640703	1.390535622		5273N	Normal	24.5	16.56	7.94	8.710749686	-0.772419549	1.708132097		14227N	Normal	30.81	16.89	13.91101071	13.93202451	-0.021013795	1.014672249		5273N	Normal	23.96	16.56	7.4	7.496796448	-0.095347296	1.068322551		5273N	Normal	21.57	16.56	5
5273T	Tumor	28.27	14.41	13.86604487	11.96989261	1.896152264	0.268658937		5273T	Tumor	16.94	14.41	2.53622506	1.141430926	1.394794134	0.380298951		5273T	Tumor	24.06	14.41	9.65	8.710749686	0.9419599	0.520525267		14227T	Tumor	29.03	16.15	12.87609608	13.93202451	-1.05592843	2.079055729		5273T	Tumor	20.92	14.41	6.51	7.496796448	-0.988801291	1.984535391		5273T	Tumor	19.79	14.41	5.38
5134N	Normal	28.83	17.65	11.18331783	11.96989261	-0.786574778	1.724974193		5134N	Normal	17.57	17.65	-0.078617516	1.141430926	-1.220048442	2.329545392		5134N	Normal	25.97	17.65	8.33	8.710749686	-0.383468645	1.304474412		14914N	Normal	29.57	18.1	11.46440149	13.93202451	-2.467623017	5.53131697		5134N	Normal	24.99	17.65	7.35	7.496796448	-0.150946054	1.110297316		5134N	Normal	22.46	17.65	4.82
5134T	Tumor	27.71	15.62	12.08768851	11.96989261	0.117795908	0.921594551		5134T	Tumor	16.02	15.62	0.404356914	1.141430926	-0.737074012	1.666791921		5134T	Tumor	23.45	15.62	7.84	8.710749686	-0.875517602	1.8346662		14914T	Tumor	31.56	16.63	14.93226234	13.93202451	1.000237838	0.499917578		5134T	Tumor	20.82	15.62	5.2	7.496796448	-2.292041278	4.897485693		5134T	Tumor	20.35	15.62	4.73
14914N	Normal	31.21	18.94	12.26936014	11.96989261	0.299467538	0.812552234		14914N	Normal	19.65	18.94	0.706821509	1.141430926	-0.434609417	1.351544878		14914N	Normal	28.93	18.94	9.99	8.710749686	1.280476395	0.411659551		14N	Normal	29.7	19.47	10.22235115	13.93202451	-3.709673355	13.08347034		14914N	Normal	27.33	18.94	8.39	7.496796448	0.893550947	0.538287584		14914N	Normal	23.27	18.94	4.33
14914T	Tumor	29.28	16.67	12.61233377	11.96989261	0.642441161	0.640628035		14914T	Tumor	16.86	16.67	0.193602449	1.141430926	-0.947828476	1.928967019		14914T	Tumor	25.1	16.67	8.43	8.710749686	-0.283065296	1.216777428		14T	Tumor	29.09	17.44	11.65611563	13.93202451	-2.27590888	4.843026444		14914T	Tumor	21.45	16.67	4.78	7.496796448	-2.717740769	6.578418398		14914T	Tumor	19.77	16.67	3.1
4876N	Normal	28.53	16.42	12.10899522	11.96989261	0.139102609	0.90808383		4876N	Normal	18.42	16.42	2.007078444	1.141430926	0.865647518	0.548800036		4876N	Normal	25.54	16.42	9.13	8.710749686	0.415517139	0.749750696		15249N	Normal	29.67	17.32	12.35363701	13.93202451	-1.578387494	2.986358767		4876N	Normal	23.83	16.42	7.42	7.496796448	-0.081115561	1.057835694		4876N	Normal	22.19	16.42	5.77
4876T	Tumor	27.7	15.23	12.4656668	11.96989261	0.495774198	0.709181006		4876T	Tumor	19.72	15.23	4.4883039	1.141430926	3.346872974	0.098285815		4876T	Tumor	23.78	15.23	8.55	8.710749686	-0.159031701	1.116537496		15249T	Tumor	27.87	16.34	11.52351025	13.93202451	-2.408514252	5.309272729		4876T	Tumor	21.87	15.23	6.64	7.496796448	-0.858573895	1.813245031		4876T	Tumor	19.81	15.23	4.58
4903N	Normal	29.1	17.77	11.32186846	11.96989261	-0.648024145	1.567020599		4903N	Normal	17.8	17.77	0.026901904	1.141430926	-1.114529022	2.165243117		4903N	Normal	25.49	17.77	7.72	8.710749686	-0.99095155	1.987495439		15487N	Normal	37.5	17.36	20.13755008	13.93202451	6.205525578	0.013550355		4903N	Normal	24.91	17.77	7.14	7.496796448	-0.355719555	1.279623644		4903N	Normal	22.52	17.77	4.74
4903T	Tumor	29.19	17.67	11.51671655	11.96989261	-0.453176057	1.369050873		4903T	Tumor	17.4	17.67	-0.275940612	1.141430926	-1.417371538	2.670984377		4903T	Tumor	25.88	17.67	8.2	8.710749686	-0.507927176	1.42200563		15487T	Tumor	31.93	18.52	13.41706773	13.93202451	-0.514956775	1.428951326		4903T	Tumor	24.94	17.67	7.27	7.496796448	-0.231094356	1.173724941		4903T	Tumor	21.64	17.67	3.97
4731N	Normal	30.04	17.56	12.47560691	11.96989261	0.505714308	0.704311572		4731N	Normal	18.78	17.56	1.214186301	1.141430926	0.072755375	0.95082031		4731N	Normal	26.16	17.56	8.59	8.710749686	-0.116118225	1.083814779		15569N	Normal	34.86	17.32	17.54889369	13.93202451	3.616869188	0.081510561		4731N	Normal	24.74	17.56	7.178764888	7.496796448	-0.31803156	1.246628465		4731N	Normal	22.16	17.56	4.6
4731T	Tumor	28.85	15.81	13.04159369	11.96989261	1.071701082	0.475757702		4731T	Tumor	17.4	15.81	1.592638397	1.141430926	0.451207472	0.731430417		4731T	Tumor	25.06	15.81	9.25	8.710749686	0.53545117	0.689942879		15569T	Tumor	36.35	17.26	19.09147923	13.93202451	5.159454721	0.027980107		4731T	Tumor	22.2	15.81	6.393445225	7.496796448	-1.103351223	2.148531938		4731T	Tumor	20.78	15.81	4.97
6030N	Normal	28.59	17.05	11.54322324	11.96989261	-0.426669365	1.344126914		15249N	Normal	18.29	17.32	0.971404101	1.141430926	-0.170026825	1.125079404		6030N	Normal	27.04	17.05	9.99	8.710749686	1.282729603	0.411017121		15811N	Normal	37.1	17.59	19.51355038	13.93202451	5.581525869	0.020883019		6030N	Normal	26.51	17.05	9.460696064	7.496796448	1.963899616	0.256334645		6030N	Normal	23.61	17.05	6.56
6030T	Tumor	28.53	16.64	11.88542704	11.96989261	-0.084465565	1.060294891		15249T	Tumor	18.75	16.34	2.408926454	1.141430926	1.267495528	0.415380234		6030T	Tumor	26.35	16.64	9.71	8.710749686	0.998082432	0.50066502		15811T	Tumor	31.73	16.89	14.84775657	13.93202451	0.915732068	0.530074826		6030T	Tumor	24.66	16.64	8.014898262	7.496796448	0.518101814	0.698289985		6030T	Tumor	21.36	16.64	4.72
15249N	Normal	29.99	17.32	12.671527	11.96989261	0.701634391	0.614875236		4771N	Normal	19.33	18.51	0.818338448	1.141430926	-0.323092478	1.251009268		15249N	Normal	26.35	17.32	9.03	8.710749686	0.320911881	0.800563707		15822N	Normal	29.8	16.32	13.48613497	13.93202451	-0.445889537	1.362153734		15249N	Normal	25.2	17.32	7.886900267	7.496796448	0.390103819	0.76307469		15249N	Normal	22.65	17.32	5.33
15249T	Tumor	28.8	16.34	12.45903599	11.96989261	0.489143389	0.712447994		4771T	Tumor	16.94	15.79	1.144571908	1.141430926	0.003140983	0.997825205		15249T	Tumor	25.32	16.34	8.98	8.710749686	0.269132943	0.829818115		15822T	Tumor	34.87	17.8	17.06953426	13.93202451	3.137509752	0.113635873		15249T	Tumor	23.27	16.34	6.927246699	7.496796448	-0.56954975	1.484060338		15249T	Tumor	19.35	16.34	3.01
4771N	Normal	30.06	18.51	11.55528016	11.96989261	-0.414612447	1.332940559		4874N	Normal	18.6	17.73	0.865279181	1.141430926	-0.276151745	1.210960448		4771N	Normal	24.69	18.51	6.18	8.710749686	-2.533273853	5.78883828		15892N	Normal	34.19	17.89	16.29228087	13.93202451	2.360256368	0.194756533		4771N	Normal	24.22	18.51	5.711160362	7.496796448	-1.785636086	3.447704402		4771N	Normal	23.22	18.51	4.72
4771T	Tumor	29.28	15.79	13.48890589	11.96989261	1.519013286	0.348924478		4874T	Tumor	18.66	17.5	1.161282311	1.141430926	0.019851385	0.986334303		4771T	Tumor	25.38	15.79	9.58	8.710749686	0.870676471	0.546890357		15892T	Tumor	29.79	16.69	13.09425694	13.93202451	-0.837767563	1.787282347		4771T	Tumor	21.37	15.79	5.575148071	7.496796448	-1.921648377	3.788556798		4771T	Tumor	20.33	15.79	4.54
4874N	Normal	30.04	17.73	12.3029434	11.96989261	0.333050794	0.79385598		4229N	Normal	19.18	18.62	0.562425775	1.141430926	-0.57900515	1.49381879		4874N	Normal	26.96	17.73	9.23	8.710749686	0.51586642	0.699372794		18N	Normal	37.11	23.44	13.673846	13.93202451	-0.258178504	1.195967764		4874N	Normal	25.46	17.73	7.721766714	7.496796448	0.224970266	0.85561266		4874N	Normal	23.26	17.73	5.53
4874T	Tumor	29.37	17.5	11.87568937	11.96989261	-0.094203231	1.067475702		4229T	Tumor	19.63	16.4	3.228537283	1.141430926	2.087106358	0.235352265		4874T	Tumor	25.15	17.5	7.65	8.710749686	-1.0604176	2.08553511		18T	Tumor	31.97	18.14	13.8212026	13.93202451	-0.11082191	1.079843253		4874T	Tumor	22.55	17.5	5.057255591	7.496796448	-2.439540857	5.424690609		4874T	Tumor	19.97	17.5	2.47
4229N	Normal	30.1	18.62	11.48609923	11.96989261	-0.483793377	1.398415787		4568N	Normal	18.79	17.98	0.807361127	1.141430926	-0.334069799	1.260564378		4229N	Normal	26.93	18.62	8.31	8.710749686	-0.399922365	1.319436907		20N	Normal	34.59	23.62	10.96716221	13.93202451	-2.964862297	7.807508838		4229N	Normal	25.39	18.62	6.777121353	7.496796448	-0.719675095	1.64681112		4229N	Normal	24.49	18.62	5.88
4229T	Tumor	27.16	16.4	10.76362323	11.96989261	-1.206269377	2.307402003		4568T	Tumor	18.93	18.27	0.658237178	1.141430926	-0.483193748	1.397834683		4229T	Tumor	23.47	16.4	7.07	8.710749686	-1.644495151	3.126384351		20T	Tumor	32.08	17.14	14.94061322	13.93202451	1.008588713	0.497032222		4229T	Tumor	21.03	16.4	4.62777987	7.496796448	-2.869016578	7.305669951		4229T	Tumor	21.38	16.4	4.99
4568N	Normal	30.28	17.98	12.30422924	11.96989261	0.334336638	0.793148748		4567N	Normal	17.91	17.31	0.596511199	1.141430926	-0.544919727	1.458939165		4568N	Normal	25.44	17.98	7.46	8.710749686	-1.250413404	2.379095861		22N	Normal	34.71	18.12	16.59478123	13.93202451	2.662756728	0.157917534		4568N	Normal	24.77	17.98	6.790198467	7.496796448	-0.706597981	1.631951272		4568N	Normal	23.86	17.98	5.88
4568T	Tumor	29.58	18.27	11.30528421	11.96989261	-0.664608395	1.585137946		4567T	Tumor	18.04	16.06	1.982971927	1.141430926	0.841541001	0.558047178		4568T	Tumor	26.59	18.27	8.32	8.710749686	-0.394133054	1.314152821		22T	Tumor	28.13	16.22	11.90661049	13.93202451	-2.025414012	4.071086885		4568T	Tumor	23.04	18.27	4.764311908	7.496796448	-2.73248454	6.645991924		4568T	Tumor	20.33	18.27	2.05
4567N	Normal	29.36	17.31	12.0471427	11.96989261	0.077250096	0.947862636		4788N	Normal	19.5	19.02	0.484065813	1.141430926	-0.657365113	1.577199451		4567N	Normal	26.18	17.31	8.87	8.710749686	0.160714275	0.894582056		29N	Normal	28.02	17.32	10.69998698	13.93202451	-3.232037528	9.39594018		4567N	Normal	24.11	17.31	6.806314039	7.496796448	-0.690482409	1.613823059		4567N	Normal	23.06	17.31	5.75
4567T	Tumor	28.81	16.06	12.74957433	11.96989261	0.779681721	0.582495286		4788T	Tumor	18.07	18.05	0.025592933	1.141430926	-1.115837993	2.167208554		4567T	Tumor	23.5	16.06	7.44	8.710749686	-1.267303425	2.407112258		29T	Tumor	31.17	14.51	16.65882907	13.93202451	2.726804566	0.151060192		4567T	Tumor	21.09	16.06	5.033487942	7.496796448	-2.463308507	5.514799773		4567T	Tumor	21.8	16.06	5.74
4788N	Normal	30.52	19.02	11.50464736	11.96989261	-0.465245243	1.380552013		4230N	Normal	19.19	18.15	1.030365069	1.141430926	-0.111065857	1.08002586		4788N	Normal	27.25	19.02	8.23	8.710749686	-0.477780358	1.392599449		342378N	Normal	28.4	17.18	11.21515211	13.93202451	-2.716872399	6.574459984		4788N	Normal	26.16	19.02	7.14	7.496796448	-0.357749025	1.281424985		4788N	Normal	23.78	19.02	4.76
4788T	Tumor	30.53	18.05	12.48518295	11.96989261	0.51529034	0.699652115		4230T	Tumor	19.12	18.04	1.087577916	1.141430926	-0.053853009	1.038033504		4788T	Tumor	25.44	18.05	7.39	8.710749686	-1.316695946	2.490949797		342378T	Tumor	30.49	16.18	14.30956275	13.93202451	0.377538248	0.769749938		4788T	Tumor	22.49	18.05	4.45	7.496796448	-3.049048922	8.276661312		4788T	Tumor	21.6	18.05	3.56
4230N	Normal	30.09	18.15	11.93696758	11.96989261	-0.032925025	1.0230843		4391N	Normal	18.63	17.64	0.997485512	1.141430926	-0.143945414	1.104922678		4230N	Normal	26.68	18.15	8.52	8.710749686	-0.189439859	1.140320889		345900N	Normal	31.35	15.93	15.41128919	13.93202451	1.47926468	0.358671575		4230N	Normal	25.35	18.15	7.2	7.496796448	-0.297140425	1.228706571		4230N	Normal	23.05	18.15	4.89
4230T	Tumor	27.58	18.04	9.545557065	11.96989261	-2.424335541	5.367817199		4391T	Tumor	18.66	17.32	1.343217538	1.141430926	0.201786612	0.869473153		4230T	Tumor	24.96	18.04	6.93	8.710749686	-1.785510524	3.44740435		345900T	Tumor	28.61	16.63	11.97810564	13.93202451	-1.953918871	3.874254885		4230T	Tumor	23.98	18.04	5.95	7.496796448	-1.549873046	2.92791373		4230T	Tumor	21.09	18.04	3.05
4391N	Normal	29.66	17.64	12.02119029	11.96989261	0.051297685	0.965067872		4904N	Normal	19.33	18	1.325904504	1.141430926	0.184473578	0.879970108		4391N	Normal	25.01	17.64	7.38	8.710749686	-1.334693475	2.522218872		346307N	Normal	30.18	16.97	13.20967901	13.93202451	-0.722345497	1.64986216		4391N	Normal	24.46	17.64	6.83	7.496796448	-0.670805098	1.591961116		4391N	Normal	22.95	17.64	5.31
4391T	Tumor	29.87	17.32	12.55078176	11.96989261	0.580889155	0.668551612		4904T	Tumor	18.62	17.14	1.484787012	1.141430926	0.343356087	0.788205605		4391T	Tumor	22.61	17.32	5.29	8.710749686	-3.422167416	10.71951268		346307T	Tumor	24.88	15.28	9.602267866	13.93202451	-4.32975664	20.10882167		4391T	Tumor	21.58	17.32	4.26	7.496796448	-3.238852569	9.440429969		4391T	Tumor	21.4	17.32	4.08
4904N	Normal	30.63	18	12.63059603	11.96989261	0.660703428	0.632569794		3904N	Normal	19.38	18.39	0.993367822	1.141430926	-0.148063103	1.108080814		4904N	Normal	26.68	18	8.68	8.710749686	-0.034247468	1.024022538		34N	Normal	39.03	20.41	18.62490179	13.93202451	4.692877284	0.038663679		4904N	Normal	25.68	18	7.67	7.496796448	0.177961697	0.883950999		4904N	Normal	23.72	18	5.72
4904T	Tumor	29.28	17.14	12.1461496	11.96989261	0.176256992	0.884996103		3904T	Tumor	18.68	15.41	3.268274123	1.141430926	2.126843197	0.228958305		4904T	Tumor	24.24	17.14	7.11	8.710749686	-1.604850547	3.041642398		34T	Tumor	32.67	20.1	12.57447099	13.93202451	-1.357553519	2.56250269		4904T	Tumor	22.29	17.14	5.15	7.496796448	-2.345385413	5.081961385		4904T	Tumor	21.49	17.14	4.36
3904N	Normal	29.75	18.39	11.3608151	11.96989261	-0.609077503	1.525283591		342378N	Normal	18.23	16.97	1.25851847	1.141430926	0.117087544	0.922047165		3904N	Normal	26.37	18.39	7.98	8.710749686	-0.732213121	1.661185428		3904N	Normal	31.57	18.39	13.17953601	13.93202451	-0.752488498	1.68469625		3904N	Normal	26.31	18.39	7.93	7.496796448	0.429066062	0.742742449		3904N	Normal	23.93	18.39	5.54
3904T	Tumor	29.18	15.41	13.7702111	11.96989261	1.800318491	0.287111199		342378T	Tumor	18.17	16.24	1.930681993	1.141430926	0.789251067	0.5786444		3904T	Tumor	23.7	15.41	8.29	8.710749686	-0.419112119	1.337104405		3904T	Tumor	24.79	15.41	9.386005745	13.93202451	-4.546018761	23.36081596		3904T	Tumor	23.49	15.41	8.09	7.496796448	0.590072999	0.664309293		3904T	Tumor	20.52	15.41	5.11
342378N	Normal	28.84	17.62	11.22234255	11.96989261	-0.747550052	1.678939277		345900N	Normal	18	15.56	2.434770985	1.141430926	1.293340059	0.40800534		342378N	Normal	26.34	17.62	8.72	8.710749686	0.005107455	0.996466041		4391N	Normal	35.3	17.64	17.66654079	13.93202451	3.73451628	0.075127438		342378N	Normal	25.06	17.18	7.872527843	7.496796448	0.375731395	0.770714589		342378N	Normal	21.84	17.18	4.65
342378T	Tumor	29.43	16.31	13.12455181	11.96989261	1.154659205	0.449172278		345900T	Tumor	18.06	16.51	1.555639778	1.141430926	0.414208852	0.750430904		342378T	Tumor	25.86	16.31	9.56	8.710749686	0.845055663	0.55668933		4391T	Tumor	35.58	17.32	18.26383796	13.93202451	4.331813458	0.04965857		342378T	Tumor	21.68	16.18	5.492176783	7.496796448	-2.004619665	4.01282896		342378T	Tumor	17.6	16.18	1.41
345900N	Normal	30.28	16.33	13.94814562	11.96989261	1.978253015	0.253797011		346307N	Normal	16.79	16.8	-0.010003935	1.141430926	-1.151434861	2.22134713		345900N	Normal	28.26	16.33	11.92	8.710749686	3.212121083	0.107908388		4567N	Normal	28.7	17.31	11.38746247	13.93202451	-2.544562036	5.834309964		345900N	Normal	26.21	15.93	10.27807349	7.496796448	2.78127704	0.145462881		345900N	Normal	21.48	15.93	5.54
345900T	Tumor	28.21	17.08	11.12649924	11.96989261	-0.84339337	1.794265483		346307T	Tumor	20.18	15.09	5.092604194	1.141430926	3.951173268	0.064651459		345900T	Tumor	25.7	17.08	8.61	8.710749686	-0.096569712	1.06922814		4567T	Tumor	26.81	16.06	10.75673546	13.93202451	-3.175289047	9.033524945		345900T	Tumor	24.21	16.63	7.580389947	7.496796448	0.083593499	0.943704116		345900T	Tumor	19.96	16.63	3.33
346307N	Normal	28.54	17.26	11.28036739	11.96989261	-0.689525212	1.612752678		15487N	Normal	17.16	16.76	0.397873463	1.141430926	-0.743557463	1.674299316		346307N	Normal	26.04	17.26	8.78	8.710749686	0.06601892	0.955270409		4568N	Normal	29.25	17.98	11.26507487	13.93202451	-2.666949638	6.350849746		346307N	Normal	24.26	16.97	7.286828026	7.496796448	-0.209968422	1.156662866		346307N	Normal	22.05	16.97	5.08
346307T	Tumor	28.69	15.29	13.39354117	11.96989261	1.423648564	0.372768391		15487T	Tumor	18.52	16.17	2.350129395	1.141430926	1.208698469	0.432658764		346307T	Tumor	23.2	15.29	7.91	8.710749686	-0.802644922	1.74429605		4568T	Tumor	33.87	18.27	15.60059441	13.93202451	1.668569899	0.314565008		346307T	Tumor	21.93	15.28	6.651586019	7.496796448	-0.845210429	1.796526765		346307T	Tumor	18.59	15.28	3.31
15487N	Normal	28.93	17.36	11.56703191	11.96989261	-0.402860692	1.322126933		15569N	Normal	17.52	16.67	0.846296045	1.141430926	-0.295134881	1.226999687		15487N	Normal	26.63	17.36	9.27	8.710749686	0.559321181	0.678621395		466N	Normal	29.12	19.11	10.00822584	13.93202451	-3.92379867	15.17683095		15487N	Normal	24.32	16.98	7.337306867	7.496796448	-0.159489582	1.116891917		15487N	Normal	21.67	16.98	4.69
15487T	Tumor	28.88	18.52	10.3651333	11.96989261	-1.604759308	3.041450044		15569T	Tumor	17.41	16.45	0.956951118	1.141430926	-0.184479808	1.136407145		15487T	Tumor	24.07	18.52	5.56	8.710749686	-3.155002849	8.907390535		466T	Tumor	30.28	17	13.27744566	13.93202451	-0.654578843	1.574156352		15487T	Tumor	20.87	16.32	4.550410737	7.496796448	-2.946385711	7.708155686		15487T	Tumor	19.47	16.32	3.14
15569N	Normal	28.56	17.32	11.24144216	11.96989261	-0.728450442	1.656858551		15822N	Normal	17.78	16.78	1.002540025	1.141430926	-0.138890901	1.101058331		15569N	Normal	25.96	17.32	8.65	8.710749686	-0.064744539	1.045899724		4731N	Normal	37.12	17.56	19.55458033	13.93202451	5.622555823	0.020297476		15569N	Normal	24.04	17.07	6.973744342	7.496796448	-0.523052107	1.436992076		15569N	Normal	21.9	17.07	4.83
15569T	Tumor	28.69	17.26	11.429635	11.96989261	-0.54025761	1.454232164		15822T	Tumor	16.37	15.66	0.706760623	1.141430926	-0.434670303	1.351601918		15569T	Tumor	25.69	17.26	8.43	8.710749686	-0.278825831	1.213207087		4731T	Tumor	35.31	15.81	19.50168996	13.93202451	5.569665455	0.021055407		15569T	Tumor	22.77	16.78	5.989986688	7.496796448	-1.506809761	2.841809329		15569T	Tumor	20.42	16.78	3.64
15822N	Normal	29.08	17.8	11.28861486	11.96989261	-0.681277747	1.603559346		14193N	Normal	17.57	16.45	1.11644887	1.141430926	-0.024982055	1.017467036		15822N	Normal	26.94	17.8	9.14	8.710749686	0.428436706	0.743066531		4769N	Normal	29.98	18.26	11.71521426	13.93202451	-2.216810248	4.648644971		15822N	Normal	24.85	17.28	7.571402611	7.496796448	0.074606163	0.949601315		15822N	Normal	22.4	17.28	5.12
15822T	Tumor	27.09	16.32	10.7723873	11.96989261	-1.197505308	2.29342751		14193T	Tumor	18.14	17.09	1.057291557	1.141430926	-0.084139369	1.060055183		15822T	Tumor	23.53	16.32	7.21	8.710749686	-1.497368012	2.823271774		4769T	Tumor	29.96	17.31	12.6511933	13.93202451	-1.280831209	2.429789289		15822T	Tumor	19.79	16.08	3.70686125	7.496796448	-3.789935198	13.83197439		15822T	Tumor	19.73	16.08	3.64
14193N	Normal	28.24	16.32	11.91683547	11.96989261	-0.05305714	1.037461026		14195N	Normal	17.87	16.99	0.884587364	1.141430926	-0.256843562	1.194861633		14193N	Normal	24.14	16.45	7.68	8.710749686	-1.028698909	2.040183487		4771N	Normal	33.91	18.51	15.39870821	13.93202451	1.466683707	0.361813036		14193N	Normal	22.05	16.78	5.265447794	7.496796448	-2.231348655	4.695727387		14193N	Normal	22.15	16.78	5.37
14193T	Tumor	30.07	16.91	13.1578033	11.96989261	1.187910697	0.438938068		14195T	Tumor	18.05	16.97	1.07477252	1.141430926	-0.066658406	1.047288126		14193T	Tumor	28.53	17.09	11.44	8.710749686	2.732916467	0.150421587		4771T	Tumor	29.73	15.79	13.93464024	13.93202451	0.002615735	0.998188553		14193T	Tumor	25.56	17.41	8.145166928	7.496796448	0.64837048	0.638000527		14193T	Tumor	22.72	17.41	5.31
14195N	Normal	27.91	17.05	10.8630715	11.96989261	-1.106821106	2.153705676		14227N	Normal	17.98	16.89	1.090260435	1.141430926	-0.051170491	1.036105198		14195N	Normal	24.95	16.99	7.97	8.710749686	-0.745216826	1.676226174		4788N	Normal	32.81	19.02	13.79032459	13.93202451	-0.141699913	1.103204245		14195N	Normal	24.98	17.47	7.507253756	7.496796448	0.010457308	0.992777753		14195N	Normal	22.46	17.47	4.99
14195T	Tumor	27.8	16.77	11.02200897	11.96989261	-0.947883637	1.929040773		14227T	Tumor	18.24	16.15	2.081191808	1.141430926	0.939760882	0.521319279		14195T	Tumor	25.04	16.97	8.06	8.710749686	-0.648996502	1.568077107		4788T	Tumor	30.26	18.05	12.21468892	13.93202451	-1.717335582	3.28828554		14195T	Tumor	24.83	17.46	7.364021771	7.496796448	-0.132774678	1.096400338		14195T	Tumor	22.34	17.46	4.88
14227N	Normal	28.6	16.84	11.75506901	11.96989261	-0.214823596	1.160562		15892N	Normal	18.8	17.34	1.454830854	1.141430926	0.313399928	0.804743025		14227N	Normal	24.63	16.89	7.73	8.710749686	-0.978811505	1.970841157		4875N	Normal	32.05	18.06	13.99122205	13.93202451	0.05919754	0.959797832		14227N	Normal	23.93	17.36	6.577176344	7.496796448	-0.919620104	1.89161712		14227N	Normal	22.42	17.36	5.07
14227T	Tumor	27.32	15.81	11.5174187	11.96989261	-0.452473911	1.368384731		15892T	Tumor	19.43	16.18	3.258220561	1.141430926	2.116789636	0.230559396		14227T	Tumor	24.62	16.15	8.47	8.710749686	-0.242707693	1.183211265		4875T	Tumor	28.09	16.57	11.51974009	13.93202451	-2.412284416	5.323165479		14227T	Tumor	21.35	16.62	4.730471971	7.496796448	-2.766324477	6.803723336		14227T	Tumor	18.91	16.62	2.29
15892N	Normal	29.65	17.89	11.75857393	11.96989261	-0.211318676	1.157745922		1595N	Normal	19.36	18.98	0.379756232	1.141430926	-0.761674693	1.695457585		15892N	Normal	25.93	17.34	8.59	8.710749686	-0.121228813	1.087660881		4876N	Normal	29.5	18.22	11.27225049	13.93202451	-2.659774016	6.319340555		15892N	Normal	23.35	17.34	6.006272399	7.496796448	-1.490524049	2.809910246		15892N	Normal	22.39	17.34	5.04
15892T	Tumor	28.7	16.69	12.0092107	11.96989261	0.039318095	0.973114792		1595T	Tumor	19.61	16.54	3.068387596	1.141430926	1.92695667	0.262983343		15892T	Tumor	23.4	16.18	7.23	8.710749686	-1.481678291	2.792734239		4876T	Tumor	30.78	18.42	12.36041661	13.93202451	-1.571607901	2.972358025		15892T	Tumor	20.81	16.18	4.639065303	7.496796448	-2.857731146	7.248744535		15892T	Tumor	19.12	16.18	2.94
15811N	Normal	29.16	17.59	11.56899256	11.96989261	-0.400900046	1.320331361		1665N	Normal	18.82	17.94	0.878246406	1.141430926	-0.26318452	1.200124868		15811N	Normal	25.17	17.05	8.12	8.710749686	-0.595265535	1.510750621		4903N	Normal	31.9	17.77	14.12225882	13.93202451	0.190234314	0.87646336		15811N	Normal	24.93	17.05	7.880066454	7.496796448	0.383270006	0.766697826		15811N	Normal	22.67	17.05	5.62
15811T	Tumor	28.25	16.89	11.35945984	11.96989261	-0.610432771	1.526717115		1665T	Tumor	18.44	17.2	1.245663703	1.141430926	0.104232777	0.930299543		15811T	Tumor	23.02	16.32	6.7	8.710749686	-2.015652878	4.04363528		4903T	Tumor	30.87	17.67	13.20241528	13.93202451	-0.729609228	1.658189889		15811T	Tumor	21.2	16.32	4.87939325	7.496796448	-2.617403198	6.136445385		15811T	Tumor	19.98	16.32	3.66
16N	Normal	31.93	19.28	12.65007024	11.96989261	0.680177632	0.624088429		1261N	Normal	18.71	17.94	0.771205189	1.141430926	-0.370225737	1.29255506		16N	Normal	28.81	19.28	9.53	8.710749686	0.816939686	0.567644782		4904N	Normal	29.56	18	11.55890403	13.93202451	-2.373120473	5.180604586		16N	Normal	28.22	19.28	8.94	7.496796448	1.439491785	0.368697162		16N	Normal	23.84	19.28	4.56
16T	Tumor	30.71	17.63	13.07882972	11.96989261	1.108937115	0.463635482		1261T	Tumor	18.82	17.58	1.237462773	1.141430926	0.096031847	0.935602845		16T	Tumor	24.92	17.63	7.29	8.710749686	-1.418615883	2.673289133		4904T	Tumor	29.37	17.14	12.23628302	13.93202451	-1.695741491	3.239433385		16T	Tumor	22.77	17.63	5.14	7.496796448	-2.357732582	5.125641519		16T	Tumor	22.24	17.63	4.62
22N	Normal	29.3	18.12	11.17938122	11.96989261	-0.790511383	1.729687465		466N	Normal	19.85	19.11	0.745419815	1.141430926	-0.396011111	1.315864659		22N	Normal	26.88	18.12	8.76	8.710749686	0.050188104	0.965810395		512N	Normal	29.66	17.92	11.73132446	13.93202451	-2.200700051	4.597023531		22N	Normal	22.55	18.12	4.43	7.496796448	-3.069047951	8.392193546		22N	Normal	22.14	18.12	4.03
22T	Tumor	29.17	16.22	12.9448579	11.96989261	0.974965293	0.508752085		466T	Tumor	17.07	17	0.062629615	1.141430926	-1.078801311	2.112280326		22T	Tumor	22.72	16.22	6.5	8.710749686	-2.209257622	4.624372525		512T	Tumor	30.16	16.84	13.32252454	13.93202451	-0.609499969	1.525730307		22T	Tumor	22.58	16.22	6.36	7.496796448	-1.136490345	2.198455522		22T	Tumor	22.44	16.22	6.22
1595N	Normal	29.85	18.98	10.87354587	11.96989261	-1.096346732	2.138125789		512N	Normal	18.9	17.92	0.971795148	1.141430926	-0.169635778	1.124774489		1595N	Normal	26.76	18.98	7.78	8.710749686	-0.930917428	1.906487971		5134N	Normal	30.66	17.65	13.0152097	13.93202451	-0.916814803	1.88794247		1595N	Normal	25.54	18.98	6.559908058	7.496796448	-0.936888391	1.91439481		1595N	Normal	24.25	18.98	5.28
1595T	Tumor	27.24	16.54	10.70017622	11.96989261	-1.269716384	2.411141608		512T	Tumor	17.42	16.84	0.581807563	1.141430926	-0.559623362	1.473884387		1595T	Tumor	23.4	16.54	6.86	8.710749686	-1.852521167	3.611307241		5134T	Tumor	26.34	15.62	10.72310922	13.93202451	-3.20891529	9.246550712		1595T	Tumor	21.23	16.54	4.688938876	7.496796448	-2.807857572	7.002439297		1595T	Tumor	21.26	16.54	4.72
1665N	Normal	29.12	17.94	11.17987351	11.96989261	-0.790019093	1.729097345		29N	Normal	17.9	17.32	0.578990356	1.141430926	-0.56244057	1.476765311		1665N	Normal	24.63	17.94	6.69	8.710749686	-2.02446167	4.068400395		5250N	Normal	29.73	16.96	12.76559581	13.93202451	-1.166428697	2.244553832		1665N	Normal	24.44	17.94	6.503875065	7.496796448	-0.992921384	1.990210989		1665N	Normal	23.17	17.94	5.23
1665T	Tumor	29.79	17.2	12.58818715	11.96989261	0.61829454	0.651440563		29T	Tumor	17.2	14.51	2.688388403	1.141430926	1.546957477	0.34223104		1665T	Tumor	22.37	17.2	5.17	8.710749686	-3.535859834	11.59844776		5250T	Tumor	32.57	16.06	16.51594895	13.93202451	2.58392444	0.166786631		1665T	Tumor	21.15	17.2	3.948982966	7.496796448	-3.547813482	11.69494752		1665T	Tumor	21.1	17.2	3.9
1261N	Normal	29.79	17.94	11.85135605	11.96989261	-0.118536556	1.085633057		10N	Normal	27.58	22.29	5.292730421	1.141430926	4.151299495	0.05627744		1261N	Normal	26.97	17.94	9.04	8.710749686	0.326651156	0.797385261		5273N	Normal	27.31	16.56	10.74535507	13.93202451	-3.186669439	9.105065775		1261N	Normal	25.23	17.94	7.290449816	7.496796448	-0.206346632	1.153762783		1261N	Normal	22.14	17.94	4.2
1261T	Tumor	27.27	17.58	9.686274682	11.96989261	-2.283617924	4.868974431		10T	Tumor	21.07	17.71	3.357051636	1.141430926	2.21562071	0.215293891		1261T	Tumor	25.03	17.58	7.44	8.710749686	-1.270039994	2.41168251		5273T	Tumor	30.56	14.41	16.14967658	13.93202451	2.217652073	0.214990964		1261T	Tumor	23.53	17.58	5.950522461	7.496796448	-1.546273987	2.920618633		1261T	Tumor	20.99	17.58	3.41
466N	Normal	30.54	19.11	11.43405829	11.96989261	-0.535834318	1.449780328		18N	Normal	26.26	23.44	2.824835191	1.141430926	1.683404266	0.311347097		466N	Normal	25.76	19.11	6.66	8.710749686	-2.055590082	4.157136391		6030N	Normal	35.12	17.05	18.07350226	13.93202451	4.141477756	0.056661879		466N	Normal	25.27	19.11	6.16	7.496796448	-1.335192491	2.523091438		466N	Normal	23.95	19.11	4.84
466T	Tumor	29.76	17	12.75752178	11.96989261	0.787629177	0.579295283		18T	Tumor	19.79	18.14	1.647887221	1.141430926	0.506456295	0.703949433		466T	Tumor	25.73	17	8.73	8.710749686	0.019365765	0.986666366		6030T	Tumor	35.88	16.64	19.23310313	13.93202451	5.301078623	0.025363917		466T	Tumor	22.15	17	5.14	7.496796448	-2.353560725	5.110841055		466T	Tumor	21.09	17	4.09
512N	Normal	29.68	17.92	11.75165512	11.96989261	-0.218237485	1.163311521		20N	Normal	27.67	23.62	4.052466385	1.141430926	2.911035459	0.132950816		512N	Normal	27.67	17.92	9.75	8.710749686	1.035620832	0.487805919		8N	Normal	33.7	19.47	14.23348112	13.93202451	0.301456613	0.811432722		512N	Normal	26.55	17.92	8.62	7.496796448	1.128005733	0.457547766		512N	Normal	23.35	17.92	5.43
512T	Tumor	29.26	16.84	12.42578706	11.96989261	0.455894457	0.729058023		20T	Tumor	19.77	17.14	2.630610715	1.141430926	1.489179789	0.356215009		512T	Tumor	25.38	16.84	8.55	8.710749686	-0.164299695	1.12062198		8T	Tumor	29.15	18.36	10.79033645	13.93202451	-3.141688056	8.825561423		512T	Tumor	21.9	16.84	5.06	7.496796448	-2.434024723	5.403988943		512T	Tumor	19.75	16.84	2.91
29N	Normal	29.36	17.32	12.04183374	11.96989261	0.071941137	0.951357092											29N	Normal	25.52	17.32	8.2	8.710749686	-0.510933659	1.424972087											29N	Normal	25.09	17.32	7.77	7.496796448	0.269966304	0.829338916		29N	Normal	22.84	17.32	5.52
29T	Tumor	28.55	14.51	14.04653982	11.96989261	2.076647214	0.237064704											29T	Tumor	24.91	14.51	10.4	8.710749686	1.68807022	0.310341767											29T	Tumor	21.67	14.51	7.16	7.496796448	-0.334766909	1.261173629		29T	Tumor	20.3	14.51	5.79
8N	Normal	31.93	19.47	12.45815604	11.96989261	0.488263438	0.712882673											8N	Normal	28.76	19.47	9.29	8.710749686	0.583201815	0.667480773											8N	Normal	28.38	19.47	8.91	7.496796448	1.417554329	0.37434637		8N	Normal	23.85	19.47	4.38
8T	Tumor	29.73	18.36	11.37336696	11.96989261	-0.596525642	1.512070747											8T	Tumor	26.68	18.36	8.32	8.710749686	-0.392367365	1.312545436											8T	Tumor	25.55	18.36	7.19	7.496796448	-0.311052155	1.240612146		8T	Tumor	23.69	18.36	5.32
10N	Normal	33.81	22.29	11.51939498	11.96989261	-0.450497623	1.366511521											10N	Normal	32.16	22.29	9.87	8.710749686	1.163057259	0.446565202											10N	Normal	28.83	22.29	6.54	7.496796448	-0.95422624	1.937540194		10N	Normal	26.72	22.29	4.43
10T	Tumor	27.71	17.71	9.993218443	11.96989261	-1.976674163	3.935847066											10T	Tumor	25.06	17.71	7.35	8.710749686	-1.361053652	2.568727143											10T	Tumor	24.1	17.71	6.39	7.496796448	-1.110762406	2.159597432		10T	Tumor	20.76	17.71	3.05
11N	Normal	33.94	21.96	11.97401668	11.96989261	0.004124073	0.997145492											11N	Normal	33.34	21.96	11.38	8.710749686	2.664311562	0.157747434											11N	Normal	28.98	21.96	7.02	7.496796448	-0.476163655	1.391039758		11N	Normal	25.02	21.96	3.06
11T	Tumor	32	20.43	11.57282823	11.96989261	-0.397064373	1.316825677											11T	Tumor	28.65	20.43	8.22	8.710749686	-0.487694943	1.402202724											11T	Tumor	25.59	20.43	5.16	7.496796448	-2.337424845	5.053997131		11T	Tumor	23.66	20.43	3.23
32N	Normal	33.54	20.34	13.1986367	11.96989261	1.228744098	0.426688727											32N	Normal	32.24	20.34	11.9	8.710749686	3.188765175	0.109669543											32N	Normal	26.94	20.34	6.6	7.496796448	-0.892293361	1.856124343		32N	Normal	24.76	20.34	4.42
32T	Tumor	33.33	17.91	15.41823506	11.96989261	3.448342449	0.091610549											32T	Tumor	27.65	17.91	9.74	8.710749686	1.033975675	0.488362499											32T	Tumor	26.81	17.91	8.9	7.496796448	1.402549505	0.378260096		32T	Tumor	23.66	17.91	5.75
33N	Normal	36.32	22.16	14.15999934	11.96989261	2.190106732	0.219135218											33N	Normal	34.07	22.16	11.91	8.710749686	3.195596456	0.109151476											33N	Normal	34.21	22.16	12.05	7.496796448	4.548504655	0.042733028		33N	Normal	27.3	22.16	5.14
33T	Tumor	32.08	20.96	11.11360562	11.96989261	-0.856286982	1.810373011											33T	Tumor	28.71	20.96	7.75	8.710749686	-0.963868746	1.950533459											33T	Tumor	26.41	20.96	5.44	0	-2.054504096	4.154008291		33T	Tumor	24.81	20.96	3.84
34N	Normal	32.96	20.41	12.55378925	11.96989261	0.583896645	0.667159378											34N	Normal	30.71	20.41	10.3	8.710749686	1.590034804	0.33216344											34N	Normal	27.99	20.41	7.58	7.496796448	0.083743027	0.943606311		34N	Normal	24.24	20.41	3.84
34T	Tumor	34.01	20.1	13.91799224	11.96989261	1.948099638	0.259157376											34T	Tumor	28.48	20.1	8.39	8.710749686	-0.324891637	1.252570353											34T	Tumor	26.11	20.1	6.02	7.496796448	-1.478268152	2.78614077		34T	Tumor	24.26	20.1	4.17
18N	Normal	36.88	23.44	13.44720495	11.96989261	1.477312345	0.359157278											18N	Normal	30.36	23.44	6.92	8.710749686	-1.78872111	3.455084777											18N	Normal	32.66	23.44	9.23	7.496796448	1.728206888	0.301826862		18N	Normal	31.06	23.44	7.62
18T	Tumor	30.06	18.14	11.91108232	11.96989261	-0.058810289	1.041606451											18T	Tumor	25.11	18.14	6.96	8.710749686	-1.747384854	3.357494075											18T	Tumor	21.53	18.14	3.39	7.496796448	-4.108386616	17.24835195		18T	Tumor	20.74	18.14	2.59
19N	Normal	35.44	24.31	11.1263455	11.96989261	-0.843547106	1.794456693											19N	Normal	31.92	24.31	7.61	8.710749686	-1.101332674	2.145527918											19N	Normal	31.45	24.31	7.13	7.496796448	-0.364858861	1.287755642		19N	Normal	28.76	24.31	4.44
19T	Tumor	32.02	18.9	13.11617649	11.96989261	1.146283887	0.451787454											19T	Tumor	28.91	18.9	10.01	8.710749686	1.298020046	0.406683948											19T	Tumor	27.4	18.9	8.49	7.496796448	0.995539909	0.501548141		19T	Tumor	23.43	18.9	4.53
20N	Normal	37.27	23.62	13.64697912	11.96989261	1.677086517	0.312713516											20N	Normal	30.8	23.62	7.18	8.710749686	-1.531012196	2.889885226											20N	Normal	33.07	23.62	9.45	7.496796448	1.952915587	0.258293709		20N	Normal	28.77	23.62	5.15
20T	Tumor	32.36	17.14	15.223221	11.96989261	3.253328397	0.104869831											20T	Tumor	25.52	17.14	8.38	8.710749686	-0.334873646	1.261266939											20T	Tumor	22.28	17.14	5.14	7.496796448	-2.359121874	5.130579806		20T	Tumor	21.99	17.14	4.84
[truncated: 11 more columns]
